# Supplementary material for: Overexpression of Hevea brasiliensis HbICE1 Enhances Cold Tolerance in Arabidopsis
Source: Front Plant Sci. 2017 Aug 22;8:1462. doi: 10.3389/fpls.2017.01462 (PMC5572258; doi:10.3389/fpls.2017.01462)
Supplement: Table S3 — Alignment statistics of reads align to reference genome. [file Table3.XLS]

Sample	Sequencing Strategy	Raw Data Size (bp)	Raw Reads Number	Clean Data Size (bp)	Clean Reads Number	Clean Data Rate (%)
Control_1	SE50	1206625750	24132515	1205524550	24110491	99.9
Control_2	SE50	1206561400	24131228	1204377750	24087555	99.81
Control_3	SE50	1206873300	24137466	1204215200	24084304	99.77
Cold3 h_1	SE50	1206585600	24131712	1201318650	24026373	99.56
Cold3 h_2	SE50	1206499800	24129996	1202862000	24057240	99.69
Cold3 h_3	SE50	1206857850	24137157	1204912250	24098245	99.83
Cold 12h_1	SE50	1206671400	24133428	1205039300	24100786	99.86
Cold 12h_2	SE50	1201107350	24022147	1194809400	23896188	99.47
Cold 12h_3	SE50	1201008500	24020170	1199808950	23996179	99.9
