# Supplementary material for: Overexpression of Hevea brasiliensis HbICE1 Enhances Cold Tolerance in Arabidopsis
Source: Front Plant Sci. 2017 Aug 22;8:1462. doi: 10.3389/fpls.2017.01462 (PMC5572258; doi:10.3389/fpls.2017.01462)
Supplement: Table S4 — Differentially Expressed Genes (using Noiseq) in pairwise of Control-VS-Cold 3 h. [file Table4.XLS]

GeneID	geneLength	Means-Control	Means-Cold3h	log2Ratio(Cold3h/Control)	Up-Down-Regulation(Cold3h/Control)	Probability	Description	KEGG Orthology	GO Component	GO Function	GO Process	Blast nr
scaffold0702_434829	951	1.57	0.463333333	-1.760642177	Down	0.994327643	locus=scaffold0702(434373,435323,+); length=951; function=Zinc-finger homeodomain protein 11 like;	-	-	-	-	gi|255562856|ref|XP_002522433.1|/2.17155e-98/PREDICTED: zinc-finger homeodomain protein 11 [Ricinus communis]
scaffold0636_609282	732	1.033333333	0.39	-1.405759686	Down	0.977255608	locus=scaffold0636(607932,610632,+); length=732; function=Ethylene-responsive transcription factor ERF113 like;	K09286|1|5e-19|95.5|bna:106397750|EREBP-like factor	-	-	GO:0006351//transcription, DNA-templated	gi|255543212|ref|XP_002512669.1|/2.14241e-83/PREDICTED: ethylene-responsive transcription factor ERF113 [Ricinus communis]
scaffold0194_46207	2655	10.24333333	4.203333333	-1.285079491	Down	0.999746556	locus=scaffold0194(44836,47579,+); length=2655; function=G-type lectin S-receptor-like serine/threonine-protein kinase SD2-2 like;	K04733|1|9e-131|469|egr:104427286|interleukin-1 receptor-associated kinase 4 [EC:2.7.11.1]	-	-	-	gi|802695096|ref|XP_012083353.1|/0/PREDICTED: G-type lectin S-receptor-like serine/threonine-protein kinase SD2-2 [Jatropha curcas]
scaffold1251_165048	4764	4.266666667	2.123333333	-1.006778533	Down	0.998136298	locus=scaffold1251(154796,175300,-); length=4764; function=Uncharacterized protein At3g06530 like;	K14550|1|0.0|2276|jcu:105648647|U3 small nucleolar RNA-associated protein 10	-	-	-	gi|802769948|ref|XP_012090495.1|/0/PREDICTED: uncharacterized protein At3g06530 [Jatropha curcas]
scaffold0814_167427	1554	2.17	0.256666667	-3.079727192	Down	0.999173128	locus=scaffold0814(165972,168882,+); length=1554; domain=Cytochrome P450 domain containing; function=Cytokinin hydroxylase like;	K10717|1|0.0|926|jcu:105638726|cytokinin trans-hydroxylase	-	GO:0016634//oxidoreductase activity, acting on the CH-CH group of donors, oxygen as acceptor;GO:0005506//iron ion binding	GO:0008152//metabolic process	gi|802634378|ref|XP_012077971.1|/0/PREDICTED: cytokinin hydroxylase [Jatropha curcas]
scaffold0139_1970095	2031	19.65333333	39.64	1.012182939	Up	1	locus=scaffold0139(1968601,1971589,+); length=2031; function=Metal-nicotianamine transporter YSL3 like;	K01807|1|2e-14|82.0|nnu:104595031|ribose 5-phosphate isomerase A [EC:5.3.1.6]	-	-	GO:0006810//transport	gi|802659114|ref|XP_012080790.1|/0/PREDICTED: metal-nicotianamine transporter YSL3 [Jatropha curcas]
scaffold0566_473434	1278	4.223333333	0.926666667	-2.188259736	Down	0.999821087	locus=scaffold0566(472796,474073,-); length=1278;	-	-	-	-	gi|802701597|ref|XP_012083965.1|/1.89547e-133/PREDICTED: uncharacterized protein LOC105643449 [Jatropha curcas]
scaffold1093_209300	315	13.41333333	6.623333333	-1.018038433	Down	0.993512663	locus=scaffold1093(209101,209499,+); length=315; function=Pro-hevein like;	-	-	GO:0030247//polysaccharide binding	GO:0006952//defense response	gi|6562381|emb|CAB62537.1|/9.3615e-57/pseudo-hevein [Hevea brasiliensis]
scaffold0733_450200	1176	19.41	7.143333333	-1.442130769	Down	0.999770145	locus=scaffold0733(449354,451047,-); length=1176;	-	-	-	-	gi|317106753|dbj|BAJ53247.1|/3.74075e-149/JHL25H03.10 [Jatropha curcas]
scaffold0066_645912	462	1.87	0.453333333	-2.044394119	Down	0.993628395	locus=scaffold0066(645682,646143,-); length=462;	K12447|1|2e-08|46.2|thj:104808371|UDP-sugar pyrophosphorylase [EC:2.7.7.64];K01213|4|2e-07|52.0|vra:106776774|galacturan 1,4-alpha-galacturonidase [EC:3.2.1.67]	-	-	-	gi|802607842|ref|XP_012074016.1|/1.03022e-19/PREDICTED: NAC domain-containing protein 45-like [Jatropha curcas]
scaffold1535_95179	717	9.333333333	20.41666667	1.129283017	Up	1	locus=scaffold1535(94821,95537,-); length=717;	-	-	-	-	gi|802797345|ref|XP_012092997.1|/6.00642e-59/PREDICTED: uncharacterized protein LOC105650669 [Jatropha curcas]
scaffold0276_525769	273	4.163333333	1.943333333	-1.099205688	Down	0.995506938	locus=scaffold0276(525587,525952,+); length=273;	-	-	-	-	-
scaffold0239_832558	609	79.22	24.2	-1.710857654	Down	1	locus=scaffold0239(832095,832917,+); length=609; function=Auxin-induced protein 22D like;	K14484|1|1e-90|333|rcu:8269331|auxin-responsive protein IAA	GO:0043231//intracellular membrane-bounded organelle	GO:0005515//protein binding	GO:0009755//hormone-mediated signaling pathway	gi|255580941|ref|XP_002531289.1|/4.59824e-90/PREDICTED: auxin-induced protein 22D [Ricinus communis]
scaffold1195_120325	627	1.536666667	8.91	2.535621182	Up	1	locus=scaffold1195(120012,120638,-); length=627; function=Ethylene-responsive transcription factor ERF017 like;	K09286|1|3e-22|105|bna:106399777|EREBP-like factor	-	-	GO:0006351//transcription, DNA-templated	gi|802628442|ref|XP_012077091.1|/5.86859e-83/PREDICTED: ethylene-responsive transcription factor ERF017 [Jatropha curcas]
scaffold0863_148340	1866	26.98666667	8.476666667	-1.670677828	Down	1	locus=scaffold0863(146690,149990,-); length=1866; function=Protein ECERIFERUM 1 like;	K15404|1|0.0|870|sind:105167221|aldehyde decarbonylase [EC:4.1.99.5]	GO:0016020//membrane	-	GO:0008152//metabolic process	gi|747043680|ref|XP_011085147.1|/0/PREDICTED: protein ECERIFERUM 1-like [Sesamum indicum]
scaffold0801_483822	978	1.113333333	0.086666667	-3.683264574	Down	0.997948466	locus=scaffold0801(483273,484372,-); length=978; function=GATA transcription factor 9 like;	K17895|1|1e-82|307|aip:107619293|GATA-binding protein 3;K19027|3|3e-06|53.5|obr:102720665|zinc finger FYVE domain-containing protein 26	-	GO:0003677//DNA binding	GO:0006351//transcription, DNA-templated	gi|802577635|ref|XP_012069102.1|/5.72412e-142/PREDICTED: GATA transcription factor 12-like [Jatropha curcas]
scaffold0194_1499153	687	5.45	2.256666667	-1.272062897	Down	0.999161238	locus=scaffold0194(1498810,1499496,+); length=687;	-	-	-	-	gi|971546032|ref|XP_015163066.1|/1.29208e-15/PREDICTED: uncharacterized protein LOC107057768 [Solanum tuberosum]
scaffold0044_2152187	1410	2.31	1.063333333	-1.119298928	Down	0.991751242	locus=scaffold0044(2150860,2153514,-); length=1410; domain=Cytochrome P450 domain containing; function=Abscisic acid 8'-hydroxylase 4 like;	K09843|1|0.0|777|jcu:105633644|(+)-abscisic acid 8'-hydroxylase [EC:1.14.13.93]	-	GO:0016491//oxidoreductase activity;GO:0005506//iron ion binding	GO:0008152//metabolic process	gi|802592577|ref|XP_012071660.1|/0/PREDICTED: abscisic acid 8'-hydroxylase 4-like [Jatropha curcas]
scaffold0328_264816	1029	2.55	1.006666667	-1.340911198	Down	0.997251	locus=scaffold0328(258083,260073,-); length=1029; function=Probable amino acid permease 7 like;	K14209|1|2e-138|492|adu:107473221|solute carrier family 36 (proton-coupled amino acid transporter)	GO:0031224//intrinsic component of membrane	-	-	gi|255586132|ref|XP_002533728.1|/1.36561e-165/PREDICTED: probable amino acid permease 7 isoform X1 [Ricinus communis]
scaffold1668_32236	5289	13.39666667	5.7	-1.232840252	Down	0.999687755	locus=scaffold1668(6930,60496,-); length=5289; function=Serine/threonine-protein kinase TOR like;	K07203|1|0.0|2952|rcu:8258060|serine/threonine-protein kinase mTOR [EC:2.7.11.1]	-	GO:0016772//transferase activity, transferring phosphorus-containing groups;GO:0032559//adenyl ribonucleotide binding	GO:0006796//phosphate-containing compound metabolic process	gi|1000968042|ref|XP_015574141.1|/0/PREDICTED: serine/threonine-protein kinase TOR [Ricinus communis]
scaffold1261_115983	1437	0.916666667	18.47	4.332642843	Up	1	locus=scaffold1261(112927,119040,+); length=1437; domain=Syntaxin, N-terminal domain containing; function=Syntaxin-112 like;	K08486|1|0.0|691|pxb:103932808|syntaxin 1B/2/3	-	-	-	gi|223539242|gb|EEF40835.1|/0/syntaxin, putative [Ricinus communis]
scaffold1021_196933	1470	0.01	5.076666667	8.987737726	Up	1	locus=scaffold1021(196158,197709,+); length=1470;	K05658|1|8e-35|149|mdm:103423936|ATP-binding cassette, subfamily B (MDR/TAP), member 1 [EC:3.6.3.44];K01230|2|6e-17|90.1|vvi:100242837|mannosyl-oligosaccharide alpha-1,2-mannosidase [EC:3.2.1.113];K14007|3|2e-08|62.0|obr:102710266|protein transport protein SEC24;K11416|4|2e-08|62.0|bvg:104884931|mono-ADP-ribosyltransferase sirtuin 6 [EC:2.4.2.31]	-	-	-	gi|731366109|ref|XP_010694890.1|/0/PREDICTED: uncharacterized protein LOC104907630 [Beta vulgaris subsp. vulgaris]
scaffold0340_83115	3291	1.196666667	6.07	2.342675173	Up	1	locus=scaffold0340(79630,86600,-); length=3291; function=Phospholipase D p1 like;	K01115|1|0.0|1877|rcu:8287126|phospholipase D1/2 [EC:3.1.4.4]	-	-	-	gi|1000981177|ref|XP_015570636.1|/0/PREDICTED: phospholipase D zeta 1 [Ricinus communis]
scaffold0781_447360	1155	6.823333333	18.09	1.406643806	Up	1	locus=scaffold0781(446580,447734,+); length=1155; function=E3 ubiquitin-protein ligase RING1 like;	K11982|1|6e-125|448|jcu:105629936|E3 ubiquitin-protein ligase RNF115/126 [EC:2.3.2.27]	-	-	-	gi|802563605|ref|XP_012066982.1|/3.10232e-124/PREDICTED: E3 ubiquitin-protein ligase RING1 [Jatropha curcas]
scaffold0050_2664604	1533	12.10333333	3.87	-1.644998958	Down	0.999993164	locus=scaffold0050(2662269,2666940,-); length=1533; function=Synaptotagmin-3 like;	K03511|1|9e-21|102|apro:F751_1873|DNA polymerase kappa [EC:2.7.7.7];K19938|2|9e-21|102|mis:MICPUN_109021|rabphilin-3A;K19907|3|1e-11|72.8|lja:Lj0g3v0289109.1|synaptotagmin-7;K12486|5|2e-09|65.5|zma:100283383|stromal membrane-associated protein	-	-	-	gi|223541386|gb|EEF42937.1|/0/calcium lipid binding protein, putative [Ricinus communis]
scaffold0453_207856	1983	3.74	0.393333333	-3.249213911	Down	0.999765766	locus=scaffold0453(206262,209451,+); length=1983; domain=Proton-dependent oligopeptide transporter family domain containing; function=Protein NRT1/ PTR FAMILY 1.2 like;	K14638|1|0.0|889|pop:POPTR_0001s18640g|solute carrier family 15 (peptide/histidine transporter), member 3/4	GO:0031224//intrinsic component of membrane	-	GO:0015833//peptide transport	gi|802604007|ref|XP_012073385.1|/0/PREDICTED: protein NRT1/ PTR FAMILY 1.1 [Jatropha curcas]
scaffold0798_375579	1200	28.61666667	11.31333333	-1.338831569	Down	0.999999989	locus=scaffold0798(371844,379315,+); length=1200; function=Putative non-heme bromoperoxidase BpoC / Putative non-heme bromoperoxidase BpoC like;	-	-	-	-	gi|255561848|ref|XP_002521933.1|/0/PREDICTED: putative aminoacrylate hydrolase RutD [Ricinus communis]
scaffold0657_256090	2007	46.59666667	20.25333333	-1.202067385	Down	1	locus=scaffold0657(254436,257745,+); length=2007; function=Cyclin-dependent kinase G-2 like;	K08818|1|0.0|848|jcu:105640229|cell division cycle 2-like [EC:2.7.11.22]	-	GO:0004674//protein serine/threonine kinase activity	-	gi|379048255|gb|AFC88295.1|/0/CDK protein [Hevea brasiliensis]
scaffold1776_3694	1488	3.07	1.256666667	-1.288636633	Down	0.996186484	locus=scaffold1776(2292,5096,-); length=1488; function=Protein ESKIMO 1 like;	K16573|1|6e-16|86.7|pda:103722329|gamma-tubulin complex component 6	-	-	-	gi|802546835|ref|XP_012087229.1|/0/PREDICTED: protein ESKIMO 1-like [Jatropha curcas]
scaffold0435_351008	396	1.09	4.226666667	1.955192205	Up	0.9982187	locus=scaffold0435(350752,351264,-); length=396;	K07478|1|2e-37|154|egr:108958286|putative ATPase;K13436|2|3e-28|124|gra:105800941|pto-interacting protein 1 [EC:2.7.11.1];K08064|3|4e-06|50.8|mdm:103407270|nuclear transcription factor Y, alpha	-	-	-	gi|828311019|ref|XP_012571195.1|/1.98343e-51/PREDICTED: uncharacterized protein LOC105852123 [Cicer arietinum]
scaffold0588_510388	1752	206.5633333	103.1166667	-1.002306654	Down	1	locus=scaffold0588(509157,511620,+); length=1752; domain=Glycoside hydrolase, family 14 domain containing; function=Beta-amylase 1, chloroplastic like;	K01177|1|0.0|1022|jcu:105638453|beta-amylase [EC:3.2.1.2]	-	GO:0043167//ion binding;GO:0016160//amylase activity	GO:0005976//polysaccharide metabolic process	gi|802633749|ref|XP_012077650.1|/0/PREDICTED: beta-amylase 1, chloroplastic [Jatropha curcas]
scaffold0445_100474	354	0.36	1.086666667	1.593840652	Up	0.970677492	locus=scaffold0445(100071,100877,-); length=354;	-	-	-	-	gi|255573111|ref|XP_002527485.1|/1.3528e-31/PREDICTED: uncharacterized protein LOC8272246 [Ricinus communis]
scaffold1863_21526	669	1.733333333	0.79	-1.133624564	Down	0.996776554	locus=scaffold1863(21144,21909,-); length=669;	-	-	-	-	gi|802645813|ref|XP_012079374.1|/2.49483e-69/PREDICTED: uncharacterized protein LOC105639824 [Jatropha curcas]
scaffold0583_737403	513	46.57	19.89333333	-1.227115847	Down	1	locus=scaffold0583(737147,737659,+); length=513;	-	-	-	-	gi|802611182|ref|XP_012074350.1|/3.32145e-49/PREDICTED: uncharacterized protein LOC105635837 [Jatropha curcas]
scaffold0140_1047848	498	10.07333333	4.076666667	-1.305079257	Down	0.999254413	locus=scaffold0140(1047600,1048097,+); length=498; function=Uncharacterized mitochondrial protein AtMg00810 like;	K06228|1|9e-31|133|obr:102710647|fused [EC:2.7.11.1];K20093|2|4e-30|131|bdi:100846696|DNA excision repair protein ERCC-6-like [EC:3.6.4.12];K03006|3|4e-30|131|adu:107466525|DNA-directed RNA polymerase II subunit RPB1 [EC:2.7.7.6];K03549|4|5e-30|130|mdm:103412324|KUP system potassium uptake protein;K14007|5|2e-29|128|ats:F775_02907|protein transport protein SEC24	-	-	-	gi|147804651|emb|CAN71189.1|/1.28774e-68/hypothetical protein VITISV_005044 [Vitis vinifera]
scaffold0985_180306	3426	1.13	0.516666667	-1.129017058	Down	0.984175896	locus=scaffold0985(178062,182551,+); length=3426; function=Cellulose synthase-like protein D3 like;	K20924|1|0.0|2192|rcu:8280467|cellulose synthase-like protein [EC:2.4.1.-]	GO:0031224//intrinsic component of membrane	GO:0016759//cellulose synthase activity	GO:0045229//external encapsulating structure organization;GO:0009250//glucan biosynthetic process	gi|255558007|ref|XP_002520032.1|/0/PREDICTED: cellulose synthase-like protein D3 [Ricinus communis]
scaffold2293_1334	579	4.846666667	1.77	-1.453243503	Down	0.999168375	locus=scaffold2293(351,2317,+); length=579; function=40S ribosomal protein S12 like;	K02951|1|2e-53|208|jcu:105634247|small subunit ribosomal protein S12e	GO:0030529//intracellular ribonucleoprotein complex	GO:0005198//structural molecule activity	GO:0010467//gene expression	gi|802598843|ref|XP_012072469.1|/1.15933e-52/PREDICTED: 40S ribosomal protein S12-like isoform X1 [Jatropha curcas]
scaffold2535_11412	1752	5.7	2.556666667	-1.156697842	Down	0.999361728	locus=scaffold2535(9234,14261,-); length=1752; function=Fimbrin-like protein 2 like;	K17275|1|0.0|1085|jcu:105644224|plastin-1	-	GO:0046872//metal ion binding	-	gi|802546443|ref|XP_012084895.1|/0/PREDICTED: fimbrin-2 [Jatropha curcas]
scaffold0309_1002692	252	19.81333333	127.5166667	2.686142302	Up	1	locus=scaffold0309(1002507,1002878,+); length=252;	-	-	-	-	-
scaffold1124_67654	2247	7.763333333	46.44333333	2.580723382	Up	1	locus=scaffold1124(65578,69730,+); length=2247; function=Cellulose synthase-like protein H1 like;	K10999|1|4e-131|469|egr:104436022|cellulose synthase A [EC:2.4.1.12]	GO:0016020//membrane	GO:0016757//transferase activity, transferring glycosyl groups	GO:0009987//cellular process	gi|1000946309|ref|XP_015580966.1|/0/PREDICTED: cellulose synthase-like protein B4 [Ricinus communis]
scaffold0170_1856353	1137	1.2	0.486666667	-1.302028537	Down	0.975479222	locus=scaffold0170(1854688,1858019,+); length=1137; domain=Rad9/Ddc1 domain containing; function=Cell cycle checkpoint control protein RAD9B like;	K10994|1|1e-145|517|rcu:8287081|cell cycle checkpoint control protein RAD9A [EC:3.1.11.2]	-	-	-	gi|1000980416|ref|XP_015570356.1|/5.30815e-145/PREDICTED: cell cycle checkpoint control protein RAD9A [Ricinus communis]
scaffold0727_530081	303	1.416666667	4.18	1.561002602	Up	0.99538606	locus=scaffold0727(528524,531639,+); length=303;	K09422|1|6e-11|60.1|jcu:105631430|myb proto-oncogene protein, plant	-	-	-	gi|223539451|gb|EEF41041.1|/3.77258e-10/transcription factor, putative [Ricinus communis]
scaffold4736_3199	597	6.063333333	2.443333333	-1.31126044	Down	0.99912996	locus=scaffold4736(2901,3497,-); length=597;	-	-	-	-	gi|743922799|ref|XP_011005475.1|/7.72531e-18/PREDICTED: uncharacterized protein LOC105111730 [Populus euphratica]
scaffold0201_525482	222	1.423333333	0.01	-7.153129759	Down	1	locus=scaffold0201(525372,525593,-); length=222;	K00703|1|2e-08|58.5|nnu:104589752|starch synthase [EC:2.4.1.21];K18213|2|2e-06|52.0|ats:F775_10260|proteinaceous RNase P [EC:3.1.26.5];K08150|3|4e-06|50.8|ats:F775_21080|MFS transporter, SP family, solute carrier family 2 (myo-inositol transporter), member 13	-	-	-	gi|698442390|ref|XP_009762955.1|/4.04243e-12/PREDICTED: uncharacterized protein LOC104214925 [Nicotiana sylvestris]
scaffold0016_3361379	1218	3.77	1.653333333	-1.189186904	Down	0.997671751	locus=scaffold0016(3360339,3362419,+); length=1218;	-	GO:0044464	GO:0046914//transition metal ion binding	-	gi|802607450|ref|XP_012073810.1|/0/PREDICTED: uncharacterized protein LOC105635352 [Jatropha curcas]
scaffold0701_125007	840	1.363333333	0.333333333	-2.032100843	Down	0.997896777	locus=scaffold0701(124284,125730,+); length=840; domain=Squalene epoxidase domain containing; function=Squalene monooxygenase like;	K00511|1|3e-86|319|rcu:8281344|squalene monooxygenase [EC:1.14.14.17]	GO:0031224//intrinsic component of membrane	GO:0004497//monooxygenase activity;GO:0050662//coenzyme binding	GO:0008152//metabolic process	gi|1000959491|ref|XP_015576391.1|/1.31872e-85/PREDICTED: LOW QUALITY PROTEIN: squalene epoxidase 3 [Ricinus communis]
scaffold0580_314005	381	4.143333333	9.98	1.268247925	Up	0.99524862	locus=scaffold0580(313815,314195,+); length=381;	-	-	-	-	-
scaffold0312_269300	477	1.723333333	4.576666667	1.40909544	Up	0.998003906	locus=scaffold0312(269062,269538,+); length=477; function=Probable E3 ubiquitin-protein ligase RHA2B like;	K16285|1|4e-70|263|rcu:8263554|RING/U-box domain-containing protein [EC:2.3.2.27]	-	GO:0046914//transition metal ion binding	-	gi|255586512|ref|XP_002533895.1|/1.72204e-69/PREDICTED: probable E3 ubiquitin-protein ligase XERICO [Ricinus communis]
scaffold0743_161153	345	8.703333333	4.036666667	-1.108403593	Down	0.994541088	locus=scaffold0743(160981,161325,+); length=345;	-	-	-	-	gi|223549726|gb|EEF51214.1|/5.26214e-14/conserved hypothetical protein [Ricinus communis]
scaffold2856_18530	390	2.036666667	4.123333333	1.017601215	Up	0.983427159	locus=scaffold2856(18336,18725,+); length=390;	-	-	-	-	gi|643722605|gb|KDP32355.1|/2.98379e-47/hypothetical protein JCGZ_13280 [Jatropha curcas]
scaffold0660_385335	582	0.63	1.336666667	1.085216002	Up	0.92392861	locus=scaffold0660(382132,388538,+); length=582;	K13162|1|6e-07|54.7|thj:104822353|poly(rC)-binding protein 2/3/4;K10357|2|2e-06|52.8|ats:F775_01356|myosin V	-	-	-	gi|823145103|ref|XP_012472415.1|/8.78508e-24/PREDICTED: uncharacterized protein LOC105789589 [Gossypium raimondii]
scaffold0457_938133	831	0.823333333	1.866666667	1.180915785	Up	0.986162166	locus=scaffold0457(938162,939231,+); length=405; function=Transmembrane protein 184C like;	-	-	-	-	gi|255560832|ref|XP_002521429.1|/1.04744e-119/PREDICTED: transmembrane protein 184 homolog DDB_G0279555 [Ricinus communis]
scaffold0195_84758	3030	9.14	4.166666667	-1.133300476	Down	0.999691746	locus=scaffold0195(83244,86273,+); length=3030; function=LRR receptor-like serine/threonine-protein kinase GSO1 like;	K13466|1|8e-169|595|sly:101263330|EIX receptor 1/2;K04567|3|3e-107|391|ats:F775_18713|lysyl-tRNA synthetase, class II [EC:6.1.1.6];K10406|5|5e-97|357|tcc:TCM_032503|kinesin family member C2/C3	-	-	-	gi|590671209|ref|XP_007038270.1|/0/Disease resistance family protein / LRR family protein, putative [Theobroma cacao]
scaffold0098_1916964	1497	13.28	6.23	-1.091951078	Down	0.999732368	locus=scaffold0098(1915522,1918406,+); length=1497; function=Cyclic dof factor 2 like;	K16222|1|6e-35|149|ath:AT5G62430|Dof zinc finger protein DOF5.5	-	GO:0003676//nucleic acid binding;GO:0046914//transition metal ion binding	-	gi|802585322|ref|XP_012070363.1|/0/PREDICTED: cyclic dof factor 3-like [Jatropha curcas]
scaffold0687_300466	735	0.596666667	1.32	1.145540843	Up	0.977369605	locus=scaffold0687(300099,300833,-); length=735; function=Pentatricopeptide repeat-containing protein At2g13600 like;	K17710|1|1e-55|216|nnu:104601551|pentatricopeptide repeat domain-containing protein 1;K10683|5|8e-54|211|cic:CICLE_v10014038mg|BRCA1-associated RING domain protein 1	-	-	-	gi|1000963065|ref|XP_015575546.1|/2.90027e-104/PREDICTED: pentatricopeptide repeat-containing protein At4g02750 isoform X1 [Ricinus communis]
scaffold0730_405781	315	2.99	0.966666667	-1.629055085	Down	0.99722972	locus=scaffold0730(405587,405901,-); length=315;	-	-	-	-	-
scaffold0105_1460443	423	1.27	2.68	1.077404504	Up	0.985541389	locus=scaffold0105(1460232,1460654,+); length=423;	K03715|1|2e-09|62.0|mtr:MTR_8g027905|1,2-diacylglycerol 3-beta-galactosyltransferase [EC:2.4.1.46]	-	-	-	gi|223549830|gb|EEF51318.1|/2.21391e-26/hypothetical protein RCOM_1691130 [Ricinus communis]
scaffold1649_38708	1563	2.506666667	0.476666667	-2.394717515	Down	0.999569589	locus=scaffold1649(36991,40426,+); length=1563; function=Transcription factor bHLH111 like;	K05765|1|2e-15|85.5|fve:101301142|cofilin;K16189|2|2e-06|55.1|vvi:100262490|phytochrome-interacting factor 4	-	-	-	gi|802598098|ref|XP_012072425.1|/0/PREDICTED: transcription factor bHLH111 [Jatropha curcas]
scaffold0837_82022	504	4.156666667	8.716666667	1.068349481	Up	0.994123727	locus=scaffold0837(81771,82274,-); length=504;	-	-	-	-	-
scaffold0484_747937	306	0.98	3.133333333	1.676844602	Up	0.996046647	locus=scaffold0484(747704,748170,-); length=306;	K20222|1|1e-14|66.2|gmx:102660346|importin-5	GO:0016020//membrane	GO:0016757//transferase activity, transferring glycosyl groups	GO:0009987//cellular process	gi|1000957787|ref|XP_002522780.2|/8.46034e-19/PREDICTED: cellulose synthase-like protein E6 [Ricinus communis]
scaffold0023_1217185	1578	149.44	68.44666667	-1.126514171	Down	1	locus=scaffold0023(1216262,1218108,-); length=1578; domain=Cytochrome P450 domain containing; function=Licodione synthase like;	K07408|1|3e-175|616|tcc:TCM_036450|cytochrome P450 family 1 subfamily A polypeptide 1 [EC:1.14.14.1]	-	GO:0005506//iron ion binding	-	gi|590603706|ref|XP_007020074.1|/1.31788e-174/Flavone synthase II, putative [Theobroma cacao]
scaffold0783_477827	519	6.746666667	2.433333333	-1.471240921	Down	0.999219876	locus=scaffold0783(477392,478262,+); length=534;	-	-	-	-	gi|255567917|ref|XP_002524936.1|/1.96051e-66/PREDICTED: uncharacterized protein LOC8285602 [Ricinus communis]
scaffold1446_82920	1305	264.1033333	124.02	-1.090529716	Down	1	locus=scaffold1446(82189,83652,-); length=1305; function=Zinc finger protein CONSTANS-LIKE 16 like;	K12135|1|5e-09|63.5|crb:CARUB_v10001192mg|zinc finger protein CONSTANS	-	-	-	gi|255585436|ref|XP_002533412.1|/2.46049e-144/PREDICTED: zinc finger protein CONSTANS-LIKE 6 [Ricinus communis]
scaffold0312_1286273	1356	1.29	0.61	-1.080489918	Down	0.993964342	locus=scaffold0312(1285538,1287009,-); length=1356;	K06636|1|2e-21|104|ppp:PHYPADRAFT_79539|structural maintenance of chromosome 1	-	-	-	gi|802540788|ref|XP_012078288.1|/0/PREDICTED: uncharacterized protein LOC105638972 [Jatropha curcas]
scaffold0410_659995	309	12.20666667	1.406666667	-3.117316887	Down	1	locus=scaffold0410(659841,660149,-); length=309;	-	-	-	-	-
scaffold0050_2396260	744	3.416666667	10.74	1.652332584	Up	0.999999998	locus=scaffold0050(2395889,2396632,+); length=744;	-	-	-	-	gi|223538493|gb|EEF40098.1|/5.03621e-88/conserved hypothetical protein [Ricinus communis]
scaffold0203_197098	543	0.523333333	1.893333333	1.855126371	Up	0.990445937	locus=scaffold0203(196763,197456,-); length=543; function=Blue copper protein like;	K04733|1|2e-25|115|mdm:103419981|interleukin-1 receptor-associated kinase 4 [EC:2.7.11.1];K03006|4|4e-08|58.5|thj:104811869|DNA-directed RNA polymerase II subunit RPB1 [EC:2.7.7.6]	-	-	-	gi|802666641|ref|XP_012081249.1|/3.47715e-42/PREDICTED: endochitinase A-like [Jatropha curcas]
scaffold0139_1127018	750	6.913333333	2.596666667	-1.412720661	Down	0.999162778	locus=scaffold0139(1126576,1127461,-); length=750;	-	-	-	-	gi|802551260|ref|XP_012064704.1|/2.83609e-54/PREDICTED: dual specificity protein kinase splA [Jatropha curcas]
scaffold0377_604551	657	5.313333333	2.353333333	-1.174911541	Down	0.995733547	locus=scaffold0377(604109,604994,-); length=657;	-	-	-	-	gi|566200469|ref|XP_006376156.1|/1.12096e-34/hypothetical protein POPTR_0013s10320g [Populus trichocarpa]
scaffold0352_585216	411	3.736666667	36.59333333	3.291757061	Up	1	locus=scaffold0352(582923,587509,-); length=411;	-	-	-	-	-
scaffold0389_722347	612	13.78	6.1	-1.17569474	Down	0.999703334	locus=scaffold0389(721991,722704,-); length=612;	-	-	-	-	gi|223549726|gb|EEF51214.1|/3.5191e-21/conserved hypothetical protein [Ricinus communis]
scaffold1490_47579	1134	4.24	1.923333333	-1.140455447	Down	0.995543018	locus=scaffold1490(47013,48146,+); length=1134; function=F-box/kelch-repeat protein SKIP25 like;	-	-	-	-	gi|802585209|ref|XP_012070302.1|/2.07403e-149/PREDICTED: F-box/kelch-repeat protein SKIP25-like [Jatropha curcas]
scaffold0644_522044	987	2.603333333	0.636666667	-2.03174991	Down	0.999545177	locus=scaffold0644(521239,522849,+); length=987; function=Peroxidase 27 like;	K00430|1|4e-145|514|jcu:105645409|peroxidase [EC:1.11.1.7]	-	GO:0005506//iron ion binding;GO:0003824//catalytic activity;GO:0016209//antioxidant activity	GO:0008152//metabolic process;GO:0006950//response to stress	gi|802732467|ref|XP_012086400.1|/2.13444e-144/PREDICTED: peroxidase 27-like [Jatropha curcas]
scaffold1779_43568	1125	10.52666667	24.78333333	1.235321571	Up	1	locus=scaffold1779(43484,44725,+); length=1125;	K07964|1|3e-07|57.4|vra:106779320|heparanase [EC:3.2.1.166];K15356|2|5e-06|53.1|mdm:103447660|GDP-mannose transporter	-	-	-	gi|224104295|ref|XP_002313386.1|/1.84853e-158/hypothetical protein POPTR_0009s04880g [Populus trichocarpa]
scaffold0494_720233	525	0.01	4.593333333	8.843397672	Up	1	locus=scaffold0494(719725,720741,+); length=525;	K07478|1|4e-59|227|egr:108958286|putative ATPase;K13436|2|2e-45|182|gra:105800941|pto-interacting protein 1 [EC:2.7.11.1];K08064|3|7e-06|50.8|mdm:103407270|nuclear transcription factor Y, alpha	-	-	-	gi|828311019|ref|XP_012571195.1|/2.26059e-72/PREDICTED: uncharacterized protein LOC105852123 [Cicer arietinum]
scaffold1030_21410	2205	7.926666667	26.9	1.762819958	Up	1	locus=scaffold1030(20066,22754,+); length=2205; domain=Copper amine oxidase, N2-terminal,Copper amine oxidase, N3-terminal domain containing; function=Primary amine oxidase like;	K00276|1|0.0|1316|rcu:8272134|primary-amine oxidase [EC:1.4.3.21]	-	GO:0046914//transition metal ion binding;GO:0016641//oxidoreductase activity, acting on the CH-NH2 group of donors, oxygen as acceptor;GO:0048037//cofactor binding	GO:0006807//nitrogen compound metabolic process	gi|255537059|ref|XP_002509596.1|/0/PREDICTED: primary amine oxidase [Ricinus communis]
scaffold0650_206877	468.81	1.71	4.07	1.251032469	Up	0.987731726	locus=scaffold0650(205188,208566,-); length=450; function=Protein FAM136A like;	-	-	-	-	gi|255567784|ref|XP_002524870.1|/5.38268e-73/PREDICTED: protein FAM136A [Ricinus communis]
scaffold0104_2239631	1707	2.283333333	0.79	-1.531216929	Down	0.99791472	locus=scaffold0104(2238096,2241167,+); length=1707; function=Putative transcription factor bHLH041 like;	K13422|1|3e-08|61.6|egu:105059593|transcription factor MYC2	-	-	-	gi|1000976778|ref|XP_015571697.1|/0/PREDICTED: putative transcription factor bHLH041 [Ricinus communis]
scaffold0840_474280	1599	5.376666667	1.696666667	-1.664008877	Down	0.999646308	locus=scaffold0840(471935,476626,-); length=1599; function=Glucomannan 4-beta-mannosyltransferase 9 like;	K13680|1|0.0|1009|jcu:105629507|beta-mannan synthase [EC:2.4.1.32]	-	-	-	gi|802562698|ref|XP_012066505.1|/0/PREDICTED: glucomannan 4-beta-mannosyltransferase 9 [Jatropha curcas]
scaffold0100_712967	1326	10.03666667	4.076666667	-1.299818304	Down	0.999932886	locus=scaffold0100(711650,714285,-); length=1326; function=Patatin-like protein 2 like;	-	-	-	-	gi|3288200|emb|CAA11042.1|/0/latex allergen [Hevea brasiliensis]
scaffold0760_285386	501	0.253333333	1.323333333	2.385067684	Up	0.98336761	locus=scaffold0760(285231,285731,-); length=501; function=Zinc finger protein ZAT12 like;	-	-	-	-	gi|802552804|ref|XP_012064980.1|/3.72875e-47/PREDICTED: zinc finger protein ZAT12 [Jatropha curcas]
scaffold0977_157375	249	1.07	0.186666667	-2.519074565	Down	0.989310039	locus=scaffold0977(157237,157513,+); length=249;	-	-	-	-	-
scaffold0198_425737	1278	65.39333333	22.08	-1.566403392	Down	1	locus=scaffold0198(423264,428210,+); length=1278;	K16251|1|5e-09|63.5|spen:107003054|DNA-directed RNA polymerase V subunit 1 [EC:2.7.7.6]	-	-	-	gi|802606382|ref|XP_012073673.1|/0/PREDICTED: uncharacterized protein LOC105635247 [Jatropha curcas]
scaffold0482_211982	2082	4.1	28.69	2.806852153	Up	1	locus=scaffold0482(210550,223013,+); length=2082; function=Protein GAMETE EXPRESSED 3 like;	K13128|1|7e-168|592|cic:CICLE_v10013582mg|zinc finger CCHC domain-containing protein 8	-	-	-	gi|1000952243|ref|XP_015578943.1|/0/PREDICTED: protein GAMETE EXPRESSED 3 [Ricinus communis]
scaffold1296_110417	441	33.13666667	15.55666667	-1.090895518	Down	1	locus=scaffold1296(108391,112444,-); length=441; domain=SecY/SEC61-alpha family domain containing; function=Protein transport protein Sec61 subunit alpha like;	K10956|1|5e-38|156|jcu:105649707|protein transport protein SEC61 subunit alpha	GO:0044464	GO:0008320//protein transmembrane transporter activity	GO:0006810//transport	gi|802787056|ref|XP_012091827.1|/2.82e-37/PREDICTED: protein transport protein Sec61 subunit alpha [Jatropha curcas]
scaffold4462_1282	1068	0.603333333	1.466666667	1.281513826	Up	0.989278243	locus=scaffold4462(316,2248,-); length=1068; function=Leucoanthocyanidin dioxygenase like;	K05277|1|3e-171|602|jcu:105645898|leucoanthocyanidin dioxygenase [EC:1.14.11.19]	-	GO:0016706//oxidoreductase activity, acting on paired donors, with incorporation or reduction of molecular oxygen, 2-oxoglutarate as one donor, and incorporation of one atom each of oxygen into both donors;GO:0016706//oxidoreductase activity, acting on paired donors, with incorporation or reduction of molecular oxygen, 2-oxoglutarate as one donor, and incorporation of one atom each of oxygen into…	GO:0008152//metabolic process;GO:0008152//metabolic process	gi|802741175|ref|XP_012087030.1|/1.49719e-170/PREDICTED: leucoanthocyanidin dioxygenase [Jatropha curcas]
scaffold0882_382699	723	164.13	75.28333333	-1.124436549	Down	1	locus=scaffold0882(380721,384677,-); length=723;	K15053|1|7e-07|55.1|ats:F775_01472|charged multivesicular body protein 7;K16675|2|9e-07|54.7|ats:F775_09649|palmitoyltransferase ZDHHC9/14/18 [EC:2.3.1.225];K12829|3|3e-06|53.1|ats:F775_26579|splicing factor 3B subunit 2;K16196|4|5e-06|52.4|ats:F775_04725|eukaryotic translation initiation factor 2-alpha kinase 4 [EC:2.7.11.1]	-	-	-	gi|802537021|ref|XP_012089463.1|/1.06937e-87/PREDICTED: uncharacterized protein LOC105647814 [Jatropha curcas]
scaffold0439_1020186	495	2.226666667	1.07	-1.057274805	Down	0.994126216	locus=scaffold0439(1019939,1020433,+); length=495;	K04733|1|6e-40|163|rcu:8274366|interleukin-1 receptor-associated kinase 4 [EC:2.7.11.1]	-	-	-	gi|1000979014|ref|XP_015571355.1|/2.73445e-39/PREDICTED: probable receptor-like protein kinase At1g67000 [Ricinus communis]
scaffold0804_107640	1623	1.443333333	0.686666667	-1.071722688	Down	0.991871281	locus=scaffold0804(105309,109971,+); length=1623; function=Aldehyde dehydrogenase family 2 member B4, mitochondrial like;	K00128|1|0.0|764|jcu:105644569|aldehyde dehydrogenase (NAD+) [EC:1.2.1.3]	-	GO:0016620//oxidoreductase activity, acting on the aldehyde or oxo group of donors, NAD or NADP as acceptor;GO:0016620//oxidoreductase activity, acting on the aldehyde or oxo group of donors, NAD or NADP as acceptor	GO:0008152//metabolic process;GO:0008152//metabolic process	gi|802718755|ref|XP_012085348.1|/0/PREDICTED: aldehyde dehydrogenase family 2 member B7, mitochondrial-like [Jatropha curcas]
scaffold0549_157624	735	0.543333333	1.54	1.503020887	Up	0.993020829	locus=scaffold0549(157257,157991,-); length=735; function=RING-H2 finger protein ATL57 like;	K10664|1|5e-40|165|pop:POPTR_0001s21960g|E3 ubiquitin-protein ligase ATL6/9/15/31/42/55 [EC:2.3.2.27]	-	-	-	gi|255565501|ref|XP_002523741.1|/1.23559e-54/PREDICTED: RING-H2 finger protein ATL57 [Ricinus communis]
scaffold0347_1104756	528	15.29	5.153333333	-1.569010588	Down	0.999746639	locus=scaffold0347(1104474,1105038,-); length=528;	K13211|1|6e-27|106|jcu:105631148|GC-rich sequence DNA-binding factor	-	-	-	gi|802573885|ref|XP_012068542.1|/2.81654e-26/PREDICTED: PAX3- and PAX7-binding protein 1 [Jatropha curcas]
scaffold0574_610774	435	3.51	1.153333333	-1.605661493	Down	0.99868316	locus=scaffold0574(610557,610991,+); length=435;	-	-	-	-	gi|802720025|ref|XP_012085391.1|/6.13851e-29/PREDICTED: kininogen-1-like [Jatropha curcas]
scaffold0432_773814	1200	39.07	17.02666667	-1.198265231	Down	0.999654362	locus=scaffold0432(773752,774951,-); length=1200; function=NAD(P)H-quinone oxidoreductase subunit H, chloroplastic like;	K05579|1|0.0|714|rcu:11542388|NAD(P)H-quinone oxidoreductase subunit H [EC:1.6.5.3]	GO:0009534//chloroplast thylakoid	GO:0016491//oxidoreductase activity;GO:0048037//cofactor binding;GO:0000166//nucleotide binding	GO:0051234//establishment of localization;GO:0006091//generation of precursor metabolites and energy	gi|326909446|ref|YP_004327717.1|/0/NADH dehydrogenase subunit 7 [Hevea brasiliensis]
scaffold0364_9525	1278	0.576666667	1.823333333	1.660768795	Up	0.999093145	locus=scaffold0364(8887,10164,+); length=1278; function=RING-H2 finger protein ATL11 like;	K10664|1|2e-125|450|rcu:8281711|E3 ubiquitin-protein ligase ATL6/9/15/31/42/55 [EC:2.3.2.27]	-	-	-	gi|255545852|ref|XP_002513986.1|/9.42895e-125/PREDICTED: RING-H2 finger protein ATL11 [Ricinus communis]
scaffold0476_292647	552	1.136666667	2.383333333	1.068171503	Up	0.989839303	locus=scaffold0476(292192,293103,+); length=552; function=PsbQ-like protein 3, chloroplastic like;	K08901|1|7e-13|74.3|thj:104812569|photosystem II oxygen-evolving enhancer protein 3	GO:0044425	-	-	gi|802634078|ref|XP_012077824.1|/1.05756e-65/PREDICTED: psbQ-like protein 3, chloroplastic [Jatropha curcas]
scaffold0093_1999756	420	0.89	2.603333333	1.548482806	Up	0.986715789	locus=scaffold0093(1999508,2000005,-); length=420;	-	-	-	-	gi|1000936831|ref|XP_002535071.2|/1.7089e-10/PREDICTED: LOW QUALITY PROTEIN: uncharacterized protein LOC8272753 [Ricinus communis]
scaffold1331_9128	471	0.463333333	1.42	1.615768548	Up	0.927580247	locus=scaffold1331(8893,9363,-); length=471; function=17.9 kDa class II heat shock protein like;	K13993|1|2e-55|215|pxb:103927504|HSP20 family protein	-	-	GO:0050896//response to stimulus	gi|694412815|ref|XP_009334706.1|/6.86391e-55/PREDICTED: 17.9 kDa class II heat shock protein-like [Pyrus x bretschneideri]
scaffold1750_20249	348	1.456666667	0.13	-3.486087251	Down	0.997899556	locus=scaffold1750(20076,20423,+); length=348;	-	-	-	-	-
scaffold0392_675509	1689	28.19333333	12.08333333	-1.222335565	Down	1	locus=scaffold0392(673097,677922,-); length=1689; domain=Signal transduction response regulator, receiver domain containing; function=Two-component response regulator-like APRR1 like;	K12127|1|0.0|823|jcu:105640566|pseudo-response regulator 1	-	-	-	gi|802653175|ref|XP_012080306.1|/0/PREDICTED: two-component response regulator-like APRR1 isoform X1 [Jatropha curcas]
scaffold0452_671691	312	1.1	0.283333333	-1.956931278	Down	0.993962256	locus=scaffold0452(671536,671847,+); length=312;	-	-	-	-	-
scaffold2628_23837	651	0.876666667	6.166666667	2.814390566	Up	0.99386612	locus=scaffold2628(22805,24870,-); length=651; function=Clathrin interactor EPSIN 1 like;	K12471|1|1e-67|256|jcu:105638184|epsin	-	-	-	gi|802632672|ref|XP_012077334.1|/6.36945e-67/PREDICTED: clathrin interactor EPSIN 1 [Jatropha curcas]
scaffold0557_232236	1113	1.683333333	0.783333333	-1.103622631	Down	0.988295874	locus=scaffold0557(231453,233020,-); length=1113; function=GDSL esterase/lipase At5g45910 like;	K21026|1|6e-156|551|jcu:105649641|acetylajmaline esterase [EC:3.1.1.80]	-	-	-	gi|802786715|ref|XP_012091740.1|/3.23463e-155/PREDICTED: GDSL esterase/lipase At5g45910 [Jatropha curcas]
scaffold1845_55023	279	0.01	4.503333333	8.814849459	Up	1	locus=scaffold1845(54884,55162,+); length=279; domain=Pyruvate kinase, C-terminal domain containing; function=Pyruvate kinase isozyme A, chloroplastic like;	K00873|1|2e-33|141|pop:POPTR_0001s29650g|pyruvate kinase [EC:2.7.1.40]	-	GO:0031420;GO:0016301//kinase activity	GO:0006796//phosphate-containing compound metabolic process;GO:0006007//glucose catabolic process	gi|743940132|ref|XP_011014528.1|/9.4343e-33/PREDICTED: pyruvate kinase isozyme A, chloroplastic-like [Populus euphratica]
scaffold0085_187230	2835	1.713333333	4.293333333	1.325292329	Up	0.999018712	locus=scaffold0085(184226,190235,+); length=2835; function=Glutamate receptor 3.4 like;	K05387|1|0.0|1538|jcu:105645366|glutamate receptor, ionotropic, plant	GO:0030313//cell envelope;GO:0031224//intrinsic component of membrane	GO:0008066//glutamate receptor activity;GO:0005231//excitatory extracellular ligand-gated ion channel activity	GO:0007166//cell surface receptor signaling pathway;GO:0006810//transport	gi|802732141|ref|XP_012086332.1|/0/PREDICTED: glutamate receptor 3.4-like isoform X1 [Jatropha curcas]
scaffold0163_404647	321	3.053333333	1.08	-1.499353785	Down	0.996307321	locus=scaffold0163(404466,404828,+); length=321; domain=Phenylalanine-tRNA ligase, class II, N-terminal domain containing;	-	-	-	-	-
scaffold1535_27325	366	1.323333333	0.596666667	-1.14917942	Down	0.955815748	locus=scaffold1535(27124,27576,-); length=366; function=Heavy metal-associated isoprenylated plant protein 26 like;	K07213|1|6e-06|50.1|mtr:MTR_7g013660|copper chaperone	-	-	-	gi|802797337|ref|XP_012092995.1|/5.79233e-35/PREDICTED: heavy metal-associated isoprenylated plant protein 26-like [Jatropha curcas]
scaffold1340_69647	1494	6.046666667	2.87	-1.075089313	Down	0.998932877	locus=scaffold1340(68901,70394,-); length=1494; function=Anthocyanidin 3-O-glucosyltransferase like;	K17193|1|7e-100|365|tcc:TCM_031649|anthocyanidin 3-O-glucoside 2'''-O-xylosyltransferase [EC:2.4.2.51]	-	GO:0035251//UDP-glucosyltransferase activity	-	gi|224091845|ref|XP_002309370.1|/0/hypothetical protein POPTR_0006s19340g [Populus trichocarpa]
scaffold0756_426539	165	2.06	0.603333333	-1.771617141	Down	0.981036971	locus=scaffold0756(426259,426819,+); length=165;	K18730|1|5e-09|60.5|jcu:105630164|PERQ amino acid-rich with GYF domain-containing protein	-	-	-	gi|802564280|ref|XP_012067285.1|/2.74909e-08/PREDICTED: uncharacterized protein LOC105630164 [Jatropha curcas]
scaffold0565_478602	432	7.543333333	31.62	2.067563284	Up	1	locus=scaffold0565(472908,484296,+); length=432; function=Xyloglucan endotransglucosylase/hydrolase protein 22 like;	K08235|1|6e-60|229|jcu:105629273|xyloglucan:xyloglucosyl transferase [EC:2.4.1.207]	GO:0005576//extracellular region;GO:0030312//external encapsulating structure	GO:0016798//hydrolase activity, acting on glycosyl bonds;GO:0016758//transferase activity, transferring hexosyl groups	GO:0044042//glucan metabolic process	gi|802559562|ref|XP_012066223.1|/3.34891e-59/PREDICTED: probable xyloglucan endotransglucosylase/hydrolase protein 23 [Jatropha curcas]
scaffold0093_2071612	351	36.61666667	76.94666667	1.071358366	Up	0.985595514	locus=scaffold0093(2071359,2071866,-); length=351;	-	-	-	-	gi|643736466|gb|KDP42772.1|/6.70436e-47/hypothetical protein JCGZ_00471 [Jatropha curcas]
scaffold0137_167559	321	44.05333333	20.23333333	-1.12251717	Down	0.999999844	locus=scaffold0137(167435,167755,-); length=321;	-	-	-	-	gi|223529418|gb|EEF31379.1|/2.24019e-18/conserved hypothetical protein [Ricinus communis]
scaffold0610_386682	432	0.863333333	2.133333333	1.305119807	Up	0.985357132	locus=scaffold0610(385153,385710,-); length=432; function=Receptor-like protein kinase HSL1 like;	K00924|1|6e-58|223|tcc:TCM_029800|	GO:0031224//intrinsic component of membrane	GO:0004702//receptor signaling protein serine/threonine kinase activity;GO:0016628//oxidoreductase activity, acting on the CH-CH group of donors, NAD or NADP as acceptor;GO:0032559//adenyl ribonucleotide binding	GO:0006464//cellular protein modification process	gi|255553619|ref|XP_002517850.1|/3.23617e-62/PREDICTED: receptor-like protein kinase HSL1 [Ricinus communis]
scaffold0653_82960	2346	1.816666667	0.516666667	-1.813988014	Down	0.99815434	locus=scaffold0653(81080,84840,+); length=2346; function=U-box domain-containing protein 52 like;	K17609|1|0.0|745|cic:CICLE_v10010213mg|nucleoredoxin [EC:1.8.1.8]	-	-	-	gi|802778711|ref|XP_012091219.1|/0/PREDICTED: U-box domain-containing protein 52-like [Jatropha curcas]
scaffold0989_15713	162	10.50666667	4.643333333	-1.178072277	Down	0.997731336	locus=scaffold0989(15571,15856,-); length=162; function=Benzaldehyde dehydrogenase (NAD(+)) like;	K09842|1|4e-17|87.0|jcu:105629344|abscisic-aldehyde oxidase [EC:1.2.3.14]	-	-	-	gi|802561481|ref|XP_012066309.1|/2.75017e-16/PREDICTED: indole-3-acetaldehyde oxidase-like isoform X3 [Jatropha curcas]
scaffold0085_485360	396	7.046666667	34.37333333	2.286276887	Up	1	locus=scaffold0085(485213,485608,-); length=396; function=Putative lipid-binding protein At4g00165 like;	K02883|1|4e-21|100|zma:103646289|large subunit ribosomal protein L18e;K11855|2|6e-15|80.1|bvg:104906049|ubiquitin carboxyl-terminal hydrolase 36/42 [EC:3.4.19.12]	-	-	GO:0010876//lipid localization	gi|743788401|ref|XP_011033419.1|/3.28452e-38/PREDICTED: putative lipid-binding protein At4g00165 [Populus euphratica]
scaffold0153_247358	1158	3.543333333	0.746666667	-2.246570959	Down	0.999999585	locus=scaffold0153(246171,248545,+); length=1158; function=Protein WALLS ARE THIN 1 like;	K00801|1|1e-24|115|ats:F775_23930|farnesyl-diphosphate farnesyltransferase [EC:2.5.1.21]	GO:0044464	-	-	gi|802595913|ref|XP_012071956.1|/0/PREDICTED: protein WALLS ARE THIN 1 [Jatropha curcas]
scaffold3180_6096	2982	11.27	5.313333333	-1.084798387	Down	0.999430115	locus=scaffold3180(4366,7827,+); length=2982; function=Receptor-like protein kinase HSL1 like;	K00924|1|0.0|1464|tcc:TCM_029800|	GO:0031224//intrinsic component of membrane	GO:0004672//protein kinase activity;GO:0032559//adenyl ribonucleotide binding	GO:0006464//cellular protein modification process	gi|802795109|ref|XP_012092411.1|/0/PREDICTED: receptor-like protein kinase HSL1 [Jatropha curcas]
scaffold0178_206398	1878	6.656666667	1.91	-1.801227289	Down	0.999698483	locus=scaffold0178(205460,207337,-); length=1878; function=Putative disease resistance protein RGA3 like;	K15078|1|2e-129|464|nnu:104613421|structure-specific endonuclease subunit SLX1 [EC:3.6.1.-];K19613|5|7e-117|422|tcc:TCM_031062|leucine-rich repeat protein SHOC2	-	-	-	gi|28300303|gb|AAO37646.1|/0/NBS-LRR resistance protein RGH2 [Manihot esculenta]
scaffold3109_12608	570	10.76333333	5.333333333	-1.013015536	Down	0.997850973	locus=scaffold3109(12287,12930,+); length=570;	-	-	-	-	gi|802642961|ref|XP_012079261.1|/2.27562e-53/PREDICTED: uncharacterized protein LOC105639733 [Jatropha curcas]
scaffold1356_65316	2577	26.88666667	13.08333333	-1.039160752	Down	1	locus=scaffold1356(61977,68655,+); length=2577; function=PHD finger protein At3g20280 like;	-	-	GO:0005488//binding	-	gi|802588497|ref|XP_012070920.1|/0/PREDICTED: uncharacterized protein LOC105633025 [Jatropha curcas]
scaffold0050_2410961	2937	5.77	2.276666667	-1.341648241	Down	0.99975526	locus=scaffold0050(2410994,2417469,+); length=2937; domain=Cellulose synthase, RING-type zinc finger domain containing; function=Cellulose synthase A catalytic subunit 8 like;	K10999|1|0.0|1755|jcu:105649693|cellulose synthase A [EC:2.4.1.12]	GO:0031224//intrinsic component of membrane	GO:0016759//cellulose synthase activity	GO:0045229//external encapsulating structure organization;GO:0009250//glucan biosynthetic process	gi|743911824|ref|XP_010999776.1|/0/PREDICTED: cellulose synthase A catalytic subunit 8 [UDP-forming] [Populus euphratica]
scaffold0184_1158631	210	1.526666667	75.88	5.635262676	Up	1	locus=scaffold0184(1158527,1158736,-); length=210;	-	-	-	-	-
scaffold0520_402277	1152	1.833333333	0.793333333	-1.208470045	Down	0.997913243	locus=scaffold0520(401040,403514,+); length=1152; domain=DNA-directed RNA polymerase N-terminal domain containing; function=DNA-directed RNA polymerase 2B, chloroplastic/mitochondrial like;	K10908|1|2e-134|479|jcu:105646775|DNA-directed RNA polymerase, mitochondrial [EC:2.7.7.6]	-	GO:0016740//transferase activity	-	gi|802751764|ref|XP_012088094.1|/1.2516e-133/PREDICTED: DNA-directed RNA polymerase 2B, chloroplastic/mitochondrial isoform X1 [Jatropha curcas]
scaffold0197_648406	462	0.63	1.983333333	1.654503434	Up	0.97500381	locus=scaffold0197(648176,648637,-); length=462;	K20823|1|2e-12|72.4|vvi:100250870|N-alpha-acetyltransferase 35, NatC auxiliary subunit;K08873|2|2e-10|65.5|ats:F775_09013|serine/threonine-protein kinase SMG1 [EC:2.7.11.1];K14638|3|5e-09|60.8|ats:F775_16242|solute carrier family 15 (peptide/histidine transporter), member 3/4;K18195|4|5e-09|60.8|thj:104807150|rhamnogalacturonan endolyase [EC:4.2.2.23];K11000|5|7e-08|57.0|zma:103644393|callose syn…	-	-	-	gi|332322187|emb|CCA66198.1|/1.1328e-29/hypothetical protein [Beta vulgaris subsp. vulgaris]
scaffold0016_76451	300	0.15	1.02	2.765534746	Up	0.986977335	locus=scaffold0016(76290,76613,-); length=300;	-	-	-	-	gi|802592246|ref|XP_012071480.1|/6.20436e-20/PREDICTED: protein RTF2 homolog [Jatropha curcas]
scaffold0223_40766	3114	1.19	0.326666667	-1.86507042	Down	0.997983916	locus=scaffold0223(36606,44926,+); length=3114; domain=Cellulose synthase, RING-type zinc finger domain containing; function=Cellulose synthase A catalytic subunit 7 like;	K10999|1|0.0|1983|jcu:105633539|cellulose synthase A [EC:2.4.1.12]	-	-	-	gi|802592353|ref|XP_012071537.1|/0/PREDICTED: cellulose synthase A catalytic subunit 7 [UDP-forming] [Jatropha curcas]
scaffold0539_240923	588	5.203333333	2.086666667	-1.318235975	Down	0.998928735	locus=scaffold0539(240421,241426,-); length=588;	-	-	-	-	gi|255556440|ref|XP_002519254.1|/2.33053e-49/PREDICTED: uncharacterized protein LOC8258844 [Ricinus communis]
scaffold2824_5887	801	4.546666667	23.01	2.33937984	Up	1	locus=scaffold2824(5487,6287,+); length=801; function=Zinc finger protein ZAT10 like;	-	-	-	-	gi|802550673|ref|XP_012093108.1|/1.39412e-41/PREDICTED: zinc finger protein ZAT10-like [Jatropha curcas]
scaffold0001_4137875	240	0.973333333	3.07	1.657232787	Up	0.953122322	locus=scaffold0001(4137658,4138093,-); length=240;	-	-	-	-	gi|118489278|gb|ABK96444.1|/2.18326e-21/unknown [Populus trichocarpa x Populus deltoides]
scaffold0024_1918813	816	9.12	25.25666667	1.469558518	Up	1	locus=scaffold0024(1917702,1919925,-); length=816;	-	-	-	-	gi|255538516|ref|XP_002510323.1|/1.52959e-75/PREDICTED: uncharacterized protein LOC8260922 [Ricinus communis]
scaffold0420_920977	474	5.873333333	2.543333333	-1.207458962	Down	0.997903835	locus=scaffold0420(919793,922161,+); length=474;	-	-	-	-	gi|802615501|ref|XP_012075219.1|/4.94688e-21/PREDICTED: uncharacterized protein LOC105636535 [Jatropha curcas]
scaffold0935_149695	621	0.643333333	1.393333333	1.114902095	Up	0.922255045	locus=scaffold0935(149461,150692,-); length=621; function=Mitotic spindle checkpoint protein MAD2 like;	K02537|1|3e-111|401|rcu:8278426|mitotic spindle assembly checkpoint protein MAD2	-	-	GO:0000087//mitotic M phase	gi|255547820|ref|XP_002514967.1|/1.44632e-110/PREDICTED: mitotic spindle checkpoint protein MAD2 [Ricinus communis]
scaffold0335_1212471	1041	2.223333333	0.8	-1.474652356	Down	0.997616725	locus=scaffold0335(1211522,1213420,-); length=1041; function=Transcription factor bHLH30 like;	-	-	-	-	gi|224111740|ref|XP_002315961.1|/4.67583e-129/basic helix-loop-helix family protein [Populus trichocarpa]
scaffold0399_873643	237	2.823333333	0.39	-2.85585344	Down	0.99702806	locus=scaffold0399(873525,873761,-); length=237;	-	-	-	-	-
scaffold0568_217667	414	2.503333333	1.22	-1.036969259	Down	0.994128024	locus=scaffold0568(217461,217874,+); length=414;	K02988|1|8e-16|82.8|jcu:105649558|small subunit ribosomal protein S5	GO:0030529//intracellular ribonucleoprotein complex	-	-	gi|802786242|ref|XP_012091626.1|/5.16883e-15/PREDICTED: 30S ribosomal protein S5, chloroplastic [Jatropha curcas]
scaffold0074_2570389	123	3.46	0.45	-2.942775131	Down	0.996205333	locus=scaffold0074(2570328,2570450,-); length=123;	-	-	-	-	-
scaffold0056_2046917	1383	5.133333333	2.393333333	-1.100874602	Down	0.997768917	locus=scaffold0056(2043903,2048650,+); length=1170; domain=Protein notum homologue domain containing; function=Protein notum homolog like;	K19882|1|2e-165|583|pop:POPTR_0014s10650g|O-palmitoleoyl-L-serine hydrolase [EC:3.1.1.98]	-	-	-	gi|802693926|ref|XP_012083032.1|/0/PREDICTED: pectin acetylesterase 6-like isoform X1 [Jatropha curcas]
scaffold0580_526323	912	2.616666667	1.063333333	-1.29913623	Down	0.997921878	locus=scaffold0580(524494,528348,-); length=912; function=Methylsterol monooxygenase 1-1 like;	K14423|1|8e-151|533|jcu:105645947|4,4-dimethyl-9beta,19-cyclopropylsterol-4alpha-methyl oxidase [EC:1.14.13.72]	GO:0031224//intrinsic component of membrane;GO:0031224//intrinsic component of membrane	GO:0046914//transition metal ion binding;GO:0003824//catalytic activity;GO:0046914//transition metal ion binding;GO:0003824//catalytic activity	GO:0006631//fatty acid metabolic process;GO:0006631//fatty acid metabolic process	gi|802741448|ref|XP_012087086.1|/2.07543e-151/PREDICTED: methylsterol monooxygenase 1-1-like [Jatropha curcas]
scaffold0734_520769	780	64.64	25.54666667	-1.339292138	Down	1	locus=scaffold0734(520257,521281,-); length=780; function=Ferric reduction oxidase 2 like;	K13411|1|3e-80|298|nnu:104596257|dual oxidase [EC:1.6.3.1 1.11.1.-]	GO:0016020//membrane	GO:0016491//oxidoreductase activity;GO:0005488//binding	-	gi|313585362|gb|ADR70886.1|/1.2722e-100/ferric reductase oxidase [Manihot esculenta]
scaffold0006_996307	3492	6.84	2.37	-1.529109266	Down	0.999745922	locus=scaffold0006(989769,1002845,-); length=3492;	K14856|1|8e-10|67.8|mus:103973255|protein SDA1	-	-	-	gi|643707506|gb|KDP23001.1|/0/hypothetical protein JCGZ_01723 [Jatropha curcas]
scaffold0181_271409	1587	1.876666667	0.873333333	-1.103568111	Down	0.906024436	locus=scaffold0181(270571,272247,+); length=1587; function=Putative serine/threonine-protein kinase-like protein CCR3 like;	K04733|1|0.0|652|jcu:105646222|interleukin-1 receptor-associated kinase 4 [EC:2.7.11.1];K04730|5|9e-91|335|jcu:105648824|interleukin-1 receptor-associated kinase 1 [EC:2.7.11.1]	-	GO:0016301//kinase activity;GO:0004871//signal transducer activity;GO:0032559//adenyl ribonucleotide binding	GO:0006464//cellular protein modification process	gi|802546869|ref|XP_012087407.1|/0/PREDICTED: putative serine/threonine-protein kinase-like protein CCR3 [Jatropha curcas]
scaffold0734_581447	1056	15.39666667	61.16666667	1.990127612	Up	1	locus=scaffold0734(580555,582340,+); length=1056; function=Probable WRKY transcription factor 46 like;	K16225|1|3e-18|93.6|crb:CARUB_v10025742mg|probable WRKY transcription factor 52;K13425|2|2e-17|91.3|cam:101502507|WRKY transcription factor 22;K13459|3|2e-16|87.4|adu:107468800|disease resistance protein RPS2	-	-	-	gi|566203346|ref|XP_002320852.2|/6.27857e-113/hypothetical protein POPTR_0014s09190g [Populus trichocarpa]
scaffold0285_1321852	1155	29.86666667	8.643333333	-1.788876526	Down	1	locus=scaffold0285(1320917,1322788,-); length=1155; function=Proline-rich receptor-like protein kinase PERK13 like;	K04733|1|1e-174|613|jcu:105631808|interleukin-1 receptor-associated kinase 4 [EC:2.7.11.1]	-	-	-	gi|802578150|ref|XP_012069380.1|/7.282e-174/PREDICTED: proline-rich receptor-like protein kinase PERK3 isoform X1 [Jatropha curcas]
scaffold0317_31508	2949	14.65333333	2.173333333	-2.753247517	Down	1	locus=scaffold0317(29037,33979,+); length=2949; function=Probable LRR receptor-like serine/threonine-protein kinase At4g08850 like;	K04733|1|1e-149|531|pop:POPTR_0013s03490g|interleukin-1 receptor-associated kinase 4 [EC:2.7.11.1]	-	-	-	gi|566245511|ref|XP_002325645.2|/0/leucine-rich repeat transmembrane protein kinase [Populus trichocarpa]
scaffold1957_41481	2358	0.49	5.41	3.46477494	Up	1	locus=scaffold1957(40303,42660,-); length=2358; function=Serine/threonine-protein kinase-like protein CCR4 like;	K04730|1|0.0|871|cic:CICLE_v10019173mg|interleukin-1 receptor-associated kinase 1 [EC:2.7.11.1];K04733|3|2e-97|358|rcu:8286463|interleukin-1 receptor-associated kinase 4 [EC:2.7.11.1]	-	GO:0004672//protein kinase activity;GO:0000166//nucleotide binding	-	gi|802647042|ref|XP_012079731.1|/0/PREDICTED: serine/threonine-protein kinase-like protein CCR4 [Jatropha curcas]
scaffold0597_15902	1194	1.063333333	0.116666667	-3.188129597	Down	0.999258223	locus=scaffold0597(5532,26273,-); length=1194;	-	-	-	-	gi|802724417|ref|XP_012085721.1|/1.35511e-162/PREDICTED: uncharacterized protein LOC105644842 [Jatropha curcas]
scaffold0375_45380	1461	1.246666667	0.593333333	-1.071161029	Down	0.991746339	locus=scaffold0375(41759,49002,+); length=1461; function=Cyclin-A2-2 like;	K06627|1|0.0|763|jcu:105639248|cyclin A	-	-	-	gi|802639994|ref|XP_012078626.1|/0/PREDICTED: cyclin-A2-2-like [Jatropha curcas]
scaffold1068_229259	507	1.523333333	0.333333333	-2.192194165	Down	0.989110578	locus=scaffold1068(229006,229512,+); length=507;	-	-	-	-	-
scaffold0425_47262	1107	2.473333333	0.606666667	-2.027480736	Down	0.998802607	locus=scaffold0425(46180,48344,-); length=1107; function=WAT1-related protein At4g08300 like;	K00801|1|9e-25|115|ats:F775_23930|farnesyl-diphosphate farnesyltransferase [EC:2.5.1.21]	GO:0044464	-	-	gi|802718440|ref|XP_012085336.1|/1.25837e-159/PREDICTED: WAT1-related protein At2g39510-like [Jatropha curcas]
scaffold0616_629480	3666	4.043333333	1.85	-1.128019874	Down	0.997848111	locus=scaffold0616(623021,635939,-); length=3666; function=Helicase protein MOM1 like;	K11643|1|0.0|1395|jcu:105627959|chromodomain-helicase-DNA-binding protein 4 [EC:3.6.4.12]	-	GO:0005488//binding	-	gi|802551112|ref|XP_012064622.1|/0/PREDICTED: helicase protein MOM1-like [Jatropha curcas]
scaffold0677_461449	420	5.36	1.113333333	-2.267347399	Down	1	locus=scaffold0677(460967,461931,+); length=420;	-	-	-	-	gi|255584438|ref|XP_002532950.1|/2.98171e-47/PREDICTED: uncharacterized protein LOC8276556 isoform X2 [Ricinus communis]
scaffold0239_1076779	903	2.573333333	5.266666667	1.033251806	Up	0.994935252	locus=scaffold0239(1076328,1077230,-); length=903;	K10406|1|1e-44|181|cam:101493596|kinesin family member C2/C3	-	-	-	gi|1000980250|ref|XP_015584636.1|/3.58329e-164/PREDICTED: uncharacterized protein LOC8289361 [Ricinus communis]
scaffold2487_17778	1659	1.393333333	0.313333333	-2.15277028	Down	0.999157634	locus=scaffold2487(15782,19775,-); length=1659;	-	-	-	-	gi|1000947772|ref|XP_002528600.2|/1.84067e-174/PREDICTED: uncharacterized protein LOC8288396 [Ricinus communis]
scaffold0671_266144	249	1.43	2.89	1.015054346	Up	0.932645004	locus=scaffold0671(266020,266268,-); length=249;	-	-	-	-	-
scaffold0801_379002	1041	9.243333333	35.20333333	1.929226926	Up	1	locus=scaffold0801(378379,379264,+); length=810; function=Gibberellin 20 oxidase 1 like;	K00475|1|5e-32|139|gmx:732548|naringenin 3-dioxygenase [EC:1.14.11.9]	-	GO:0046914//transition metal ion binding;GO:0016706//oxidoreductase activity, acting on paired donors, with incorporation or reduction of molecular oxygen, 2-oxoglutarate as one donor, and incorporation of one atom each of oxygen into both donors;GO:0016701//oxidoreductase activity, acting on single donors with incorporation of molecular oxygen;GO:0046914//transition metal ion binding;GO:0016706/…	GO:0008152//metabolic process;GO:0008152//metabolic process	gi|566187408|ref|XP_002313083.2|/1.39198e-121/oxidoreductase family protein [Populus trichocarpa]
scaffold1227_24216	537	1.886666667	0.536666667	-1.813741365	Down	0.997793089	locus=scaffold1227(23487,24023,-); length=537; function=Glucuronoxylan 4-O-methyltransferase 1 like;	K18801|1|2e-41|168|smo:SELMODRAFT_47473|glucuronoxylan 4-O-methyltransferase [EC:2.1.1.112]	-	-	-	gi|802539780|ref|XP_012072694.1|/4.88261e-89/PREDICTED: glucuronoxylan 4-O-methyltransferase 1-like [Jatropha curcas]
scaffold1247_93337	2874	10.83333333	3.72	-1.542102691	Down	0.999955694	locus=scaffold1247(91849,94825,-); length=2874; function=Receptor-like protein 12 like;	K10406|1|5e-112|407|tcc:TCM_032503|kinesin family member C2/C3;K19613|3|1e-77|292|cit:107175230|leucine-rich repeat protein SHOC2	-	-	-	gi|802548565|ref|XP_012091269.1|/0/PREDICTED: receptor-like protein 12 [Jatropha curcas]
scaffold0910_386523	351	4.806666667	41.96666667	3.126135213	Up	1	locus=scaffold0910(386348,386698,-); length=351;	K11423|1|5e-19|93.6|sot:107057890|histone-lysine N-methyltransferase SETD2 [EC:2.1.1.43];K17592|2|7e-07|53.1|bna:106430792|sacsin	-	-	-	gi|731405726|ref|XP_010655898.1|/1.04156e-23/PREDICTED: uncharacterized protein LOC104880586 isoform X1 [Vitis vinifera]
scaffold0237_424419	213	0.686666667	4.296666667	2.645536021	Up	0.993276675	locus=scaffold0237(424313,424525,-); length=213;	-	-	-	-	gi|802797405|ref|XP_012093013.1|/2.54779e-22/PREDICTED: synaptotagmin-4 isoform X1 [Jatropha curcas]
scaffold0068_2691423	1335	9.99	3.193333333	-1.645421523	Down	0.999993622	locus=scaffold0068(2689742,2693105,-); length=1335; function=Protein kinase G11A like;	K20715|1|3e-175|615|pxb:103954236|phototropin [EC:2.7.11.1];K08286|5|3e-109|396|tcc:TCM_030455|protein-serine/threonine kinase [EC:2.7.11.-]	-	GO:0004672//protein kinase activity;GO:0032559//adenyl ribonucleotide binding	GO:0006464//cellular protein modification process	gi|802621185|ref|XP_012075878.1|/0/PREDICTED: serine/threonine-protein kinase D6PKL2 [Jatropha curcas]
scaffold0276_264179	336	1.636666667	20.24666667	3.628851979	Up	1	locus=scaffold0276(264012,264347,+); length=336;	-	-	-	-	gi|566154106|ref|XP_006370308.1|/1.37805e-28/hypothetical protein POPTR_0001s41500g [Populus trichocarpa]
scaffold0105_1934021	1020	3.056666667	1.38	-1.147290966	Down	0.997890722	locus=scaffold0105(1933460,1934583,-); length=1020; function=Molybdenum cofactor sulfurase like;	K15631|1|3e-21|103|ppp:PHYPADRAFT_140541|molybdenum cofactor sulfurtransferase [EC:2.8.1.9]	-	GO:0048037//cofactor binding	-	gi|802771390|ref|XP_012090696.1|/4.2109e-175/PREDICTED: uncharacterized protein LOC105648796 [Jatropha curcas]
scaffold0500_139756	2445	0.306666667	1.586666667	2.371255807	Up	0.961789664	locus=scaffold0500(138534,140978,-); length=2445; function=Lysine-specific histone demethylase 1 homolog 1 like;	K11450|1|0.0|1293|jcu:105645034|lysine-specific histone demethylase 1A [EC:1.-.-.-]	-	GO:0016641//oxidoreductase activity, acting on the CH-NH2 group of donors, oxygen as acceptor	GO:0008152//metabolic process	gi|802725005|ref|XP_012085923.1|/0/PREDICTED: lysine-specific histone demethylase 1 homolog 1 [Jatropha curcas]
scaffold1060_62615	405	3.8	1.666666667	-1.189033824	Down	0.99781887	locus=scaffold1060(62413,62817,+); length=405;	-	-	-	-	-
scaffold0647_12263	495	9.223333333	4.556666667	-1.017309401	Down	0.997956607	locus=scaffold0647(11767,12760,+); length=495;	K14289|1|1e-11|69.7|ats:F775_08663|exportin-5;K16196|2|7e-09|60.5|ats:F775_09955|eukaryotic translation initiation factor 2-alpha kinase 4 [EC:2.7.11.1];K11000|3|1e-06|53.1|ats:F775_21662|callose synthase [EC:2.4.1.-]	-	-	-	gi|475618781|gb|EMT30537.1|/1.32056e-17/Disease resistance protein RPP13 [Aegilops tauschii]
scaffold0056_2260816	1497	3.06	1.18	-1.374744793	Down	0.997837719	locus=scaffold0056(2259162,2262471,+); length=1497;	-	-	-	-	gi|802692658|ref|XP_012082991.1|/0/PREDICTED: uncharacterized protein LOC105642694 isoform X1 [Jatropha curcas]
scaffold0491_348730	831	2.663333333	0.386666667	-2.784070698	Down	0.999500469	locus=scaffold0491(348021,349440,-); length=831; function=Bidirectional sugar transporter SWEET10 like;	K15382|1|2e-126|452|jcu:105648754|solute carrier family 50 (sugar transporter)	GO:0031224//intrinsic component of membrane	-	GO:0071702//organic substance transport	gi|802770481|ref|XP_012090633.1|/9.78104e-126/PREDICTED: bidirectional sugar transporter SWEET10-like [Jatropha curcas]
scaffold0061_1862303	6234	11.56666667	4.456666667	-1.375936197	Down	0.99984486	locus=scaffold0061(1857348,1867258,+); length=6234; function=Disease resistance protein At4g27190 like;	K13459|1|0.0|734|pop:POPTR_0013s01740g|disease resistance protein RPS2	-	-	-	gi|922395767|ref|XP_003589919.2|/0/NBS-LRR type disease resistance protein [Medicago truncatula]
scaffold0954_181239	1488	41.69	96.77333333	1.214908184	Up	1	locus=scaffold0954(179235,183243,-); length=1488; function=Alanine--glyoxylate aminotransferase 2 homolog 1, mitochondrial like;	K00827|1|0.0|791|jcu:105636516|alanine-glyoxylate transaminase / (R)-3-amino-2-methylpropionate-pyruvate transaminase [EC:2.6.1.44 2.6.1.40]	-	GO:0048037//cofactor binding;GO:0008483//transaminase activity	-	gi|802615439|ref|XP_012075189.1|/0/PREDICTED: alanine--glyoxylate aminotransferase 2 homolog 1, mitochondrial [Jatropha curcas]
scaffold0366_208512	528	1.153333333	2.343333333	1.022752651	Up	0.978955412	locus=scaffold0366(207956,214277,+); length=528; function=Calcineurin subunit B like;	K06268|1|9e-89|326|tcc:TCM_038419|serine/threonine-protein phosphatase 2B regulatory subunit	-	GO:0046872//metal ion binding	-	gi|590579748|ref|XP_007013873.1|/3.91195e-88/Calcium-binding EF-hand family protein [Theobroma cacao]
scaffold1185_79700	1047	22.85666667	4.056666667	-2.494248354	Down	1	locus=scaffold1185(79193,80925,+); length=1047; function=G-type lectin S-receptor-like serine/threonine-protein kinase RKS1 like;	K04733|1|5e-90|332|lja:Lj4g3v0424250.1|interleukin-1 receptor-associated kinase 4 [EC:2.7.11.1]	-	-	-	gi|743942362|ref|XP_011015680.1|/3.7569e-110/PREDICTED: G-type lectin S-receptor-like serine/threonine-protein kinase RKS1, partial [Populus euphratica]
scaffold0913_311817	543	30.05333333	13.75	-1.128093396	Down	0.999782279	locus=scaffold0913(311546,312088,+); length=543; function=J domain-containing protein required for chloroplast accumulation response 1 like;	-	-	-	-	gi|1000986678|ref|XP_015575635.1|/1.00935e-49/PREDICTED: J domain-containing protein required for chloroplast accumulation response 1 [Ricinus communis]
scaffold0637_403973	1509	0.63	1.34	1.088809267	Up	0.975585671	locus=scaffold0637(403020,404927,-); length=1509; function=Probable mitochondrial chaperone bcs1 like;	K08900|1|0.0|753|jcu:105650331|mitochondrial chaperone BCS1	-	GO:0032559//adenyl ribonucleotide binding;GO:0016462//pyrophosphatase activity	-	gi|802549607|ref|XP_012092605.1|/0/PREDICTED: mitochondrial chaperone BCS1-like isoform X1 [Jatropha curcas]
scaffold0104_1166068	1161	0.576666667	1.44	1.320259275	Up	0.895925115	locus=scaffold0104(1165156,1166981,-); length=1161; function=Putative 12-oxophytodienoate reductase 11 like;	K05894|1|0.0|668|cit:102623338|12-oxophytodienoic acid reductase [EC:1.3.1.42]	-	-	-	gi|568848887|ref|XP_006478217.1|/0/PREDICTED: putative 12-oxophytodienoate reductase 11 [Citrus sinensis]
scaffold0302_1186713	1566	5.833333333	1.616666667	-1.85129827	Down	0.999669576	locus=scaffold0302(1185931,1187496,+); length=1566; function=Putative disease resistance protein RGA3 like;	K15078|1|2e-107|390|nnu:104613421|structure-specific endonuclease subunit SLX1 [EC:3.6.1.-];K19613|5|4e-96|353|tcc:TCM_031062|leucine-rich repeat protein SHOC2	-	GO:0016787//hydrolase activity;GO:0000166//nucleotide binding	-	gi|802563238|ref|XP_012066789.1|/4.95643e-174/PREDICTED: putative disease resistance protein RGA3 [Jatropha curcas]
scaffold0046_2334755	324	1.313333333	0.14	-3.229734397	Down	0.997125777	locus=scaffold0046(2334544,2334967,+); length=324;	-	-	-	-	gi|255537145|ref|XP_002509639.1|/4.94053e-42/PREDICTED: protein LITTLE ZIPPER 2 isoform X2 [Ricinus communis]
scaffold0840_226560	441	0.19	1.603333333	3.07700307	Up	0.998095193	locus=scaffold0840(226340,226780,+); length=441;	-	-	-	-	gi|224094941|ref|XP_002310300.1|/1.04518e-07/hypothetical protein POPTR_0007s13980g [Populus trichocarpa]
scaffold0393_257997	327	2.556666667	0.67	-1.932031076	Down	0.987935099	locus=scaffold0393(257834,258160,-); length=327;	-	-	-	-	-
scaffold0067_1683797	1107	23.72333333	3.083333333	-2.943743965	Down	1	locus=scaffold0067(1682707,1684888,-); length=1107;	K03097|1|8e-13|75.9|aip:107632886|casein kinase II subunit alpha [EC:2.7.11.1]	-	-	-	gi|255549002|ref|XP_002515557.1|/0/PREDICTED: uncharacterized protein LOC8278573 [Ricinus communis]
scaffold0029_953739	480	1.106666667	0.35	-1.660793914	Down	0.978298254	locus=scaffold0029(953500,953979,-); length=480; function=Putative pentatricopeptide repeat-containing protein At3g18840 like;	K04733|1|5e-25|114|cic:CICLE_v10023685mg|interleukin-1 receptor-associated kinase 4 [EC:2.7.11.1];K06066|2|1e-23|109|aly:ARALYDRAFT_329616|CBF1 interacting corepressor;K19589|3|5e-21|100|mtr:MTR_4g024860|release factor glutamine methyltransferase [EC:2.1.1.297];K17710|5|2e-20|98.6|pxb:103956661|pentatricopeptide repeat domain-containing protein 1	-	-	-	gi|1000966775|ref|XP_015574630.1|/1.95404e-68/PREDICTED: putative pentatricopeptide repeat-containing protein At3g18840 isoform X1 [Ricinus communis]
scaffold0117_48492	1560	9.45	4.356666667	-1.117089594	Down	0.999250081	locus=scaffold0117(46517,50467,+); length=1560; domain=Dehydroquinase class I,Shikimate dehydrogenase substrate binding, N-terminal domain containing; function=Bifunctional 3-dehydroquinate dehydratase/shikimate dehydrogenase, chloroplastic like;	K13832|1|0.0|796|jcu:105647613|3-dehydroquinate dehydratase / shikimate dehydrogenase [EC:4.2.1.10 1.1.1.25]	GO:0044424	GO:0005488//binding;GO:0016616//oxidoreductase activity, acting on the CH-OH group of donors, NAD or NADP as acceptor;GO:0016836//hydro-lyase activity	GO:0008652//cellular amino acid biosynthetic process	gi|802757396|ref|XP_012089153.1|/0/PREDICTED: bifunctional 3-dehydroquinate dehydratase/shikimate dehydrogenase, chloroplastic-like [Jatropha curcas]
scaffold0690_118989	543	46.42333333	18.03666667	-1.363917376	Down	1	locus=scaffold0690(118718,119260,-); length=543;	K09597|1|1e-23|109|adu:107485644|signal peptide peptidase-like 2B [EC:3.4.23.-]	-	-	-	gi|802786864|ref|XP_012091776.1|/6.32218e-52/PREDICTED: uncharacterized protein LOC105649670 [Jatropha curcas]
scaffold0007_1544339	807	1.956666667	15.29	2.966118499	Up	1	locus=scaffold0007(1543936,1544742,-); length=807; function=Ribosomal protein S1, mitochondrial like;	-	-	-	-	gi|584592134|dbj|BAO50885.1|/4.5901e-125/ribosomal protein S1 (mitochondrion) [Hevea brasiliensis]
scaffold0028_2204630	1698	8.3	1.706666667	-2.281930027	Down	0.999985955	locus=scaffold0028(2203090,2206170,+); length=1698; domain=Pectinesterase inhibitor domain,Pectinesterase, catalytic domain containing; function=Probable pectinesterase/pectinesterase inhibitor 35 like;	K01051|1|0.0|766|jcu:105629307|pectinesterase [EC:3.1.1.11]	GO:0005618//cell wall	-	-	gi|802560328|ref|XP_012066262.1|/0/PREDICTED: probable pectinesterase/pectinesterase inhibitor 35 [Jatropha curcas]
scaffold0269_225086	1239	0.816666667	3.29	2.010268335	Up	0.999328876	locus=scaffold0269(224358,225814,+); length=1239; domain=Cytochrome P450 domain containing; function=Isoflavone 2'-hydroxylase like;	K13260|1|1e-141|503|gmx:100811727|isoflavone 2'-hydroxylase [EC:1.14.13.89];K00517|2|9e-140|497|tcc:TCM_019148|	-	GO:0016709//oxidoreductase activity, acting on paired donors, with incorporation or reduction of molecular oxygen, NAD(P)H as one donor, and incorporation of one atom of oxygen;GO:0005506//iron ion binding	GO:0008152//metabolic process	gi|802573621|ref|XP_012068397.1|/9.49093e-175/PREDICTED: isoflavone 3'-hydroxylase-like [Jatropha curcas]
scaffold0641_553882	2079	19.06666667	38.37	1.008926119	Up	1	locus=scaffold0641(551824,555940,+); length=2079;	-	-	GO:0003676//nucleic acid binding	-	gi|802681173|ref|XP_012082076.1|/0/PREDICTED: uncharacterized protein LOC105642013 [Jatropha curcas]
scaffold0320_991343	471	32.00666667	96.81	1.596783643	Up	1	locus=scaffold0320(991108,991578,+); length=471; function=Probable calcium-binding protein CML29 like;	K13448|1|2e-23|108|fve:101304964|calcium-binding protein CML	-	GO:0046872//metal ion binding	-	gi|224066877|ref|XP_002302258.1|/1.0233e-58/hypothetical protein POPTR_0002s08920g [Populus trichocarpa]
scaffold0794_215338	564	0.306666667	1.153333333	1.911066272	Up	0.97961137	locus=scaffold0794(215057,215620,+); length=564;	K15032|1|9e-48|190|vvi:100263451|mTERF domain-containing protein, mitochondrial	-	-	-	gi|223531034|gb|EEF32886.1|/2.98239e-50/conserved hypothetical protein [Ricinus communis]
scaffold0024_1648083	2967	2.203333333	0.95	-1.213688352	Down	0.995142146	locus=scaffold0024(1646614,1649660,-); length=2967; function=Putative pentatricopeptide repeat-containing protein At1g19290 like;	K17964|1|0.0|1497|jcu:105633739|leucine-rich PPR motif-containing protein, mitochondrial	-	-	-	gi|802592788|ref|XP_012071770.1|/0/PREDICTED: putative pentatricopeptide repeat-containing protein At1g19290 [Jatropha curcas]
scaffold0238_1391592	1890	1.083333333	0.536666667	-1.01337903	Down	0.993296872	locus=scaffold0238(1389417,1394195,-); length=1890; function=Probable WRKY transcription factor 72 like;	K13424|1|2e-21|105|lja:Lj0g3v0288169.1|WRKY transcription factor 33;K18835|5|3e-20|101|sind:105161243|WRKY transcription factor 2	-	-	-	gi|223550651|gb|EEF52138.1|/3.57444e-177/WRKY transcription factor, putative [Ricinus communis]
scaffold1240_38530	2091	1.113333333	0.453333333	-1.296241451	Down	0.995163122	locus=scaffold1240(34936,42124,+); length=2091; function=ARM REPEAT PROTEIN INTERACTING WITH ABF2 like;	K08332|1|9e-174|611|lja:Lj0g3v0343689.3|;K12585|5|2e-62|241|gmx:100798683|exosome complex exonuclease DIS3/RRP44 [EC:3.1.13.-]	-	-	-	gi|802791717|ref|XP_012092239.1|/0/PREDICTED: ARM REPEAT PROTEIN INTERACTING WITH ABF2-like [Jatropha curcas]
scaffold0531_741244	981	6.76	2.683333333	-1.332996964	Down	0.99967558	locus=scaffold0531(740754,741734,+); length=981; function=60S ribosomal protein L4-1 like;	K02930|1|1e-155|550|jcu:105642161|large subunit ribosomal protein L4e	GO:0030529//intracellular ribonucleoprotein complex	GO:0005198//structural molecule activity	GO:0010467//gene expression	gi|802682574|ref|XP_012082265.1|/5.92652e-155/PREDICTED: 60S ribosomal protein L4 [Jatropha curcas]
scaffold0065_820598	576	1.463333333	0.6	-1.286224033	Down	0.98160327	locus=scaffold0065(820311,820886,+); length=576;	-	-	-	-	gi|24461859|gb|AAN62346.1|AF506028_13/1.31301e-32/CTV.19 [Citrus trifoliata]
scaffold1484_7748	732	2.44	0.443333333	-2.460417403	Down	0.99957881	locus=scaffold1484(7198,8298,-); length=732;	-	-	-	-	-
scaffold0993_241048	555	6.536666667	2.95	-1.147840175	Down	0.997903916	locus=scaffold0993(240771,241325,+); length=555;	K12856|1|1e-09|63.5|mus:103972541|pre-mRNA-processing factor 8	-	-	-	gi|1000969578|ref|XP_015573794.1|/5.42342e-09/PREDICTED: pre-mRNA-processing-splicing factor 8 [Ricinus communis]
scaffold0580_225010	309	7.073333333	2.113333333	-1.742869911	Down	0.999738778	locus=scaffold0580(224856,225164,-); length=309;	-	-	-	-	-
scaffold0098_1850727	1815	6.063333333	2.89	-1.069041644	Down	0.997662207	locus=scaffold0098(1849820,1851634,+); length=1815; domain=Sodium/calcium exchanger membrane region domain containing; function=Cation/calcium exchanger 1 like;	K13754|1|0.0|874|rcu:8286490|solute carrier family 24 (sodium/potassium/calcium exchanger), member 6	GO:0031224//intrinsic component of membrane	-	GO:0006810//transport	gi|255569430|ref|XP_002525682.1|/0/PREDICTED: cation/calcium exchanger 1 [Ricinus communis]
scaffold0137_1740620	945	13.74	6.586666667	-1.060761558	Down	0.999253844	locus=scaffold0137(1739077,1741573,-); length=945;	-	-	-	-	gi|1000976639|ref|XP_015571656.1|/1.59305e-93/PREDICTED: uncharacterized protein LOC8265115 [Ricinus communis]
scaffold0342_1148160	390	9.053333333	21.35	1.237715091	Up	0.999667982	locus=scaffold0342(1146771,1149549,-); length=390; function=Protein yippee-like At5g53940 like;	K11968|1|8e-06|49.7|aly:ARALYDRAFT_358227|ariadne-1 [EC:2.3.2.27]	-	-	-	gi|802540423|ref|XP_012076369.1|/4.28865e-62/PREDICTED: protein yippee-like At5g53940 [Jatropha curcas]
scaffold1103_219395	909	13	6.333333333	-1.037474705	Down	0.999733538	locus=scaffold1103(218313,220477,+); length=909; function=Basic leucine zipper 9 like;	K09060|1|5e-09|62.8|obr:102703493|plant G-box-binding factor;K14432|2|6e-09|62.4|tcc:TCM_022574|ABA responsive element binding factor	-	-	-	gi|802623682|ref|XP_012076304.1|/1.90125e-88/PREDICTED: basic leucine zipper 9 [Jatropha curcas]
scaffold2076_28168	1017	2.656666667	0.083333333	-4.994579724	Down	1	locus=scaffold2076(27450,28886,-); length=1017; function=Transcription factor bHLH93 like;	K13422|1|3e-10|67.0|aly:ARALYDRAFT_493087|transcription factor MYC2;K16190|5|5e-09|63.2|bdi:100843665|glucuronokinase [EC:2.7.1.43]	-	-	-	gi|1000947153|ref|XP_002528891.2|/2.65548e-137/PREDICTED: transcription factor bHLH93 [Ricinus communis]
scaffold0330_85499	330	1.676666667	0.523333333	-1.679793841	Down	0.997460486	locus=scaffold0330(85335,85664,-); length=330;	-	-	-	-	-
scaffold0004_825704	1674	3.72	0.86	-2.112894056	Down	0.999983794	locus=scaffold0004(824409,827000,-); length=1674; function=Laccase-4 like;	K05909|1|0.0|1011|jcu:105646631|laccase [EC:1.10.3.2]	GO:0005576//extracellular region	GO:0046914//transition metal ion binding;GO:0016682//oxidoreductase activity, acting on diphenols and related substances as donors, oxygen as acceptor	GO:0009808//lignin metabolic process	gi|802750923|ref|XP_012087905.1|/0/PREDICTED: laccase-4-like [Jatropha curcas]
scaffold0967_150951	858	25.40333333	11.55	-1.137124963	Down	0.999669239	locus=scaffold0967(150115,151787,+); length=858; function=Probable aquaporin PIP2-5 like;	K09872|1|3e-154|545|jcu:105650902|aquaporin PIP	GO:0031224//intrinsic component of membrane	-	GO:0006810//transport	gi|586962757|gb|AHK05706.1|/4.76605e-163/plasma membrane intrinsic protein PIP2;3 [Hevea brasiliensis]
scaffold0079_2215114	354	2.146666667	0.37	-2.536501012	Down	0.992347876	locus=scaffold0079(2214938,2215291,-); length=354;	K02183|1|2e-08|58.2|sita:101764260|calmodulin;K13412|2|1e-06|52.4|lja:Lj2g3v2083370.1|calcium-dependent protein kinase [EC:2.7.11.1]	-	-	-	gi|643731025|gb|KDP38363.1|/1.26912e-21/hypothetical protein JCGZ_04288 [Jatropha curcas]
scaffold1127_49795	180	0.01	1.483333333	7.212699025	Up	1	locus=scaffold1127(49706,49885,-); length=180; function=Cationic amino acid transporter 1 like;	K03294|1|5e-22|103|pop:POPTR_0015s14180g|basic amino acid/polyamine antiporter, APA family	GO:0031224//intrinsic component of membrane	GO:0005275//amine transmembrane transporter activity	GO:0015837//amine transport	gi|743896785|ref|XP_011041665.1|/2.79324e-21/PREDICTED: cationic amino acid transporter 1-like [Populus euphratica]
scaffold0209_39394	297	2.896666667	0.296666667	-3.287478936	Down	0.999671403	locus=scaffold0209(39246,39542,+); length=297;	-	-	-	-	gi|802619372|ref|XP_012075507.1|/1.38759e-20/PREDICTED: uncharacterized protein LOC105636774 [Jatropha curcas]
scaffold0475_945027	357	1.543333333	9.56	2.630960925	Up	0.999557005	locus=scaffold0475(944849,945205,+); length=357; function=Auxin-induced protein 6B like;	K09494|1|1e-16|85.5|ats:F775_30175|T-complex protein 1 subunit beta;K14488|2|1e-10|65.5|sbi:SORBI_06g031730|SAUR family protein	-	-	-	gi|731383197|ref|XP_002279318.2|/2.46314e-25/PREDICTED: uncharacterized protein LOC100262379 [Vitis vinifera]
scaffold0389_642931	702	5.096666667	2.516666667	-1.018039857	Down	0.998246546	locus=scaffold0389(640862,645001,-); length=702; function=Protein ULTRAPETALA 1 like;	-	GO:0043231//intracellular membrane-bounded organelle	GO:0003676//nucleic acid binding	-	gi|802752810|ref|XP_012088345.1|/3.7592e-135/PREDICTED: protein ULTRAPETALA 1-like [Jatropha curcas]
scaffold0046_219609	402	5.856666667	18.36	1.648414368	Up	1	locus=scaffold0046(219409,219810,+); length=402;	K07478|1|5e-42|169|egr:108958286|putative ATPase;K13436|2|2e-29|127|gra:105800941|pto-interacting protein 1 [EC:2.7.11.1]	-	-	-	gi|828311019|ref|XP_012571195.1|/6.12417e-53/PREDICTED: uncharacterized protein LOC105852123 [Cicer arietinum]
scaffold0625_148304	975	14.77666667	6.253333333	-1.240623535	Down	0.999950485	locus=scaffold0625(147613,148996,+); length=975; domain=Glycoside hydrolase, family 19, catalytic domain containing; function=Chitinase-like protein 2 like;	K00434|1|2e-120|433|obr:102718860|L-ascorbate peroxidase [EC:1.11.1.11];K20547|2|1e-53|211|thj:104824946|basic endochitinase B [EC:3.2.1.14]	-	GO:0004553//hydrolase activity, hydrolyzing O-glycosyl compounds	GO:0006026	gi|802703190|ref|XP_012084037.1|/6.45531e-170/PREDICTED: chitinase-like protein 2 [Jatropha curcas]
scaffold0163_724553	963	6.276666667	1.946666667	-1.688992726	Down	0.999745857	locus=scaffold0163(724072,725034,-); length=963;	K14299|1|5e-10|66.2|mdm:103418195|nucleoporin SEH1	-	-	-	gi|224131076|ref|XP_002320995.1|/1.21451e-104/hypothetical protein POPTR_0014s12080g [Populus trichocarpa]
scaffold0404_429656	453	98.04666667	37.96333333	-1.368861911	Down	1	locus=scaffold0404(429430,429882,+); length=453; function=Putative membrane protein ycf1 (chloroplast) like;	-	GO:0031224//intrinsic component of membrane;GO:0009941//chloroplast envelope	-	-	gi|326909448|ref|YP_004327719.1|/1.61866e-61/hypothetical chloroplast RF1 [Hevea brasiliensis]
scaffold0033_63579	546	1.146666667	0.083333333	-3.782408565	Down	0.998010666	locus=scaffold0033(63291,63867,-); length=546;	K07374|1|3e-07|55.5|gmx:102661332|tubulin alpha	-	-	-	gi|566165210|ref|XP_006384078.1|/1.30225e-36/hypothetical protein POPTR_0004s062501g, partial [Populus trichocarpa]
scaffold0671_638198	234	2.103333333	0.2	-3.394605599	Down	0.99795431	locus=scaffold0671(638061,638335,+); length=234;	-	-	-	-	-
scaffold0215_753082	321	0.14	1.616666667	3.529523514	Up	0.995063228	locus=scaffold0215(752922,753242,+); length=321;	-	-	-	-	-
scaffold0026_344237	504	1.373333333	0.576666667	-1.2518723	Down	0.970765293	locus=scaffold0026(343826,344648,-); length=504;	-	-	-	-	gi|802789568|ref|XP_012092179.1|/1.35567e-44/PREDICTED: uncharacterized protein LOC105649946 [Jatropha curcas]
scaffold0073_2408574	825	2.01	0.876666667	-1.197095203	Down	0.995514031	locus=scaffold0073(2407162,2409987,+); length=825; function=Probable strigolactone esterase D14 homolog like;	K05605|1|7e-34|145|egu:105047741|3-hydroxyisobutyryl-CoA hydrolase [EC:3.1.2.4]	-	-	-	gi|255549048|ref|XP_002515580.1|/5.86681e-115/PREDICTED: probable strigolactone esterase DAD2 [Ricinus communis]
scaffold3397_5532	1182	6.59	2.033333333	-1.696431723	Down	0.999701302	locus=scaffold3397(9109,10290,-); length=1182;	K13130|1|2e-61|195|jcu:105629270|gem associated protein 2	-	-	-	gi|643736562|gb|KDP42852.1|/1.13429e-69/hypothetical protein JCGZ_23794 [Jatropha curcas]
scaffold0783_453748	2442	2.21	0.596666667	-1.889049283	Down	0.999263012	locus=scaffold0783(452528,454969,-); length=2442; function=Probable receptor-like protein kinase At5g24010 like;	K04733|1|0.0|738|vvi:109122928|interleukin-1 receptor-associated kinase 4 [EC:2.7.11.1]	-	GO:0004672//protein kinase activity;GO:0000166//nucleotide binding	-	gi|802644580|ref|XP_012079319.1|/0/PREDICTED: probable receptor-like protein kinase At5g24010 [Jatropha curcas]
scaffold0983_305270	213	11.55	5.546666667	-1.058199919	Down	0.99790759	locus=scaffold0983(305164,305376,+); length=213;	K05285|1|2e-17|88.6|ats:F775_00582|phosphatidylinositol glycan, class N [EC:2.7.-.-];K11000|2|8e-14|76.3|ats:F775_15227|callose synthase [EC:2.4.1.-];K07052|3|2e-13|74.7|ats:F775_13744|uncharacterized protein;K13462|4|3e-13|74.3|ats:F775_09185|guanine nucleotide-exchange factor;K18723|5|3e-12|71.2|ats:F775_25062|nucleoporin GLE1	-	-	-	gi|703123841|ref|XP_010102911.1|/3.11447e-20/E3 ubiquitin-protein ligase UPL6 [Morus notabilis]
scaffold0748_42237	726	13.38666667	4.953333333	-1.434325153	Down	0.999446313	locus=scaffold0748(41499,42976,+); length=726; function=Mitogen-activated protein kinase kinase kinase YODA like;	K20717|1|2e-51|202|jcu:105645790|mitogen-activated protein kinase kinase kinase YODA [EC:2.7.11.25]	-	GO:0016740//transferase activity	-	gi|802738429|ref|XP_012086875.1|/1.05467e-50/PREDICTED: mitogen-activated protein kinase kinase kinase YODA [Jatropha curcas]
scaffold0049_2810209	1473	84.30666667	36.79333333	-1.196202334	Down	1	locus=scaffold0049(2805843,2814576,+); length=1473; domain=Aminoacyl-tRNA synthetase, class II (D/K/N) domain containing; function=Aspartate--tRNA ligase, cytoplasmic like;	K01876|1|3e-163|576|rcu:8282458|aspartyl-tRNA synthetase [EC:6.1.1.12]	GO:0044424	GO:0004812//aminoacyl-tRNA ligase activity;GO:0032559//adenyl ribonucleotide binding	GO:0006418//tRNA aminoacylation for protein translation	gi|255564914|ref|XP_002523450.1|/1.38457e-162/PREDICTED: aspartate--tRNA ligase 2, cytoplasmic [Ricinus communis]
scaffold0022_2647683	468	5.02	2.223333333	-1.174963103	Down	0.997810341	locus=scaffold0022(2647423,2647944,+); length=468;	-	-	-	-	gi|823250962|ref|XP_012458064.1|/7.20176e-25/PREDICTED: uncharacterized protein LOC105778857 [Gossypium raimondii]
scaffold0017_3562291	1425	2.516666667	6.32	1.328410415	Up	0.996313054	locus=scaffold0017(3561049,3563534,-); length=1425; domain=Carboxyl transferase domain containing; function=Acetyl-coenzyme A carboxylase carboxyl transferase subunit beta, chloroplastic like;	K01963|1|0.0|729|rcu:11542326|acetyl-CoA carboxylase carboxyl transferase subunit beta [EC:6.4.1.2]	GO:0043234//protein complex;GO:0009536//plastid	GO:0016421//CoA carboxylase activity;GO:0000166//nucleotide binding	GO:0006631//fatty acid metabolic process	gi|326909402|ref|YP_004327671.1|/0/acetyl-CoA carboxylase beta subunit [Hevea brasiliensis]
scaffold0803_408574	540	0.08	1.296666667	4.018663844	Up	0.998086143	locus=scaffold0803(408305,408844,+); length=540; domain=Pectinesterase inhibitor domain containing; function=Putative invertase inhibitor like;	K07575|1|9e-12|70.5|cit:102629490|PUA domain protein;K01051|2|6e-08|57.8|nnu:104607344|pectinesterase [EC:3.1.1.11]	-	-	-	gi|255564228|ref|XP_002523111.1|/1.41033e-59/PREDICTED: probable pectinesterase/pectinesterase inhibitor 59 [Ricinus communis]
scaffold1511_12751	939	3.94	1.913333333	-1.042107394	Down	0.995508917	locus=scaffold1511(12168,13335,+); length=939; function=Putative disease resistance protein RGA4 like;	K20029|1|3e-38|159|tcc:TCM_043234|palmitoyltransferase ZDHHC3/7/25 [EC:2.3.1.225];K19613|2|4e-31|136|tcc:TCM_031013|leucine-rich repeat protein SHOC2	-	-	-	gi|590607544|ref|XP_007021012.1|/2.2346e-39/Leucine-rich repeat containing protein [Theobroma cacao]
scaffold0587_590367	3771	2.866666667	0.826666667	-1.793996539	Down	0.999449416	locus=scaffold0587(586807,593928,-); length=3771; domain=Signal transduction response regulator, receiver domain containing; function=Histidine kinase 1 like;	K14489|1|3e-29|132|egu:105033823|arabidopsis histidine kinase 2/3/4 (cytokinin receptor) [EC:2.7.13.3]	-	-	-	gi|1000945779|ref|XP_015581156.1|/0/PREDICTED: histidine kinase 1 isoform X1 [Ricinus communis]
scaffold0564_370921	444	4.076666667	1.506666667	-1.436029726	Down	0.995389416	locus=scaffold0564(370700,371143,+); length=444; function=Alpha-amylase/subtilisin inhibitor like;	-	-	GO:0061135	GO:0010466//negative regulation of peptidase activity	gi|751813644|gb|AJG01567.1|/5.63591e-54/alpha-amylase/subtilisin inhibitor [Hevea brasiliensis]
scaffold0584_441553	516	46.3	20.08333333	-1.205013453	Down	1	locus=scaffold0584(441296,441811,-); length=516;	K05285|1|2e-28|125|ats:F775_00582|phosphatidylinositol glycan, class N [EC:2.7.-.-];K13462|2|9e-22|103|ats:F775_09185|guanine nucleotide-exchange factor;K11000|3|9e-22|103|ats:F775_15227|callose synthase [EC:2.4.1.-];K07052|4|1e-21|103|ats:F775_13744|uncharacterized protein;K18723|5|9e-16|83.6|ats:F775_25062|nucleoporin GLE1	-	-	-	gi|698469298|ref|XP_009783549.1|/4.59132e-38/PREDICTED: uncharacterized protein LOC104232135 [Nicotiana sylvestris]
scaffold0010_3606041	1200	27.23	10.34333333	-1.396495786	Down	1	locus=scaffold0010(3605442,3606641,+); length=1200;	-	-	-	-	gi|802558698|ref|XP_012065777.1|/2.96147e-24/PREDICTED: glutamic acid-rich protein-like [Jatropha curcas]
scaffold1142_225520	930	2.03	0.643333333	-1.657841381	Down	0.996042797	locus=scaffold1142(224714,226327,-); length=930; function=Inactive rhomboid protein 1 like;	-	-	GO:0016787//hydrolase activity	-	gi|255553147|ref|XP_002517616.1|/7.97741e-114/PREDICTED: RHOMBOID-like protein 5 [Ricinus communis]
scaffold1056_233368	516	8.436666667	3.363333333	-1.326781333	Down	0.99925583	locus=scaffold1056(231547,232062,-); length=516; function=Genome polyprotein like;	K17964|1|3e-44|178|cam:101506267|leucine-rich PPR motif-containing protein, mitochondrial	-	-	-	gi|1000959271|ref|XP_015576507.1|/5.0528e-53/PREDICTED: uncharacterized protein LOC107261471 [Ricinus communis]
scaffold0037_3096920	759	2.56	0.48	-2.415037499	Down	0.999704444	locus=scaffold0037(3096541,3097299,+); length=759; function=Cysteine-rich repeat secretory protein 3 like;	K04733|1|2e-15|83.6|gmx:102669364|interleukin-1 receptor-associated kinase 4 [EC:2.7.11.1]	-	-	-	gi|255571200|ref|XP_002526550.1|/5.22353e-104/PREDICTED: cysteine-rich repeat secretory protein 56 [Ricinus communis]
scaffold0292_787524	492	3.03	0.83	-1.868134552	Down	0.999013985	locus=scaffold0292(787106,787942,+); length=492;	K01303|1|8e-13|73.6|fve:101311565|acylaminoacyl-peptidase [EC:3.4.19.1];K16578|2|1e-07|56.2|mdm:103422243|CLIP-associating protein 1/2	-	-	-	gi|731346446|ref|XP_010684460.1|/5.69599e-53/PREDICTED: uncharacterized protein LOC104899020 [Beta vulgaris subsp. vulgaris]
scaffold2429_28828	3135	22.61333333	10.59	-1.09447108	Down	0.999998154	locus=scaffold2429(27261,30395,-); length=3135; function=Probable pre-mRNA-splicing factor ATP-dependent RNA helicase like;	K12818|1|0.0|1513|rcu:8268663|ATP-dependent RNA helicase DHX8/PRP22 [EC:3.6.4.13]	-	GO:0003676//nucleic acid binding;GO:0032559//adenyl ribonucleotide binding;GO:0042623//ATPase activity, coupled	-	gi|255583850|ref|XP_002532676.1|/0/PREDICTED: probable pre-mRNA-splicing factor ATP-dependent RNA helicase DEAH5 [Ricinus communis]
scaffold0011_3848546	489	36.84	158.6833333	2.106805642	Up	1	locus=scaffold0011(3848153,3848939,-); length=489; function=Universal stress protein A-like protein like;	-	-	-	GO:0050896//response to stimulus	gi|802689779|ref|XP_012082879.1|/1.00922e-70/PREDICTED: universal stress protein A-like protein [Jatropha curcas]
scaffold0976_142838	921	9.11	4.003333333	-1.186249309	Down	0.999226924	locus=scaffold0976(141363,144766,+); length=921; domain=GPI transamidase subunit PIG-U domain containing; function=Phosphatidylinositol glycan anchor biosynthesis class U protein like;	K05293|1|9e-110|397|jcu:105645870|phosphatidylinositol glycan, class U	GO:0044425	-	-	gi|802740979|ref|XP_012086988.1|/4.45393e-109/PREDICTED: phosphatidylinositol glycan anchor biosynthesis class U protein-like isoform X1 [Jatropha curcas]
scaffold1729_17590	459	11.95	1	-3.578938713	Down	1	locus=scaffold1729(17361,17819,-); length=459; function=Calmodulin-like protein 3 like;	K01148|1|9e-72|269|jcu:105644861|poly(A)-specific ribonuclease [EC:3.1.13.4];K13448|3|3e-68|257|pop:POPTR_0002s24020g|calcium-binding protein CML	-	GO:0046872//metal ion binding	-	gi|643739481|gb|KDP45235.1|/1.71307e-71/hypothetical protein JCGZ_15100 [Jatropha curcas]
scaffold0661_538027	1314	1.183333333	0.063333333	-4.223747701	Down	0.999999863	locus=scaffold0661(537371,538684,-); length=1314; function=Aspartic proteinase nepenthesin-1 like;	K02882|1|1e-19|98.6|aip:107606484|large subunit ribosomal protein L18Ae;K00924|3|2e-16|87.8|ath:AT5G22850|	-	GO:0004175//endopeptidase activity	GO:0019538//protein metabolic process	gi|255545932|ref|XP_002514026.1|/0/PREDICTED: protein ASPARTIC PROTEASE IN GUARD CELL 2 [Ricinus communis]
scaffold0100_812002	1347	4.576666667	19.27	2.073987447	Up	1	locus=scaffold0100(810433,813572,-); length=1347; function=Tubulin beta-1 chain like;	K07375|1|0.0|848|jcu:105635338|tubulin beta	GO:0032991//macromolecular complex;GO:0015630//microtubule cytoskeleton	GO:0017111//nucleoside-triphosphatase activity;GO:0032561//guanyl ribonucleotide binding	GO:0043623//cellular protein complex assembly;GO:0009207;GO:0007017//microtubule-based process	gi|1000986316|ref|XP_002510540.2|/0/PREDICTED: tubulin beta chain [Ricinus communis]
scaffold0262_381297	888	11.56666667	5.156666667	-1.165462466	Down	0.997894829	locus=scaffold0262(378484,384111,+); length=888; function=Cell wall integrity protein scw1 like;	-	-	-	-	gi|255568059|ref|XP_002525006.1|/1.15572e-50/PREDICTED: RNA-binding protein with multiple splicing [Ricinus communis]
scaffold1994_42926	753	2.29	0.11	-4.379772169	Down	0.999223286	locus=scaffold1994(42550,43302,-); length=753; function=Serine/threonine-protein kinase KIPK like;	K20715|1|1e-108|393|nnu:104587984|phototropin [EC:2.7.11.1];K08286|5|7e-61|234|csv:101209748|protein-serine/threonine kinase [EC:2.7.11.-]	-	GO:0004672//protein kinase activity;GO:0032559//adenyl ribonucleotide binding	GO:0006464//cellular protein modification process	gi|255576359|ref|XP_002529072.1|/2.21894e-123/PREDICTED: serine/threonine-protein kinase AGC1-5 [Ricinus communis]
scaffold0059_2658338	864	150.2533333	68.38333333	-1.135680344	Down	1	locus=scaffold0059(2657761,2658915,-); length=864; function=Probable aquaporin PIP1-2 like;	K09872|1|2e-162|572|jcu:105646538|aquaporin PIP	GO:0031224//intrinsic component of membrane	-	GO:0006810//transport	gi|380468130|gb|AFD61600.1|/1.13738e-164/aquaporin PIP1 [Hevea brasiliensis]
scaffold0150_533887	1176	19.81666667	9.163333333	-1.112769903	Down	0.999756927	locus=scaffold0150(533300,534475,-); length=1176; function=Flavonol 4'-sulfotransferase like;	K01016|1|4e-89|329|pop:POPTR_0011s04820g|estrone sulfotransferase [EC:2.8.2.4];K01025|3|1e-82|307|eus:EUTSA_v10018813mg|;K11821|4|2e-82|306|bna:106381367|desulfoglucosinolate sulfotransferase A/B/C [EC:2.8.2.-]	-	GO:0008146//sulfotransferase activity	-	gi|255566777|ref|XP_002524372.1|/4.57275e-147/PREDICTED: flavonol sulfotransferase-like [Ricinus communis]
scaffold0095_2343901	3030	6.653333333	2.756666667	-1.271152486	Down	0.999783523	locus=scaffold0095(2341851,2345951,-); length=3030; function=Chaperone protein ClpB1 like;	K03695|1|7e-82|306|pop:POPTR_0010s24800g|ATP-dependent Clp protease ATP-binding subunit ClpB	-	-	GO:0043170	gi|802573770|ref|XP_012068476.1|/0/PREDICTED: uncharacterized protein LOC105631088 [Jatropha curcas]
scaffold0011_849179	363	1.74	0.586666667	-1.568474378	Down	0.993650791	locus=scaffold0011(848998,849360,+); length=363;	-	-	-	-	-
scaffold0158_1950857	1185	0.56	1.936666667	1.790076931	Up	0.996318842	locus=scaffold0158(1949815,1953457,+); length=1185; function=Zinc finger CCCH domain-containing protein 62 like;	K11517|1|1e-85|318|tcc:TCM_029192|(S)-2-hydroxy-acid oxidase [EC:1.1.3.15]	-	-	-	gi|1000946513|ref|XP_002529187.2|/1.11389e-108/PREDICTED: uncharacterized protein LOC8260437 [Ricinus communis]
scaffold0346_459762	1746	1.423333333	0.66	-1.10873564	Down	0.985554661	locus=scaffold0346(451339,468186,+); length=1746;	K05658|1|1e-76|288|mdm:103423936|ATP-binding cassette, subfamily B (MDR/TAP), member 1 [EC:3.6.3.44];K01230|2|7e-28|126|vvi:100242837|mannosyl-oligosaccharide alpha-1,2-mannosidase [EC:3.2.1.113];K14007|3|6e-27|123|obr:102710266|protein transport protein SEC24;K13963|4|2e-16|88.6|bvg:104905047|serpin B;K03065|5|2e-09|65.5|atr:18422502|26S proteasome regulatory subunit T5	-	-	-	gi|731417170|ref|XP_010660195.1|/2.75618e-144/PREDICTED: uncharacterized protein LOC104881492 [Vitis vinifera]
scaffold1054_153417	4140	17.67666667	6.703333333	-1.398895667	Down	1	locus=scaffold1054(150391,156444,-); length=4140;	K20283|1|0.0|1458|cic:CICLE_v10010914mg|golgin subfamily A member 4	-	-	-	gi|802662747|ref|XP_012081036.1|/0/PREDICTED: myosin-11 isoform X1 [Jatropha curcas]
scaffold0472_927615	441	2.986666667	1.046666667	-1.512734173	Down	0.996416112	locus=scaffold0472(926761,927201,+); length=441; function=Putative glycerol-3-phosphate transporter 5 like;	K13783|1|5e-46|183|jcu:105641222|MFS transporter, OPA family, solute carrier family 37 (glycerol-3-phosphate transporter), member 1/2	-	-	-	gi|802665664|ref|XP_012081112.1|/2.81347e-45/PREDICTED: putative glycerol-3-phosphate transporter 5 [Jatropha curcas]
scaffold0222_804744	1422	5.533333333	0.53	-3.384084571	Down	1	locus=scaffold0222(802918,806571,-); length=1422; function=Serine carboxypeptidase-like 31 like;	K16297|1|0.0|855|rcu:8281726|serine carboxypeptidase-like clade II [EC:3.4.16.-]	-	GO:0004180//carboxypeptidase activity	GO:0019538//protein metabolic process	gi|255560778|ref|XP_002521402.1|/0/PREDICTED: serine carboxypeptidase-like 31 isoform X2 [Ricinus communis]
scaffold0157_679106	4266	0.68	1.46	1.102361718	Up	0.985993479	locus=scaffold0157(674125,684088,+); length=4266; function=G-type lectin S-receptor-like serine/threonine-protein kinase At1g67520 like;	K04733|1|0.0|1013|jcu:105633483|interleukin-1 receptor-associated kinase 4 [EC:2.7.11.1]	-	-	-	gi|802592227|ref|XP_012071470.1|/0/PREDICTED: putative G-type lectin S-receptor-like serine/threonine-protein kinase At1g61610 [Jatropha curcas]
scaffold0755_361645	435	1.46	0.683333333	-1.09530696	Down	0.985843192	locus=scaffold0755(361755,362894,-); length=435; function=Nicotinamide mononucleotide adenylyltransferase like;	K06210|1|1e-56|218|jcu:105633080|nicotinamide mononucleotide adenylyltransferase [EC:2.7.7.1 2.7.7.18]	-	GO:0070566//adenylyltransferase activity	GO:0019359//nicotinamide nucleotide biosynthetic process	gi|802588638|ref|XP_012070996.1|/5.89073e-56/PREDICTED: nicotinamide/nicotinic acid mononucleotide adenylyltransferase isoform X1 [Jatropha curcas]
scaffold0913_98446	519	1.523333333	3.163333333	1.054213922	Up	0.972796494	locus=scaffold0913(97707,99186,-); length=519;	K01051|1|8e-09|60.5|sita:101776988|pectinesterase [EC:3.1.1.11]	-	-	-	gi|802592923|ref|XP_012071823.1|/8.8865e-50/PREDICTED: uncharacterized protein LOC105633774 isoform X3 [Jatropha curcas]
scaffold0378_168528	480	9.953333333	21.95333333	1.141188346	Up	0.99958569	locus=scaffold0378(165914,171143,+); length=480;	-	-	-	-	gi|802585117|ref|XP_012070250.1|/1.40036e-66/PREDICTED: uncharacterized protein LOC105632476 [Jatropha curcas]
scaffold0254_1139438	144	4.98	2.146666667	-1.214047555	Down	0.987765363	locus=scaffold0254(1139367,1139510,-); length=144;	-	-	-	-	-
scaffold0832_351145	231	1.79	0.763333333	-1.22957449	Down	0.991479759	locus=scaffold0832(350932,351359,-); length=231; function=Mediator of RNA polymerase II transcription subunit 25 like;	K15168|1|8e-22|102|pop:POPTR_0010s13870g|mediator of RNA polymerase II transcription subunit 25	-	-	-	gi|629111740|gb|KCW76700.1|/3.6165e-21/hypothetical protein EUGRSUZ_D01061 [Eucalyptus grandis]
scaffold0491_522156	1383	11.42666667	5.47	-1.062791871	Down	0.999542295	locus=scaffold0491(520859,523453,-); length=1383; function=Bifunctional uridylyltransferase/uridylyl-removing enzyme like;	K00688|1|4e-07|57.4|aip:107623631|glycogen phosphorylase [EC:2.4.1.1]	-	GO:0031406//carboxylic acid binding	-	gi|223550254|gb|EEF51741.1|/0/amino acid binding protein, putative [Ricinus communis]
scaffold0418_207929	1437	4.943333333	1.593333333	-1.633436074	Down	0.999497766	locus=scaffold0418(207211,208647,-); length=1437; function=Pentatricopeptide repeat-containing protein At1g20300, mitochondrial like;	K17964|1|5e-42|173|smo:SELMODRAFT_96794|leucine-rich PPR motif-containing protein, mitochondrial	-	-	-	gi|255565671|ref|XP_002523825.1|/0/PREDICTED: pentatricopeptide repeat-containing protein At1g20300, mitochondrial [Ricinus communis]
scaffold1021_91470	255	1.06	0.01	-6.727920455	Down	1	locus=scaffold1021(91343,91597,+); length=255;	-	-	GO:0033764//steroid dehydrogenase activity, acting on the CH-OH group of donors, NAD or NADP as acceptor	GO:0008202//steroid metabolic process	gi|255567343|ref|XP_002524651.1|/1.03429e-15/PREDICTED: tetraketide alpha-pyrone reductase 1 [Ricinus communis]
scaffold0718_504605	1935	9.556666667	4.313333333	-1.147704287	Down	0.99955304	locus=scaffold0718(503407,505803,-); length=1935; function=Disease resistance protein At4g27190 like;	K13459|1|2e-178|626|pop:POPTR_0369s00230g|disease resistance protein RPS2	-	-	-	gi|566169415|ref|XP_006382679.1|/0/putative disease resistance gene NBS-LRR family protein [Populus trichocarpa]
scaffold0245_160927	303	16.51666667	7.696666667	-1.101616884	Down	0.999700015	locus=scaffold0245(160190,161664,+); length=303;	K19199|1|8e-17|86.3|ppp:PHYPADRAFT_141673|histone-lysine N-methyltransferase SETD3 [EC:2.1.1.43]	-	-	-	gi|802539413|ref|XP_012070924.1|/4.13317e-33/PREDICTED: ribulose-1,5 bisphosphate carboxylase/oxygenase large subunit N-methyltransferase, chloroplastic [Jatropha curcas]
scaffold0008_2952167	324	1.44	4.806666667	1.738967947	Up	0.992516938	locus=scaffold0008(2951915,2952420,-); length=324;	-	-	-	-	-
scaffold0147_498742	1338	30.12333333	11.62	-1.374271353	Down	1	locus=scaffold0147(497343,500142,-); length=1338; function=Tubulin beta-2 chain like;	K07375|1|0.0|848|cic:CICLE_v10011719mg|tubulin beta	GO:0032991//macromolecular complex;GO:0015630//microtubule cytoskeleton	GO:0017111//nucleoside-triphosphatase activity;GO:0032561//guanyl ribonucleotide binding	GO:0043623//cellular protein complex assembly;GO:0009207;GO:0007017//microtubule-based process	gi|568856992|ref|XP_006482055.1|/0/PREDICTED: tubulin beta-5 chain [Citrus sinensis]
scaffold0116_57273	678	12.13333333	5.863333333	-1.049182968	Down	0.999235656	locus=scaffold0116(55306,59384,-); length=678;	-	-	-	-	gi|802558767|ref|XP_012065813.1|/1.56752e-48/PREDICTED: uncharacterized protein LOC105628931 isoform X1 [Jatropha curcas]
scaffold0029_3375199	2256	50.95	23.13666667	-1.138901118	Down	1	locus=scaffold0029(3374072,3376327,+); length=2256; function=Pentatricopeptide repeat-containing protein At3g09650, chloroplastic like;	K17964|1|5e-44|180|nnu:104610997|leucine-rich PPR motif-containing protein, mitochondrial	-	-	-	gi|802682830|ref|XP_012082283.1|/0/PREDICTED: pentatricopeptide repeat-containing protein At3g09650, chloroplastic [Jatropha curcas]
scaffold1039_197487	1368	0.483333333	1.96	2.019763255	Up	0.99795789	locus=scaffold1039(193187,201788,+); length=1368; domain=Cytochrome P450 domain containing; function=Beta-amyrin 28-oxidase like;	K20667|1|4e-92|339|rcu:8262747|beta-amyrin 28-monooxygenase [EC:1.14.13.201]	-	GO:0016491//oxidoreductase activity;GO:0005506//iron ion binding	-	gi|255571712|ref|XP_002526799.1|/1.97983e-91/PREDICTED: beta-amyrin 28-oxidase [Ricinus communis]
scaffold1144_199172	348	1.7	5.05	1.570748642	Up	0.994537149	locus=scaffold1144(198841,199503,+); length=348;	K17586|1|5e-08|50.1|rcu:8264672|PHD and RING finger domain-containing protein 1	-	-	-	gi|1000975904|ref|XP_015571956.1|/3.2668e-07/PREDICTED: uncharacterized protein LOC8264672 [Ricinus communis]
scaffold0010_335936	1326	1.703333333	0.683333333	-1.317699381	Down	0.995955854	locus=scaffold0010(333867,338005,-); length=1326; function=Aspartate aminotransferase, mitochondrial like;	K14455|1|0.0|778|jcu:105648054|aspartate aminotransferase, mitochondrial [EC:2.6.1.1]	-	GO:0048037//cofactor binding;GO:0008483//transaminase activity	GO:0019752//carboxylic acid metabolic process	gi|802761207|ref|XP_012089708.1|/0/PREDICTED: aspartate aminotransferase, mitochondrial-like [Jatropha curcas]
scaffold0381_1037011	438	1.306666667	0.436666667	-1.581286843	Down	0.969618396	locus=scaffold0381(1036793,1037230,-); length=438; function=DEAD-box ATP-dependent RNA helicase 40 like;	K12823|1|7e-25|113|rcu:8260825|ATP-dependent RNA helicase DDX5/DBP2 [EC:3.6.4.13]	-	-	-	gi|743798717|ref|XP_011011361.1|/1.61066e-24/PREDICTED: DEAD-box ATP-dependent RNA helicase 46 isoform X5 [Populus euphratica]
scaffold0231_496710	1461	5.23	2.56	-1.030667136	Down	0.998599862	locus=scaffold0231(491642,501779,-); length=1461; domain=O-acyltransferase, WSD1, C-terminal,O-acyltransferase, WSD1, N-terminal domain containing; function=O-acyltransferase WSD1 like;	K15406|1|3e-57|224|bna:106451554|wax-ester synthase / diacylglycerol O-acyltransferase [EC:2.3.1.75 2.3.1.20]	-	-	-	gi|802746628|ref|XP_012087515.1|/1.01055e-173/PREDICTED: O-acyltransferase WSD1-like [Jatropha curcas]
scaffold1026_18231	2076	4.743333333	1.993333333	-1.250718272	Down	0.999016458	locus=scaffold1026(15741,20722,+); length=2076; function=Neuroblastoma-amplified sequence like;	K20473|1|0.0|961|jcu:105629985|neuroblastoma-amplified sequence	-	-	-	gi|802563717|ref|XP_012067042.1|/0/PREDICTED: MAG2-interacting protein 2-like [Jatropha curcas]
scaffold0402_1070093	354	9.893333333	4.593333333	-1.106915204	Down	0.997925383	locus=scaffold0402(1069757,1070110,+); length=354;	-	-	-	-	gi|255576056|ref|XP_002528923.1|/1.18511e-27/PREDICTED: uncharacterized protein LOC8265550 [Ricinus communis]
scaffold0208_1243280	660	2.45	0.676666667	-1.856264523	Down	0.997959875	locus=scaffold0208(1242875,1243686,-); length=660; function=Germin-like protein subfamily 1 member 13 like;	K11426|1|6e-49|194|sly:101250545|SET and MYND domain-containing protein;K00384|2|3e-11|69.3|vvi:109124153|thioredoxin reductase (NADPH) [EC:1.8.1.9]	-	-	-	gi|802760616|ref|XP_012089493.1|/2.1026e-89/PREDICTED: uncharacterized protein LOC105647879 [Jatropha curcas]
scaffold0558_33556	2013	0.303333333	1.086666667	1.840933514	Up	0.994418766	locus=scaffold0558(32138,34974,+); length=2013; function=Cysteine-rich receptor-like protein kinase 3 like;	K04733|1|0.0|752|mus:103978193|interleukin-1 receptor-associated kinase 4 [EC:2.7.11.1]	-	GO:0004713//protein tyrosine kinase activity;GO:0032559//adenyl ribonucleotide binding	GO:0006464//cellular protein modification process	gi|802721363|ref|XP_012085443.1|/0/PREDICTED: cysteine-rich receptor-like protein kinase 3 isoform X2 [Jatropha curcas]
scaffold0652_153049	762	4.69	2.166666667	-1.114110705	Down	0.997804298	locus=scaffold0652(152395,153703,-); length=762; function=Dof zinc finger protein DOF4.6 like;	K16222|1|5e-19|95.5|brp:103855006|Dof zinc finger protein DOF5.5	-	GO:0005488//binding	-	gi|590675432|ref|XP_007039446.1|/2.07546e-92/F-box family protein isoform 2 [Theobroma cacao]
scaffold1129_219114	312	12.22333333	5.156666667	-1.245127069	Down	0.999165648	locus=scaffold1129(216816,221413,+); length=312;	-	-	-	-	-
scaffold0957_303171	864	98.88333333	46.99333333	-1.073271272	Down	1	locus=scaffold0957(302591,303751,-); length=864; function=Probable aquaporin PIP1-2 like;	K09872|1|1e-143|509|jcu:105646538|aquaporin PIP	GO:0031224//intrinsic component of membrane;GO:0031224//intrinsic component of membrane	-	GO:0006810//transport;GO:0006810//transport	gi|307826678|gb|ADN94473.1|/1.75473e-165/aquaporin [Hevea brasiliensis]
scaffold0143_1324304	348	1.576666667	5.173333333	1.714216469	Up	0.997936243	locus=scaffold0143(1325054,1325401,-); length=348;	-	-	-	-	-
scaffold0093_1953213	156	0.01	1.286666667	7.007494537	Up	1	locus=scaffold0093(1953136,1953291,+); length=156;	-	-	-	-	gi|223521924|gb|EEF26587.1|/1.04829e-23/conserved hypothetical protein [Ricinus communis]
scaffold0776_287628	9801	8.273333333	4.003333333	-1.047266964	Down	0.999538534	locus=scaffold0776(266957,308299,-); length=9801; function=BEACH domain-containing protein lvsC like;	K18953|1|7e-79|298|apro:F751_5408|factor associated with neutral sphingomyelinase activation	-	-	-	gi|1000949885|ref|XP_015579782.1|/0/PREDICTED: BEACH domain-containing protein B isoform X1 [Ricinus communis]
scaffold0095_1933051	2220	2.306666667	0.846666667	-1.445943541	Down	0.996858418	locus=scaffold0095(1931304,1934799,+); length=2220; function=Long-chain-alcohol oxidase FAO1 like;	K17756|1|0.0|985|jcu:105632165|long-chain-alcohol oxidase [EC:1.1.3.20]	-	GO:0016614//oxidoreductase activity, acting on CH-OH group of donors	-	gi|802581722|ref|XP_012069873.1|/0/PREDICTED: long-chain-alcohol oxidase FAO1 [Jatropha curcas]
scaffold0101_1203512	465	1.41	7.346666667	2.381394655	Up	0.999169653	locus=scaffold0101(1203280,1203744,+); length=465;	-	-	-	-	gi|802633870|ref|XP_012077716.1|/3.68689e-50/PREDICTED: uncharacterized protein LOC105638508 [Jatropha curcas]
scaffold0947_44345	1110	0.176666667	8.403333333	5.571859948	Up	1	locus=scaffold0947(43768,44877,+); length=1110;	-	-	-	-	gi|802592662|ref|XP_012071703.1|/6.8262e-97/PREDICTED: uncharacterized protein LOC105633680 [Jatropha curcas]
scaffold0827_76916	324	1.576666667	9.88	2.647633359	Up	1	locus=scaffold0827(76755,77078,+); length=324;	-	-	-	-	-
scaffold0702_413544	825	15.43666667	7.453333333	-1.050403569	Down	0.999009341	locus=scaffold0702(411948,415218,+); length=825; domain=Zinc finger, RING-CH-type domain containing; function=Probable E3 ubiquitin ligase SUD1 like;	K10661|1|7e-09|62.0|egu:105033438|E3 ubiquitin-protein ligase MARCH6 [EC:2.3.2.27]	-	-	-	gi|802566693|ref|XP_012067641.1|/6.0712e-112/PREDICTED: uncharacterized protein LOC105630440 [Jatropha curcas]
scaffold0056_2242872	864	5.03	2.456666667	-1.033856281	Down	0.99789671	locus=scaffold0056(2241996,2243062,-); length=864; function=3'-N-debenzoyl-2'-deoxytaxol N-benzoyltransferase like;	K19861|1|1e-29|130|sita:101776438|benzyl alcohol O-benzoyltransferase [EC:2.3.1.196 2.3.1.232]	-	GO:0016413//O-acetyltransferase activity	-	gi|255548263|ref|XP_002515188.1|/1.77932e-117/PREDICTED: 10-deacetylbaccatin III 10-O-acetyltransferase [Ricinus communis]
scaffold0565_438757	1341	5.113333333	2.463333333	-1.053652213	Down	0.997949204	locus=scaffold0565(436767,440748,-); length=1341;	-	-	-	-	gi|802570449|ref|XP_012068184.1|/7.95461e-146/PREDICTED: uncharacterized protein LOC105630818 [Jatropha curcas]
scaffold0441_76434	1338	4.96	15.01333333	1.597832301	Up	1	locus=scaffold0441(74813,78055,-); length=1338; domain=Enolase, C-terminal,Enolase, N-terminal domain containing; function=Enolase 2 like;	K01689|1|0.0|855|jcu:105648577|enolase [EC:4.2.1.11]	GO:0043234//protein complex;GO:0044424	GO:0046872//metal ion binding;GO:0016836//hydro-lyase activity	GO:0006007//glucose catabolic process	gi|802769579|ref|XP_012090397.1|/0/PREDICTED: enolase [Jatropha curcas]
scaffold0692_24299	612	9.946666667	3.16	-1.654288571	Down	0.996738894	locus=scaffold0692(22969,25629,-); length=612; function=Mitochondrial import receptor subunit TOM20 like;	K11816|1|2e-16|86.7|mtr:MTR_7g099160|indole-3-pyruvate monooxygenase [EC:1.14.13.168]	GO:0005741//mitochondrial outer membrane	-	GO:0006612//protein targeting to membrane	gi|105696445|gb|ABF74690.1|/2.47569e-86/TOM20 [Hevea brasiliensis]
scaffold1932_20141	339	63.69333333	18.52333333	-1.781798637	Down	1	locus=scaffold1932(19972,20310,+); length=339;	-	-	-	-	-
scaffold0123_1755910	363	3.236666667	0.823333333	-1.974960254	Down	0.998764603	locus=scaffold0123(1755729,1756091,-); length=363;	-	-	-	-	-
scaffold2580_15611	279	1.146666667	0.01	-6.841302254	Down	1	locus=scaffold2580(15436,15787,+); length=279; domain=Glycoside hydrolase, family 35 domain containing; function=Beta-galactosidase 8 like;	K12309|1|1e-25|115|eus:EUTSA_v10010152mg|beta-galactosidase [EC:3.2.1.23]	-	GO:0030246//carbohydrate binding;GO:0015925//galactosidase activity;GO:0043167//ion binding	GO:0044238//primary metabolic process	gi|950943859|ref|XP_014493899.1|/2.93274e-34/PREDICTED: beta-galactosidase 8-like [Vigna radiata var. radiata]
scaffold0187_931758	180	1.58	4.816666667	1.608110528	Up	0.99608249	locus=scaffold0187(931669,931848,+); length=180;	-	-	-	-	-
scaffold0682_165623	1863	25.15	9.413333333	-1.417780812	Down	1	locus=scaffold0682(164213,167034,+); length=1863; function=Geranylgeranyl transferase type-2 subunit alpha like;	K14050|1|0.0|821|jcu:105630719|geranylgeranyl transferase type-2 subunit alpha [EC:2.5.1.60]	-	-	-	gi|802570163|ref|XP_012068031.1|/0/PREDICTED: uncharacterized protein LOC105630719 isoform X1 [Jatropha curcas]
scaffold0043_1633755	387	9.94	3.613333333	-1.459915501	Down	0.999146205	locus=scaffold0043(1633362,1633748,-); length=387;	K11547|1|8e-06|49.7|bdi:100836748|kinetochore protein NDC80	-	-	-	gi|731351608|ref|XP_010687126.1|/4.82418e-13/PREDICTED: uncharacterized protein LOC104901272 [Beta vulgaris subsp. vulgaris]
scaffold0825_256418	915	0.266666667	14.09	5.723490302	Up	1	locus=scaffold0825(254858,257978,-); length=915; domain=Starch synthase, catalytic domain containing; function=Probable starch synthase 4, chloroplastic/amyloplastic like;	K00703|1|2e-121|436|pop:POPTR_0001s34580g|starch synthase [EC:2.4.1.21]	-	GO:0046527//glucosyltransferase activity	GO:0005977//glycogen metabolic process	gi|952183003|gb|ALN98281.1|/1.888e-152/starch synthase IV [Manihot esculenta]
scaffold0107_1854571	396	1.363333333	0.01	-7.090994532	Down	1	locus=scaffold0107(1854333,1854810,-); length=396;	K15923|1|4e-16|56.6|ats:F775_11819|alpha-L-fucosidase 2 [EC:3.2.1.51];K16196|3|9e-13|56.2|pda:103708605|eukaryotic translation initiation factor 2-alpha kinase 4 [EC:2.7.11.1];K02896|5|8e-12|69.7|gmx:100820438|large subunit ribosomal protein L24e	-	GO:0003676//nucleic acid binding;GO:0034061//DNA polymerase activity	GO:0006260//DNA replication	gi|595851814|ref|XP_007210190.1|/3.07302e-37/hypothetical protein PRUPE_ppa017790mg [Prunus persica]
scaffold0193_1186988	879	8.206666667	19.86	1.274997362	Up	1	locus=scaffold0193(1186223,1187754,+); length=879; function=Putative NAC domain-containing protein 94 like;	K12581|1|1e-17|91.7|bna:106383523|CCR4-NOT transcription complex subunit 7/8;K01054|2|2e-12|74.3|bna:106399005|acylglycerol lipase [EC:3.1.1.23];K13126|3|4e-12|73.2|fve:101312606|polyadenylate-binding protein	-	GO:0003676//nucleic acid binding	-	gi|925170177|gb|ALC79005.1|/2.63888e-132/NAC transcription factors 28 [Manihot esculenta]
scaffold0563_198760	441	6.916666667	37.38333333	2.434246379	Up	1	locus=scaffold0563(198540,198980,-); length=441;	-	-	-	-	gi|802673591|ref|XP_012081623.1|/7.42106e-38/PREDICTED: uncharacterized protein LOC105641647 [Jatropha curcas]
scaffold0470_455288	2202	3.12	1.526666667	-1.031160931	Down	0.995136139	locus=scaffold0470(450664,459912,-); length=2202; function=Dynamin-related protein 3A like;	K17065|1|0.0|1005|jcu:105637524|dynamin 1-like protein [EC:3.6.5.5]	-	GO:0000166//nucleotide binding	-	gi|802625495|ref|XP_012076390.1|/0/PREDICTED: dynamin-related protein 3A-like [Jatropha curcas]
scaffold0013_2581856	1914	37.92	15.00666667	-1.337355408	Down	1	locus=scaffold0013(2579314,2584398,+); length=1914; function=Probable inactive purple acid phosphatase 27 like;	K14407|1|2e-56|221|apro:F751_3712|cleavage stimulation factor subunit 2	-	GO:0043169//cation binding;GO:0016791//phosphatase activity	-	gi|496474741|gb|AGL44405.1|/0/calcineurin-like phosphoesterase [Manihot esculenta]
scaffold1436_6085	261	25.36	60.01333333	1.242728319	Up	1	locus=scaffold1436(5319,6852,+); length=261; function=Copper transport protein ATX1 like;	K07213|1|5e-31|133|pop:POPTR_0010s24290g|copper chaperone	-	GO:0043169//cation binding	GO:0006812//cation transport	gi|290886187|gb|ADD69807.1|/1.47786e-30/copper transport protein ATOX1 [Hevea brasiliensis]
scaffold0513_780932	372	2.253333333	0.803333333	-1.4879901	Down	0.990026897	locus=scaffold0513(782581,783455,-); length=372; function=Methyl-CpG-binding domain-containing protein 8 like;	-	GO:0005622//intracellular	GO:0005488//binding	-	gi|802569589|ref|XP_012067883.1|/2.26288e-31/PREDICTED: uncharacterized protein LOC105630621 [Jatropha curcas]
scaffold1143_75489	252	30.88333333	11.21666667	-1.461184471	Down	1	locus=scaffold1143(75263,75716,-); length=252;	-	-	-	-	gi|223541851|gb|EEF43397.1|/2.02447e-11/conserved hypothetical protein [Ricinus communis]
scaffold1513_36952	543	1.88	0.793333333	-1.244733589	Down	0.997845863	locus=scaffold1513(36320,37576,+); length=543; function=Ubiquitin-conjugating enzyme E2 20 like;	K06688|1|1e-75|281|rcu:8274335|ubiquitin-conjugating enzyme E2 C [EC:2.3.2.23]	-	GO:0016879//ligase activity, forming carbon-nitrogen bonds;GO:0032559//adenyl ribonucleotide binding;GO:0016879//ligase activity, forming carbon-nitrogen bonds;GO:0032559//adenyl ribonucleotide binding	GO:0006464//cellular protein modification process;GO:0006464//cellular protein modification process	gi|255544950|ref|XP_002513536.1|/5.77135e-75/PREDICTED: ubiquitin-conjugating enzyme E2 20 [Ricinus communis]
scaffold0021_1149497	1152	1.63	0.646666667	-1.333777813	Down	0.98731426	locus=scaffold0021(1146840,1152154,+); length=1152; function=Pentatricopeptide repeat-containing protein At1g10910, chloroplastic like;	K17710|1|2e-62|240|ppp:PHYPADRAFT_160057|pentatricopeptide repeat domain-containing protein 1	-	-	-	gi|802591989|ref|XP_012071335.1|/5.78701e-147/PREDICTED: pentatricopeptide repeat-containing protein At1g10910, chloroplastic [Jatropha curcas]
scaffold0560_809952	477	7.766666667	3.113333333	-1.3188355	Down	0.99977925	locus=scaffold0560(809699,810206,+); length=477;	-	-	-	-	gi|147823314|emb|CAN77450.1|/1.20926e-22/hypothetical protein VITISV_016971 [Vitis vinifera]
scaffold0090_1219864	297	0.153333333	1.766666667	3.526286593	Up	0.994741724	locus=scaffold0090(1219583,1220146,+); length=297;	-	-	-	-	gi|720070305|ref|XP_010277695.1|/2.2925e-15/PREDICTED: zinc finger BED domain-containing protein RICESLEEPER 2-like [Nelumbo nucifera]
scaffold0573_483143	543	0.01	1.213333333	6.922832139	Up	1	locus=scaffold0573(482872,483414,-); length=543; function=Probable calcium-binding protein CML41 like;	K13448|1|3e-69|261|jcu:105633738|calcium-binding protein CML	-	-	-	gi|802592786|ref|XP_012071769.1|/1.26798e-68/PREDICTED: probable calcium-binding protein CML41 [Jatropha curcas]
scaffold0534_697168	429	1.033333333	0.426666667	-1.276124405	Down	0.977465557	locus=scaffold0534(696935,697402,-); length=429; function=Ycf20-like protein like;	-	-	-	-	gi|802769352|ref|XP_012090332.1|/8.27749e-58/PREDICTED: uncharacterized protein LOC105648522 [Jatropha curcas]
scaffold1175_159451	1524	12.12666667	4.84	-1.32510409	Down	0.999684422	locus=scaffold1175(157705,161197,+); length=1524; function=Beta-glucosidase 17 like;	K01188|1|0.0|716|cic:CICLE_v10033361mg|beta-glucosidase [EC:3.2.1.21]	-	-	-	gi|802555547|ref|XP_012065498.1|/0/PREDICTED: beta-glucosidase 17-like isoform X6 [Jatropha curcas]
scaffold0074_2242779	888	22.86333333	87.84666667	1.941951789	Up	1	locus=scaffold0074(2234905,2236109,-); length=888; function=Two-component response regulator-like PRR73 like;	K12129|1|1e-78|293|rcu:8271709|pseudo-response regulator 7	-	-	-	gi|1000941896|ref|XP_002531836.2|/6.502e-78/PREDICTED: two-component response regulator-like PRR37 [Ricinus communis]
scaffold0652_635235	543	3.493333333	1.61	-1.117543623	Down	0.986962274	locus=scaffold0652(634964,635506,-); length=543;	-	-	-	-	gi|1000943527|ref|XP_015581916.1|/1.72569e-41/PREDICTED: transcriptional activator DEMETER isoform X2 [Ricinus communis]
scaffold0457_546306	3396	4.066666667	1.723333333	-1.238644962	Down	0.999261361	locus=scaffold0457(543734,548878,-); length=3396; function=Putative disease resistance protein RGA3 like;	K19613|1|0.0|709|pper:PRUPE_ppa024306mg|leucine-rich repeat protein SHOC2;K15078|3|0.0|668|cmo:103483952|structure-specific endonuclease subunit SLX1 [EC:3.6.1.-]	-	-	-	gi|802547576|ref|XP_012090562.1|/0/PREDICTED: disease resistance protein RGA2-like [Jatropha curcas]
scaffold0047_2590025	1677	26.87	89.11	1.72959102	Up	1	locus=scaffold0047(2586722,2593328,+); length=1677; domain=Serine hydroxymethyltransferase domain containing; function=Serine hydroxymethyltransferase 7 like;	K00600|1|0.0|968|jcu:105638864|glycine hydroxymethyltransferase [EC:2.1.2.1]	-	GO:0016742//hydroxymethyl-, formyl- and related transferase activity;GO:0048037//cofactor binding	GO:0006730//one-carbon metabolic process;GO:0009069//serine family amino acid metabolic process	gi|802634714|ref|XP_012078135.1|/0/PREDICTED: serine hydroxymethyltransferase 7 [Jatropha curcas]
scaffold0190_553111	519	1.88	3.9	1.052741462	Up	0.985998519	locus=scaffold0190(552842,553360,+); length=519;	-	-	-	-	gi|802652422|ref|XP_012080100.1|/1.97512e-57/PREDICTED: uncharacterized protein LOC105640410 [Jatropha curcas]
scaffold0336_1150210	1034.25	26.08	55.71	1.094992446	Up	1	locus=scaffold0336(1148595,1151826,+); length=1131; function=Rhizopine catabolism protein MocA like;	K00010|1|2e-06|53.9|gsl:Gasu_22160|myo-inositol 2-dehydrogenase / D-chiro-inositol 1-dehydrogenase [EC:1.1.1.18 1.1.1.369]	-	GO:0004033//aldo-keto reductase (NADP) activity;GO:0004033//aldo-keto reductase (NADP) activity	GO:0008152//metabolic process;GO:0008152//metabolic process	gi|255579635|ref|XP_002530658.1|/1.87804e-154/PREDICTED: inositol 2-dehydrogenase 2 [Ricinus communis]
scaffold1508_40853	2250	2.256666667	1.023333333	-1.140917178	Down	0.994196866	locus=scaffold1508(37344,44363,+); length=2250; function=Importin-5 like;	K20222|1|0.0|1031|jcu:105645467|importin-5	-	-	-	gi|802732741|ref|XP_012086461.1|/0/PREDICTED: importin subunit beta-3-like [Jatropha curcas]
scaffold0356_20976	336	8.33	3.716666667	-1.164307191	Down	0.998139543	locus=scaffold0356(20399,21553,-); length=336; function=Protein DJ-1 homolog D like;	K18881|1|3e-43|174|pop:POPTR_0017s01540g|D-lactate dehydratase [EC:4.2.1.130]	-	GO:0016787//hydrolase activity	-	gi|566210698|ref|XP_006372427.1|/1.67675e-42/hypothetical protein POPTR_0017s01540g [Populus trichocarpa]
scaffold1335_125414	873	0.546666667	222.1766667	8.666830186	Up	1	locus=scaffold1335(124891,125938,-); length=873; function=Probable xyloglucan endotransglucosylase/hydrolase protein 23 like;	K08235|1|5e-137|488|gmx:100801634|xyloglucan:xyloglucosyl transferase [EC:2.4.1.207];K14504|2|9e-136|483|rcu:8277906|xyloglucan:xyloglucosyl transferase TCH4 [EC:2.4.1.207]	GO:0005576//extracellular region;GO:0030312//external encapsulating structure	GO:0016798//hydrolase activity, acting on glycosyl bonds;GO:0016758//transferase activity, transferring hexosyl groups	GO:0044042//glucan metabolic process	gi|802608552|ref|XP_012074090.1|/4.90389e-139/PREDICTED: probable xyloglucan endotransglucosylase/hydrolase protein 23 [Jatropha curcas]
scaffold1038_7059	819	1.736666667	0.44	-1.980745443	Down	0.99909379	locus=scaffold1038(4076,10043,+); length=819; function=Secoisolariciresinol dehydrogenase like;	K13070|1|2e-67|256|osa:4335093|momilactone-A synthase [EC:1.1.1.295];K09841|2|1e-65|250|egu:105052461|xanthoxin dehydrogenase [EC:1.1.1.288]	-	-	-	gi|802620620|ref|XP_012075643.1|/1.20643e-112/PREDICTED: secoisolariciresinol dehydrogenase-like [Jatropha curcas]
scaffold1735_35575	903	85.6	41.02666667	-1.061048854	Down	1	locus=scaffold1735(34631,36520,-); length=903; function=Thioredoxin-like 1-1, chloroplastic like;	K03671|1|4e-36|152|ppp:PHYPADRAFT_48042|thioredoxin 1	-	GO:0015036//disulfide oxidoreductase activity	GO:0018904;GO:0019725//cellular homeostasis	gi|255568982|ref|XP_002525461.1|/3.30931e-93/PREDICTED: thioredoxin-like 1-1, chloroplastic [Ricinus communis]
scaffold0985_196739	1692	21.11333333	9.203333333	-1.197925979	Down	1	locus=scaffold0985(195080,198398,+); length=1692; function=4-coumarate--CoA ligase 2 like;	K01904|1|0.0|936|rcu:8280463|4-coumarate--CoA ligase [EC:6.2.1.12]	-	GO:0016703	GO:0008152//metabolic process	gi|255557999|ref|XP_002520028.1|/0/PREDICTED: 4-coumarate--CoA ligase 2 [Ricinus communis]
scaffold0190_712018	330	0.01	1.176666667	6.878561873	Up	1	locus=scaffold0190(711694,712446,-); length=330; function=Snakin-2 like;	K20887|1|3e-23|107|mdm:103411342|xyloglucan glycosyltransferase 4 [EC:2.4.1.-];K03860|2|8e-09|59.7|nnu:104608881|phosphatidylinositol glycan, class Q	-	-	-	gi|224119232|ref|XP_002318020.1|/1.63059e-45/hypothetical protein POPTR_0012s07820g [Populus trichocarpa]
scaffold0753_500194	1458	2.186666667	0.623333333	-1.810657545	Down	0.999665126	locus=scaffold0753(499466,500923,-); length=1458;	-	-	-	-	gi|802688037|ref|XP_012082541.1|/2.24486e-173/PREDICTED: stress response protein NST1 [Jatropha curcas]
scaffold0660_119418	612	3.353333333	7.203333333	1.103068767	Up	0.998058729	locus=scaffold0660(119033,119865,-); length=612; function=Protein LURP-one-related 15 like;	-	-	-	-	gi|255586349|ref|XP_002533824.1|/2.31172e-89/PREDICTED: protein LURP-one-related 10 [Ricinus communis]
scaffold1972_21957	3180	11.03666667	22.33333333	1.016894085	Up	1	locus=scaffold1972(6423,37491,-); length=3180; domain=Phosphoenolpyruvate carboxylase domain containing; function=Phosphoenolpyruvate carboxylase 4 like;	K01595|1|0.0|1746|rcu:8269491|phosphoenolpyruvate carboxylase [EC:4.1.1.31]	-	-	-	gi|149789412|gb|ABR29877.1|/0/phosphoenolpyruvate carboxylase [Ricinus communis]
scaffold0092_1073216	834	1.893333333	0.383333333	-2.304257069	Down	0.998362352	locus=scaffold0092(1072744,1073689,+); length=834;	-	-	-	-	gi|590690155|ref|XP_007043430.1|/2.84689e-32/Uncharacterized protein TCM_007861 [Theobroma cacao]
scaffold0933_319285	3045	2.203333333	1.01	-1.125332478	Down	0.997808063	locus=scaffold0933(317316,321255,-); length=3045; function=Probable LRR receptor-like serine/threonine-protein kinase At3g47570 like;	K13428|1|0.0|762|bna:106407525|LRR receptor-like serine/threonine-protein kinase EFR [EC:2.7.11.1];K20181|2|0.0|757|mtr:MTR_5g026090|vacuolar protein sorting-associated protein 18	-	-	-	gi|1000950795|ref|XP_015579423.1|/0/PREDICTED: probable LRR receptor-like serine/threonine-protein kinase At3g47570 [Ricinus communis]
scaffold0313_1038919	366	0.01	1.396666667	7.125843933	Up	1	locus=scaffold0313(1038737,1039102,-); length=366; function=Protein TORNADO 1 like;	-	-	-	-	gi|255576300|ref|XP_002529043.1|/3.8673e-47/PREDICTED: protein TORNADO 1 [Ricinus communis]
scaffold0513_857054	2379	6.603333333	94.62333333	3.840929605	Up	1	locus=scaffold0513(855086,859022,+); length=2379;	K14299|1|2e-13|79.0|mdm:103418195|nucleoporin SEH1	-	-	-	gi|566254771|ref|XP_006387583.1|/1.68595e-150/hypothetical protein POPTR_0815s00210g [Populus trichocarpa]
scaffold0386_313802	1425	9.776666667	2.843333333	-1.781759424	Down	0.999474431	locus=scaffold0386(311628,315977,+); length=1425; function=UDP-glycosyltransferase 85A2 like;	K13030|1|1e-29|132|sbi:SORBI_01g001220|cyanohydrin beta-glucosyltransferase [EC:2.4.1.85];K04628|4|2e-10|68.2|cic:CICLE_v10028419mg|ceramide galactosyltransferase [EC:2.4.1.47]	-	GO:0016740//transferase activity	-	gi|346682867|gb|AEO45782.1|/9.3929e-76/cyanohydrin UDP-glucosyltransferase UGT85K5 [Manihot esculenta]
scaffold2243_8481	795	27.17333333	10.80333333	-1.330715031	Down	1	locus=scaffold2243(4154,12809,-); length=795; domain=Putative cyclase domain containing; function=Kynurenine formamidase like;	-	-	-	-	gi|802536300|ref|XP_012066693.1|/1.8268e-94/PREDICTED: uncharacterized protein LOC105629651 [Jatropha curcas]
scaffold0580_78319	561	11.07333333	4.29	-1.36804002	Down	0.99976543	locus=scaffold0580(76095,80543,-); length=561; function=Adenine phosphoribosyltransferase 1, chloroplastic like;	K00759|1|2e-88|325|jcu:105645998|adenine phosphoribosyltransferase [EC:2.4.2.7]	GO:0044424	GO:0016763//transferase activity, transferring pentosyl groups	GO:0043096	gi|802741719|ref|XP_012087148.1|/7.90275e-88/PREDICTED: adenine phosphoribosyltransferase 3 [Jatropha curcas]
scaffold1016_238238	354	0.953333333	3.386666667	1.82881335	Up	0.996550237	locus=scaffold1016(238267,238620,+); length=354;	-	-	-	-	gi|802596196|ref|XP_012072112.1|/2.22985e-34/PREDICTED: VQ motif-containing protein 1-like [Jatropha curcas]
scaffold0300_423011	1641	42.02	20.21333333	-1.055768909	Down	1	locus=scaffold0300(421390,424632,+); length=1641; function=Paternally-expressed gene 3 protein like;	K17508|1|2e-82|308|jcu:105643980|protein phosphatase PTC7 [EC:3.1.3.16]	-	-	-	gi|802711471|ref|XP_012084615.1|/1.86099e-86/PREDICTED: probable protein phosphatase 2C 62 isoform X3 [Jatropha curcas]
scaffold0650_16930	1221	5.483333333	0.016666667	-8.361943774	Down	1	locus=scaffold0650(11520,22341,-); length=1221; function=Mitogen-activated protein kinase homolog NTF4 like;	K14512|1|0.0|734|jcu:105636677|mitogen-activated protein kinase 6 [EC:2.7.11.24]	-	GO:0004702//receptor signaling protein serine/threonine kinase activity;GO:0032559//adenyl ribonucleotide binding	GO:0006464//cellular protein modification process	gi|802616923|ref|XP_012075394.1|/0/PREDICTED: mitogen-activated protein kinase homolog NTF4 [Jatropha curcas]
scaffold1632_19091	1575	2.256666667	0.72	-1.648124521	Down	0.997589391	locus=scaffold1632(18304,19878,+); length=1575; domain=Cytochrome P450 domain containing; function=Allene oxide synthase, chloroplastic like;	K01723|1|0.0|924|jcu:105633722|hydroperoxide dehydratase [EC:4.2.1.92]	-	GO:0016491//oxidoreductase activity;GO:0005506//iron ion binding;GO:0016836//hydro-lyase activity	-	gi|84028363|gb|ABC49700.1|/0/latex allene oxide synthase [Hevea brasiliensis]
scaffold0980_76394	1461	58.56333333	20.36666667	-1.523787793	Down	1	locus=scaffold0980(75637,77097,-); length=1461; function=F-box/LRR-repeat protein 4 like;	K10268|1|2e-177|623|rcu:8281790|F-box and leucine-rich repeat protein 2/20	-	-	-	gi|255560906|ref|XP_002521466.1|/9.7653e-177/PREDICTED: F-box/LRR-repeat protein 20 [Ricinus communis]
scaffold1778_40698	567	2.143333333	0.29	-2.885731431	Down	0.999040335	locus=scaffold1778(40415,40981,-); length=567; function=Copper transporter 4 like;	K14686|1|2e-66|252|jcu:105646677|solute carrier family 31 (copper transporter), member 1	-	-	GO:0006825//copper ion transport	gi|802751219|ref|XP_012087970.1|/8.77223e-66/PREDICTED: copper transporter 4 [Jatropha curcas]
scaffold0099_49048	1497	6.783333333	1.896666667	-1.838528237	Down	0.999927477	locus=scaffold0099(42630,55467,+); length=1497; function=Sucrose transport protein SUC4 like;	K15378|1|0.0|827|jcu:105630770|solute carrier family 45, member 1/2/4	-	-	-	gi|118132673|gb|ABK60189.1|/0/sucrose transporter 5 [Hevea brasiliensis]
scaffold0141_123047	1155	3.38	7.446666667	1.139571533	Up	0.967917366	locus=scaffold0141(121485,124609,+); length=1155; domain=Seven-in-absentia protein, TRAF-like domain containing; function=E3 ubiquitin-protein ligase SINA-like 10 like;	K04506|1|2e-119|430|jcu:105648228|E3 ubiquitin-protein ligase SIAH1 [EC:2.3.2.27]	GO:0043231//intracellular membrane-bounded organelle	GO:0046914//transition metal ion binding;GO:0019787//ubiquitin-like protein transferase activity	GO:0019941//modification-dependent protein catabolic process;GO:0032501//multicellular organismal process;GO:0032446//protein modification by small protein conjugation	gi|802762064|ref|XP_012089939.1|/8.74276e-119/PREDICTED: E3 ubiquitin-protein ligase SINA-like 10 [Jatropha curcas]
scaffold1736_59653	519	1.33	0.64	-1.055282436	Down	0.958641222	locus=scaffold1736(59091,60215,+); length=519;	K19748|1|1e-59|229|eus:EUTSA_v10017323mg|RAB6-interacting golgin;K00850|3|3e-13|75.5|brp:103868514|6-phosphofructokinase 1 [EC:2.7.1.11]	-	-	-	gi|802621156|ref|XP_012075866.1|/6.5295e-77/PREDICTED: syncoilin [Jatropha curcas]
scaffold0463_296252	402	4.65	105.1033333	4.498433898	Up	1	locus=scaffold0463(295056,296007,-); length=402; function=Cysteine synthase like;	K01738|1|7e-39|159|jcu:105631989|cysteine synthase A [EC:2.5.1.47]	-	GO:0016835//carbon-oxygen lyase activity;GO:0048037//cofactor binding	GO:0006563//L-serine metabolic process;GO:0000097//sulfur amino acid biosynthetic process	gi|802581284|ref|XP_012069631.1|/4.26084e-38/PREDICTED: cysteine synthase [Jatropha curcas]
scaffold0399_349833	354	1.073333333	2.896666667	1.432295489	Up	0.994040426	locus=scaffold0399(349657,350010,-); length=354;	-	-	-	-	-
scaffold1850_15496	1245	2.14	0.763333333	-1.487225699	Down	0.999503813	locus=scaffold1850(13576,17416,+); length=1245; function=Xylosyltransferase 2 like;	K20891|1|0.0|729|jcu:105636281|beta-glucuronosyltransferase [EC:2.4.1.-]	-	-	-	gi|802614938|ref|XP_012074915.1|/0/PREDICTED: xylosyltransferase 2 [Jatropha curcas]
scaffold0034_64041	1092	4.56	0.043333333	-6.717412797	Down	1	locus=scaffold0034(62262,65821,+); length=1092; function=Probable vacuolar amino acid transporter YPQ1 like;	-	-	-	-	gi|802640964|ref|XP_012079099.1|/0/PREDICTED: probable vacuolar amino acid transporter YPQ1 isoform X1 [Jatropha curcas]
scaffold3607_8060	1563	1.686666667	3.973333333	1.236174946	Up	0.9979428	locus=scaffold3607(4287,11833,-); length=1563; function=Synaptotagmin-3 like;	K19938|1|2e-24|115|mis:MICPUN_109021|rabphilin-3A;K03511|2|6e-20|100|apro:F751_1873|DNA polymerase kappa [EC:2.7.7.7];K19907|3|5e-17|90.5|lja:Lj0g3v0289109.1|synaptotagmin-7;K12486|5|3e-10|68.2|zma:100283383|stromal membrane-associated protein	-	-	-	gi|802550976|ref|XP_012093274.1|/0/PREDICTED: synaptotagmin-3 isoform X1 [Jatropha curcas]
scaffold0458_361336	2139	0.356666667	2	2.487351704	Up	0.999280119	locus=scaffold0458(360242,362430,+); length=2139; function=Probable L-type lectin-domain containing receptor kinase VII.2 like;	K04733|1|0.0|709|mtr:MTR_2g090250|interleukin-1 receptor-associated kinase 4 [EC:2.7.11.1]	-	GO:0004672//protein kinase activity;GO:0000166//nucleotide binding	-	gi|255553729|ref|XP_002517905.1|/0/PREDICTED: probable L-type lectin-domain containing receptor kinase VII.2 [Ricinus communis]
scaffold0479_282124	693	4.146666667	0.763333333	-2.441566982	Down	0.999999871	locus=scaffold0479(281568,282680,+); length=693; function=Probable WRKY transcription factor 28 like;	K13424|1|2e-07|57.0|smo:SELMODRAFT_24407|WRKY transcription factor 33;K18835|2|2e-07|57.0|ats:F775_00052|WRKY transcription factor 2;K08819|4|2e-07|57.0|thj:104822348|cyclin-dependent kinase 12/13 [EC:2.7.11.22 2.7.11.23]	-	-	-	gi|224082564|ref|XP_002306743.1|/1.38239e-33/hypothetical protein POPTR_0005s22480g [Populus trichocarpa]
scaffold0823_374918	1506	4.22	1.966666667	-1.101490545	Down	0.997770608	locus=scaffold0823(374166,375671,-); length=1506; domain=3-Oxoacyl-[acyl-carrier-protein (ACP)] synthase III C-terminal,FAE1/Type III polyketide synthase-like protein domain containing; function=3-ketoacyl-CoA synthase 4 like;	K15397|1|0.0|888|jcu:105633800|3-ketoacyl-CoA synthase [EC:2.3.1.199]	GO:0044464	GO:0016747//transferase activity, transferring acyl groups other than amino-acyl groups	GO:0007275//multicellular organism development;GO:0006631//fatty acid metabolic process	gi|802593576|ref|XP_012071864.1|/0/PREDICTED: 3-ketoacyl-CoA synthase 4 [Jatropha curcas]
scaffold0471_712091	342	2.973333333	1.26	-1.238657476	Down	0.995772031	locus=scaffold0471(711921,712262,+); length=342;	K12742|1|1e-08|59.3|atr:18438281|isoprene synthase [EC:4.2.3.27]	-	-	-	gi|947069990|gb|KRH18881.1|/8.30726e-26/hypothetical protein GLYMA_13G087600 [Glycine max]
scaffold0913_360812	798	2.943333333	1.05	-1.487061609	Down	0.997614478	locus=scaffold0913(358102,363522,-); length=798; function=Peroxisomal membrane protein 11A like;	K13352|1|1e-23|110|rcu:8266077|peroxin-11B	GO:0044439	-	GO:0007031//peroxisome organization	gi|802592826|ref|XP_012071790.1|/4.26238e-75/PREDICTED: peroxisomal membrane protein 11A [Jatropha curcas]
scaffold0006_1087590	306	0.01	5.126666667	9.001877287	Up	1	locus=scaffold0006(1087438,1087743,+); length=306;	-	-	-	-	-
scaffold0433_42366	891	6.773333333	3.19	-1.086309572	Down	0.999031217	locus=scaffold0433(39509,45223,+); length=891; function=NAC domain-containing protein 72 like;	K13126|1|2e-29|130|fve:101312606|polyadenylate-binding protein	-	-	-	gi|802571727|ref|XP_012068313.1|/8.73904e-115/PREDICTED: NAC domain-containing protein 19-like [Jatropha curcas]
scaffold1457_10743	2847	1.263333333	0.483333333	-1.386144948	Down	0.995857741	locus=scaffold1457(7725,13762,+); length=2847; function=Kinesin-like protein NACK2 like;	K11498|1|0.0|1656|jcu:105638030|centromeric protein E	-	-	-	gi|802628627|ref|XP_012077129.1|/0/PREDICTED: kinesin-like protein NACK2 [Jatropha curcas]
scaffold0146_1884611	1566	11.74666667	25.95333333	1.14366842	Up	1	locus=scaffold0146(1883612,1885611,+); length=1566; function=Putative glycerol-3-phosphate transporter 1 like;	K13783|1|0.0|882|jcu:105648610|MFS transporter, OPA family, solute carrier family 37 (glycerol-3-phosphate transporter), member 1/2	-	-	-	gi|802769751|ref|XP_012090443.1|/0/PREDICTED: putative glycerol-3-phosphate transporter 1 [Jatropha curcas]
scaffold0836_96871	1356	1.653333333	0.556666667	-1.570492018	Down	0.996662684	locus=scaffold0836(95134,98609,+); length=1356; function=Probable pectate lyase 15 like;	K01728|1|0.0|717|jcu:105638468|pectate lyase [EC:4.2.2.2]	-	GO:0003824//catalytic activity;GO:0003824//catalytic activity	-	gi|802633783|ref|XP_012077669.1|/0/PREDICTED: probable pectate lyase 8 [Jatropha curcas]
scaffold0375_61032	471	2.916666667	1.233333333	-1.241757746	Down	0.993575082	locus=scaffold0375(60627,61437,-); length=471;	-	-	-	-	gi|802620520|ref|XP_012075600.1|/6.40955e-61/PREDICTED: uncharacterized protein LOC105636842 [Jatropha curcas]
scaffold0444_470414	1764	0.293333333	1.16	1.983511877	Up	0.997811149	locus=scaffold0444(469533,471296,-); length=1764; function=Probable LRR receptor-like serine/threonine-protein kinase At3g47570 like;	K13420|1|2e-179|630|tcc:TCM_026971|LRR receptor-like serine/threonine-protein kinase FLS2 [EC:2.7.11.1]	-	-	-	gi|590614530|ref|XP_007022966.1|/1.01629e-178/Leucine-rich repeat protein kinase family protein [Theobroma cacao]
scaffold0668_346978	879	25.95	52.22666667	1.009052089	Up	1	locus=scaffold0668(346183,347774,+); length=879; function=Homeobox-leucine zipper protein HAT4 like;	K09338|1|6e-116|417|jcu:105632304|homeobox-leucine zipper protein	-	-	-	gi|802582231|ref|XP_012070041.1|/2.93119e-115/PREDICTED: homeobox-leucine zipper protein HAT4-like [Jatropha curcas]
scaffold1026_146817	2040	60.79666667	141.4633333	1.21836403	Up	1	locus=scaffold1026(141961,151673,+); length=2040; function=Methionine aminopeptidase 1B, chloroplastic like;	K01265|1|0.0|786|crb:CARUB_v10019207mg|methionyl aminopeptidase [EC:3.4.11.18];K09287|4|3e-165|583|jcu:105641983|RAV-like factor	-	GO:0008237//metallopeptidase activity;GO:0008238//exopeptidase activity;GO:0043169//cation binding	GO:0019538//protein metabolic process	gi|565470266|ref|XP_006292936.1|/0/hypothetical protein CARUB_v10019207mg [Capsella rubella]
scaffold3378_12433	1830	22.06666667	10.90666667	-1.016658469	Down	0.999746735	locus=scaffold3378(11519,13348,-); length=1830; function=Putative pentatricopeptide repeat-containing protein At1g12700, mitochondrial like;	K17710|1|4e-150|532|tcc:TCM_025147|pentatricopeptide repeat domain-containing protein 1;K17964|5|8e-139|495|pmum:103323768|leucine-rich PPR motif-containing protein, mitochondrial	-	-	-	gi|743909994|ref|XP_011048493.1|/3.20958e-175/PREDICTED: putative pentatricopeptide repeat-containing protein At1g12700, mitochondrial [Populus euphratica]
scaffold0835_338675	639	3.8	1.776666667	-1.096826386	Down	0.985631061	locus=scaffold0835(336785,340565,-); length=639; function=Protein disulfide-isomerase SCO2 like;	-	-	-	-	gi|802563406|ref|XP_012066880.1|/2.66829e-86/PREDICTED: protein disulfide-isomerase SCO2 [Jatropha curcas]
scaffold0766_408302	324	1.183333333	3.603333333	1.606475593	Up	0.994873183	locus=scaffold0766(407856,408706,-); length=324;	-	-	-	-	gi|802564495|ref|XP_012067336.1|/4.49972e-19/PREDICTED: uncharacterized protein LOC105630199 [Jatropha curcas]
scaffold0369_1040665	867	8.266666667	2.16	-1.936274402	Down	0.999982205	locus=scaffold0369(1040079,1041252,+); length=867; function=Probable aquaporin PIP2-2 like;	K09872|1|5e-160|564|rcu:8284532|aquaporin PIP	GO:0031224//intrinsic component of membrane	-	GO:0006810//transport	gi|946978491|gb|ALM33364.1|/3.33035e-164/plasma membrane intrinsic protein [Hevea brasiliensis]
scaffold2394_16255	339	0.133333333	2.79	4.387155718	Up	0.999132251	locus=scaffold2394(15523,16988,-); length=339; function=Macrophage migration inhibitory factor homolog like;	K07253|1|2e-48|191|rcu:8263126|phenylpyruvate tautomerase [EC:5.3.2.1]	-	-	-	gi|255571477|ref|XP_002526686.1|/1.32129e-47/PREDICTED: macrophage migration inhibitory factor homolog [Ricinus communis]
scaffold1093_237258	309	7.343333333	2.816666667	-1.382446249	Down	0.999263862	locus=scaffold1093(237104,237412,-); length=309;	K12447|1|4e-20|82.0|thj:104808371|UDP-sugar pyrophosphorylase [EC:2.7.7.64];K14416|3|5e-15|60.8|mdm:103421234|elongation factor 1 alpha-like protein;K07739|5|8e-15|55.1|gra:105803458|elongator complex protein 3 [EC:2.3.1.48]	-	-	-	gi|731361837|ref|XP_010692573.1|/2.1201e-24/PREDICTED: uncharacterized protein LOC104905670 [Beta vulgaris subsp. vulgaris]
scaffold0024_716697	519	1.33	0.4	-1.733354341	Down	0.993199808	locus=scaffold0024(716438,716956,+); length=519; function=Ocs element-binding factor 1 like;	K09060|1|4e-11|68.2|pxb:103963183|plant G-box-binding factor	GO:0043231//intracellular membrane-bounded organelle	GO:0003677//DNA binding;GO:0001071//nucleic acid binding transcription factor activity;GO:0005515//protein binding	GO:0006351//transcription, DNA-templated	gi|802751716|ref|XP_012088083.1|/7.96328e-83/PREDICTED: basic leucine zipper 43-like [Jatropha curcas]
scaffold0103_1952423	1443	0.603333333	8.593333333	3.832190661	Up	1	locus=scaffold0103(1951045,1953801,+); length=1443; function=1-aminocyclopropane-1-carboxylate synthase like;	K20772|1|0.0|822|jcu:105645752|1-aminocyclopropane-1-carboxylate synthase 1/2/6 [EC:4.4.1.14]	-	GO:0016740//transferase activity;GO:0048037//cofactor binding;GO:0016846//carbon-sulfur lyase activity	GO:0008652//cellular amino acid biosynthetic process	gi|766944434|gb|AJT35543.1|/0/1-aminocyclopropane-1-carboxylic acid synthase [Hevea brasiliensis]
scaffold0013_2191805	456	3.426666667	12.9	1.912493302	Up	0.999871998	locus=scaffold0013(2191151,2193576,-); length=456;	-	-	-	-	gi|1000959918|ref|XP_015576375.1|/6.37197e-42/PREDICTED: uncharacterized protein LOC8281311 isoform X1 [Ricinus communis]
scaffold1290_1460	1089	23.23666667	7.8	-1.574857098	Down	1	locus=scaffold1290(462,2459,+); length=1089; function=Putative leucine-rich repeat receptor-like protein kinase At2g19210 like;	K04733|1|7e-67|255|pop:POPTR_0086s00270g|interleukin-1 receptor-associated kinase 4 [EC:2.7.11.1]	-	-	-	gi|743917705|ref|XP_011002844.1|/4.17835e-75/PREDICTED: probable LRR receptor-like serine/threonine-protein kinase At1g05700 isoform X2 [Populus euphratica]
scaffold0590_176765	126	1.266666667	0.01	-6.984893108	Down	1	locus=scaffold0590(176703,176828,-); length=126;	-	-	-	-	-
scaffold1101_143374	498	9.243333333	4.593333333	-1.008871728	Down	0.998302974	locus=scaffold1101(142904,143845,-); length=498;	-	-	-	-	gi|802586881|ref|XP_012070700.1|/3.17181e-67/PREDICTED: uncharacterized protein LOC105632853 [Jatropha curcas]
scaffold0208_1136576	1605	29.18666667	14.15666667	-1.043827846	Down	1	locus=scaffold0208(1134246,1138906,-); length=1605; function=Exosome complex component CSL4 like;	K07573|1|1e-96|354|jcu:105647870|exosome complex component CSL4	-	-	-	gi|223538819|gb|EEF40419.1|/0/conserved hypothetical protein [Ricinus communis]
scaffold1586_6087	1332	0.47	1.033333333	1.136573053	Up	0.931806479	locus=scaffold1586(4178,7997,+); length=1332; function=Mitochondrial fission protein ELM1 like;	-	-	-	-	gi|802611288|ref|XP_012074403.1|/0/PREDICTED: mitochondrial fission protein ELM1 isoform X1 [Jatropha curcas]
scaffold0095_1696734	609	0.47	2.146666667	2.191365526	Up	0.994871602	locus=scaffold0095(1696334,1696942,-); length=609; function=Probable calcium-binding protein CML45 like;	K02183|1|5e-72|271|jcu:105644079|calmodulin	-	-	-	gi|802715320|ref|XP_012084717.1|/2.1459e-71/PREDICTED: probable calcium-binding protein CML45 [Jatropha curcas]
scaffold0399_312094	486	1.27	0.29	-2.130703692	Down	0.994620128	locus=scaffold0399(311601,312378,+); length=486;	-	-	-	-	gi|802787245|ref|XP_012091877.1|/1.51993e-71/PREDICTED: uncharacterized protein LOC105649744 [Jatropha curcas]
scaffold0745_8624	519	5.246666667	2.226666667	-1.236515533	Down	0.997766241	locus=scaffold0745(8365,8883,-); length=519;	K13165|1|2e-11|45.8|mpp:MICPUCDRAFT_51223|splicing factor, arginine/serine-rich 12	-	-	-	gi|802588823|ref|XP_012071096.1|/5.37024e-34/PREDICTED: uncharacterized protein LOC105633147 [Jatropha curcas]
scaffold0101_1849531	1545	1.153333333	0.396666667	-1.539810464	Down	0.99790125	locus=scaffold0101(1847341,1851721,+); length=1545; function=Aspartic proteinase A1 like;	K08245|1|0.0|867|jcu:105649310|phytepsin [EC:3.4.23.40]	-	GO:0004175//endopeptidase activity	GO:0019538//protein metabolic process	gi|802779091|ref|XP_012091315.1|/0/PREDICTED: aspartic proteinase-like [Jatropha curcas]
scaffold1061_257310	393	3.5	1.72	-1.024946357	Down	0.981787593	locus=scaffold1061(257080,257540,-); length=393;	-	-	-	-	gi|566146994|ref|XP_006368491.1|/1.81675e-20/hypothetical protein POPTR_0001s03430g [Populus trichocarpa]
scaffold0702_416535	288	7.72	15.86	1.038720018	Up	0.983433083	locus=scaffold0702(416286,416785,+); length=288;	-	-	-	-	gi|802566693|ref|XP_012067641.1|/1.22106e-32/PREDICTED: uncharacterized protein LOC105630440 [Jatropha curcas]
scaffold0687_283906	315	8.543333333	2.76	-1.630130806	Down	0.998965338	locus=scaffold0687(283274,284538,-); length=315;	-	-	-	-	-
scaffold1870_6387	1650	1.59	0.343333333	-2.211344929	Down	0.999642638	locus=scaffold1870(5563,7212,+); length=1650; function=Putative disease resistance RPP13-like protein 1 like;	K12818|1|2e-108|394|mtr:MTR_0267s0070|ATP-dependent RNA helicase DHX8/PRP22 [EC:3.6.4.13];K19613|2|5e-95|349|tcc:TCM_005824|leucine-rich repeat protein SHOC2;K15078|3|1e-93|345|rcu:8276537|structure-specific endonuclease subunit SLX1 [EC:3.6.1.-]	-	-	-	gi|590656738|ref|XP_007034356.1|/1.60459e-162/NBS type disease resistance protein, putative [Theobroma cacao]
scaffold0451_249720	1131	5.463333333	2.07	-1.400150681	Down	0.999175474	locus=scaffold0451(249155,250285,+); length=1131; function=Acyl-CoA--sterol O-acyltransferase 1 like;	-	GO:0016020//membrane	GO:0016740//transferase activity	-	gi|802556177|ref|XP_012065639.1|/9.27175e-150/PREDICTED: acyl-CoA--sterol O-acyltransferase 1 [Jatropha curcas]
scaffold0869_9842	438	29.95	14.66	-1.0306709	Down	0.999705628	locus=scaffold0869(9566,10118,+); length=438;	K17413|1|2e-29|128|rcu:8286395|small subunit ribosomal protein S35	-	-	-	gi|1000954192|ref|XP_002524889.2|/1.07787e-28/PREDICTED: uncharacterized protein LOC8286395 [Ricinus communis]
scaffold0098_1941955	1170	4.333333333	1.386666667	-1.64385619	Down	0.999099033	locus=scaffold0098(1941155,1942755,-); length=1170; function=Transcription factor MYB44 like;	K09422|1|5e-144|511|pop:POPTR_0013s06320g|myb proto-oncogene protein, plant	-	-	-	gi|743907229|ref|XP_011047039.1|/1.01081e-146/PREDICTED: uncharacterized protein LOC105141503 [Populus euphratica]
scaffold1193_144458	327	3.38	0.27	-3.645991934	Down	0.99986258	locus=scaffold1193(144295,144621,+); length=327;	-	-	-	-	-
scaffold0038_2303623	1701	5.066666667	13.53333333	1.417408404	Up	1	locus=scaffold0038(2302334,2304912,+); length=1701; domain=NADH:ubiquinone/plastoquinone oxidoreductase domain containing; function=NADH-ubiquinone oxidoreductase chain 4 like;	K03881|1|0.0|993|mtr:MTR_0082s0090|NADH-ubiquinone oxidoreductase chain 4 [EC:1.6.5.3]	GO:0043231//intracellular membrane-bounded organelle	-	-	gi|922326865|ref|XP_013442825.1|/0/NADH-quinone oxidoreductase protein [Medicago truncatula]
scaffold2025_5720	468	8.833333333	2.26	-1.966635181	Down	0.999646277	locus=scaffold2025(5487,5954,+); length=468;	K01303|1|3e-21|101|fve:101311565|acylaminoacyl-peptidase [EC:3.4.19.1];K04733|2|1e-17|89.4|gra:105789580|interleukin-1 receptor-associated kinase 4 [EC:2.7.11.1];K19861|3|2e-10|65.5|pmum:103336766|benzyl alcohol O-benzoyltransferase [EC:2.3.1.196 2.3.1.232];K18195|4|1e-09|62.8|vra:106776758|rhamnogalacturonan endolyase [EC:4.2.2.23];K19525|5|4e-06|51.2|mdm:103400388|vacuolar protein sorting-assoc…	-	-	-	gi|261865353|gb|ACY01934.1|/2.23355e-34/hypothetical protein [Beta vulgaris]
scaffold0024_1617743	894	0.396666667	1.436666667	1.856726296	Up	0.985970877	locus=scaffold0024(1616908,1618578,+); length=894; function=Cell division cycle-associated 7-like protein like;	-	-	-	-	gi|1000945921|ref|XP_015581102.1|/1.60222e-116/PREDICTED: cell division cycle-associated 7-like protein isoform X1 [Ricinus communis]
scaffold0625_403472	861	4.95	19.08666667	1.947064739	Up	1	locus=scaffold0625(403042,403902,-); length=861; function=RING-H2 finger protein ATL2 like;	K19041|1|6e-67|254|lja:Lj6g3v1468220.1|E3 ubiquitin-protein ligase RNF38/44 [EC:2.3.2.27];K19038|3|4e-34|145|nnu:104613160|E3 ubiquitin-protein ligase ATL41 [EC:2.3.2.27]	-	GO:0046872//metal ion binding	-	gi|802701768|ref|XP_012083978.1|/4.20809e-119/PREDICTED: RING-H2 finger protein ATL2 [Jatropha curcas]
scaffold0197_630509	624	5.923333333	17.32333333	1.548235378	Up	1	locus=scaffold0197(629132,631886,+); length=624; function=Transcription factor WER like;	K09422|1|1e-74|280|rcu:8289792|myb proto-oncogene protein, plant	GO:0043231//intracellular membrane-bounded organelle	GO:0003676//nucleic acid binding;GO:0001071//nucleic acid binding transcription factor activity	GO:0006351//transcription, DNA-templated;GO:0048869//cellular developmental process	gi|1000954599|ref|XP_015578183.1|/4.9196e-74/PREDICTED: transcription factor WER [Ricinus communis]
scaffold1783_6307	930	1.283333333	0.176666667	-2.860794181	Down	0.998589338	locus=scaffold1783(5874,6803,+); length=930;	-	-	-	-	gi|255583051|ref|XP_002532293.1|/3.3594e-104/PREDICTED: uncharacterized protein LOC8268261 [Ricinus communis]
scaffold0007_1879372	990	0.673333333	2.533333333	1.911644126	Up	0.997839646	locus=scaffold0007(1878878,1879867,-); length=990;	-	-	-	-	gi|93116072|gb|ABE98705.1|/6.06301e-14/hypothetical protein (mitochondrion) [Zea mays subsp. mays]
scaffold0369_43127	600	1.68	0.816666667	-1.040641984	Down	0.955197161	locus=scaffold0369(26226,60028,-); length=600; function=Auxin-induced protein X10A like;	K14488|1|4e-60|231|vra:106755551|SAUR family protein	-	-	-	gi|731387429|ref|XP_002271861.2|/6.98381e-67/PREDICTED: LOW QUALITY PROTEIN: uncharacterized protein LOC100249577 [Vitis vinifera]
scaffold2037_2877	1266	1.69	0.753333333	-1.165662975	Down	0.991843177	locus=scaffold2037(1619,4136,+); length=1266; function=Ankyrin repeat-containing protein At3g12360 like;	K15502|1|9e-50|198|adu:107482568|serine/threonine-protein phosphatase 6 regulatory ankyrin repeat subunit A	-	-	-	gi|802673227|ref|XP_012081571.1|/5.95816e-164/PREDICTED: uncharacterized protein LOC105641595 [Jatropha curcas]
scaffold0332_988006	867	13.07666667	4.45	-1.555117594	Down	0.999970556	locus=scaffold0332(987432,988581,+); length=867; function=Aquaporin PIP2-4 like;	K09872|1|2e-157|555|rcu:8284532|aquaporin PIP	GO:0031224//intrinsic component of membrane	-	GO:0006810//transport	gi|260408312|gb|ACX37450.1|/4.64712e-166/plasma membrane intrinsic protein [Hevea brasiliensis]
scaffold1765_45173	348	5.583333333	1.973333333	-1.500492015	Down	0.999428767	locus=scaffold1765(45000,45347,-); length=348;	-	-	-	-	gi|747058624|ref|XP_011075658.1|/1.56503e-11/PREDICTED: uncharacterized protein LOC105160092 [Sesamum indicum]
scaffold0105_1502979	1017	1.373333333	5.013333333	1.868088324	Up	0.999133013	locus=scaffold0105(1502346,1503613,-); length=1017; function=Probable WRKY transcription factor 41 like;	K16225|1|2e-07|57.4|crb:CARUB_v10025742mg|probable WRKY transcription factor 52;K13425|2|6e-07|56.2|pop:POPTR_0001s09900g|WRKY transcription factor 22;K18835|3|6e-07|56.2|jcu:105641847|WRKY transcription factor 2	-	-	-	gi|422940491|gb|AFX83948.1|/2.32092e-141/WRKY super family protein [Hevea brasiliensis]
scaffold4929_1872	1041	2.99	1.173333333	-1.349532556	Down	0.99562512	locus=scaffold4929(128,3617,+); length=1041; function=Calcium-transporting ATPase 8, plasma membrane-type like;	K01537|1|4e-87|322|rcu:8258078|Ca2+-transporting ATPase [EC:3.6.3.8]	GO:0031224//intrinsic component of membrane	GO:0046873//metal ion transmembrane transporter activity;GO:0019829//cation-transporting ATPase activity;GO:0032559//adenyl ribonucleotide binding	GO:0009206;GO:0006816//calcium ion transport	gi|255554448|ref|XP_002518263.1|/2.19734e-86/PREDICTED: calcium-transporting ATPase 10, plasma membrane-type [Ricinus communis]
scaffold1116_192517	2400	2.126666667	0.293333333	-2.857980995	Down	0.999994858	locus=scaffold1116(189149,195885,-); length=2400; function=Phosphate transporter PHO1 like;	K14514|1|7e-11|70.9|smo:SELMODRAFT_419761|ethylene-insensitive protein 3;K07024|2|4e-08|61.6|smo:SELMODRAFT_419758|sucrose-6-phosphatase&#160; [EC:3.1.3.24]	GO:0031224//intrinsic component of membrane	GO:0004871//signal transducer activity	-	gi|255575849|ref|XP_002528822.1|/0/PREDICTED: phosphate transporter PHO1 [Ricinus communis]
scaffold0119_506082	774	5.186666667	2.446666667	-1.083990092	Down	0.995536216	locus=scaffold0119(505696,506469,+); length=774;	K13459|1|1e-23|110|cic:CICLE_v10003164mg|disease resistance protein RPS2	-	-	-	gi|566199078|ref|XP_006375780.1|/1.07291e-59/hypothetical protein POPTR_0013s02830g [Populus trichocarpa]
scaffold1601_86187	540	4.733333333	11.28	1.252838639	Up	0.999073726	locus=scaffold1601(85918,86457,-); length=540;	-	-	-	-	gi|802551475|ref|XP_012064819.1|/4.38416e-61/PREDICTED: uncharacterized protein LOC105628090 [Jatropha curcas]
scaffold0190_1018215	435	27.32	56.72	1.053900049	Up	1	locus=scaffold0190(1017998,1018432,-); length=435; function=Probable histone H2B.1 like;	K11252|1|1e-44|178|sot:102601239|histone H2B	GO:0000785//chromatin;GO:0043231//intracellular membrane-bounded organelle	GO:0003676//nucleic acid binding	GO:0034728//nucleosome organization	gi|1000940412|ref|XP_002532620.2|/6.75551e-44/PREDICTED: probable histone H2B.3 [Ricinus communis]
scaffold0013_2220078	288	0.903333333	2.136666667	1.242031505	Up	0.994927409	locus=scaffold0013(2219935,2220222,+); length=288;	-	-	-	-	-
scaffold0170_248477	513	0.316666667	1.613333333	2.349007629	Up	0.997805867	locus=scaffold0170(248145,248810,-); length=513;	K07478|1|1e-17|89.7|egr:108958286|putative ATPase;K03469|2|5e-13|74.3|gmx:106794754|ribonuclease HI [EC:3.1.26.4]	-	-	-	gi|743900514|ref|XP_011043559.1|/1.59292e-51/PREDICTED: uncharacterized protein LOC105138983 [Populus euphratica]
scaffold1007_237311	915	6.263333333	2.056666667	-1.606622672	Down	0.999727651	locus=scaffold1007(236854,237768,-); length=915; function=Dof zinc finger protein DOF5.4 like;	K16222|1|7e-19|95.5|aly:ARALYDRAFT_919507|Dof zinc finger protein DOF5.5	-	-	-	gi|255555977|ref|XP_002519023.1|/7.52835e-101/PREDICTED: dof zinc finger protein DOF1.4 [Ricinus communis]
scaffold1787_51636	3063	18.51333333	9.033333333	-1.035234326	Down	0.999994243	locus=scaffold1787(48624,54649,-); length=3063; function=SWI/SNF complex subunit SWI3D like;	K11649|1|0.0|1296|jcu:105641778|SWI/SNF related-matrix-associated actin-dependent regulator of chromatin subfamily C	-	-	-	gi|802674632|ref|XP_012081763.1|/0/PREDICTED: SWI/SNF complex subunit SWI3D isoform X1 [Jatropha curcas]
scaffold0011_881951	861	147.25	67.83666667	-1.118130448	Down	1	locus=scaffold0011(880178,883725,-); length=861;	K00706|1|3e-15|83.6|vcn:VOLCADRAFT_103157|1,3-beta-glucan synthase [EC:2.4.1.34]	-	-	-	gi|802542880|ref|XP_012081754.1|/1.64712e-131/PREDICTED: uncharacterized protein LOC105641764 [Jatropha curcas]
scaffold0029_621117	1701	5.966666667	13.83333333	1.213151749	Up	0.999633391	locus=scaffold0029(605271,636963,+); length=1701; function=Pentatricopeptide repeat-containing protein At2g35130 like;	K17710|1|2e-54|214|mus:103972234|pentatricopeptide repeat domain-containing protein 1	-	-	-	gi|223532417|gb|EEF34211.1|/0/pentatricopeptide repeat-containing protein, putative [Ricinus communis]
scaffold0127_427683	507	1.93	6.693333333	1.794124016	Up	0.999566304	locus=scaffold0127(427289,428078,+); length=507; function=Probable cyclic nucleotide-gated ion channel 14 like;	K05391|1|3e-81|279|rcu:8265205|cyclic nucleotide gated channel, other eukaryote	-	-	-	gi|1000974627|ref|XP_015572556.1|/1.52732e-80/PREDICTED: probable cyclic nucleotide-gated ion channel 14 [Ricinus communis]
scaffold1015_293137	660	1.396666667	0.616666667	-1.179424973	Down	0.989254244	locus=scaffold1015(292808,293467,-); length=660; function=Ethylene-responsive transcription factor 1B like;	K14516|1|8e-65|247|jcu:105632122|ethylene-responsive transcription factor 1	-	-	GO:0006351//transcription, DNA-templated	gi|802581610|ref|XP_012069811.1|/3.99302e-64/PREDICTED: ethylene-responsive transcription factor 1B [Jatropha curcas]
scaffold1265_140715	1659	0.12	6.056666667	5.657417703	Up	1	locus=scaffold1265(137668,143762,-); length=1659; function=Proline-rich receptor-like protein kinase PERK13 like;	K04730|1|0.0|860|jcu:105629186|interleukin-1 receptor-associated kinase 1 [EC:2.7.11.1]	-	-	-	gi|223540480|gb|EEF42047.1|/0/Serine/threonine-protein kinase PBS1, putative [Ricinus communis]
scaffold1357_47328	687	8.31	3.423333333	-1.279446701	Down	0.999756602	locus=scaffold1357(46395,47253,-); length=687; function=Patellin-4 like;	K19996|1|3e-104|378|jcu:105646174|phosphatidylinositol transfer protein SFH5	GO:0031224//intrinsic component of membrane	-	GO:0051234//establishment of localization	gi|255544608|ref|XP_002513365.1|/8.72253e-105/PREDICTED: patellin-4 [Ricinus communis]
scaffold0484_719887	894	0.483333333	1.116666667	1.208108195	Up	0.969428496	locus=scaffold0484(720196,721470,-); length=894; function=Cellulose synthase-like protein E6 like;	K20222|1|8e-60|231|gmx:102660346|importin-5;K10999|2|4e-45|182|gmx:100798759|cellulose synthase A [EC:2.4.1.12]	-	-	-	gi|1000957787|ref|XP_002522780.2|/1.03372e-131/PREDICTED: cellulose synthase-like protein E6 [Ricinus communis]
scaffold0062_205328	693	1.84	5.206666667	1.500654281	Up	0.999173269	locus=scaffold0062(204879,205664,-); length=693; function=Glutathione S-transferase U10 like;	K00799|1|2e-84|312|vvi:100250043|glutathione S-transferase [EC:2.5.1.18]	-	-	-	gi|731427139|ref|XP_010663865.1|/1.11524e-83/PREDICTED: glutathione S-transferase U9-like [Vitis vinifera]
scaffold0566_98971	852	4.27	2.023333333	-1.077502054	Down	0.996285359	locus=scaffold0566(97072,99083,+); length=852; function=E3 ubiquitin-protein ligase Topors like;	K10631|1|2e-98|359|pop:POPTR_0008s22800g|E3 ubiquitin-protein ligase Topors [EC:2.3.2.27]	-	-	-	gi|802578160|ref|XP_012069385.1|/9.92484e-121/PREDICTED: E3 ubiquitin-protein ligase Topors isoform X1 [Jatropha curcas]
scaffold0647_601	495	18.32	1.286666667	-3.831709252	Down	0.998053108	locus=scaffold0647(105,1098,+); length=495;	K14289|1|5e-13|74.3|ats:F775_08663|exportin-5;K16196|2|5e-10|64.3|ats:F775_09955|eukaryotic translation initiation factor 2-alpha kinase 4 [EC:2.7.11.1];K11000|3|1e-06|53.1|ats:F775_21662|callose synthase [EC:2.4.1.-]	-	-	-	gi|731334482|ref|XP_010678248.1|/3.7129e-20/PREDICTED: uncharacterized protein LOC104893812, partial [Beta vulgaris subsp. vulgaris]
scaffold1202_77573	642	1.056666667	0.51	-1.050951187	Down	0.926676934	locus=scaffold1202(77253,77894,-); length=642; function=Receptor-like protein 12 like;	K02146|1|6e-43|174|mtr:MTR_7g009520|V-type H+-transporting ATPase subunit d;K19613|2|8e-43|174|cit:107175230|leucine-rich repeat protein SHOC2;K10406|5|6e-39|161|tcc:TCM_032503|kinesin family member C2/C3	-	-	-	gi|764608466|ref|XP_004305671.2|/5.30411e-58/PREDICTED: receptor-like protein 12 [Fragaria vesca subsp. vesca]
scaffold2142_16024	1437	2.51	1.15	-1.126053503	Down	0.99623002	locus=scaffold2142(15306,16742,-); length=1437; function=Pentatricopeptide repeat-containing protein At2g28050 like;	K17964|1|4e-83|309|spen:107001643|leucine-rich PPR motif-containing protein, mitochondrial	-	-	-	gi|255587270|ref|XP_002534209.1|/0/PREDICTED: pentatricopeptide repeat-containing protein At2g28050 [Ricinus communis]
scaffold0032_544834	1524	1.81	0.343333333	-2.398307861	Down	0.999722248	locus=scaffold0032(543649,546019,+); length=1524;	K13459|1|2e-27|124|csv:101219523|disease resistance protein RPS2	-	-	-	gi|802604100|ref|XP_012073438.1|/6.2413e-57/PREDICTED: probable disease resistance protein At4g27220 [Jatropha curcas]
scaffold0770_505198	1038	2.396666667	66.18	4.787294117	Up	1	locus=scaffold0770(504680,505717,+); length=1038; function=Ethylene-responsive transcription factor 6 like;	K09286|1|2e-98|360|jcu:105632316|EREBP-like factor	-	-	-	gi|802582549|ref|XP_012070058.1|/9.46486e-98/PREDICTED: ethylene-responsive transcription factor 5-like [Jatropha curcas]
scaffold0587_578647	324	1.236666667	0.58	-1.092331881	Down	0.911269725	locus=scaffold0587(578486,578809,+); length=324; function=Protein YLS7 like;	-	-	-	-	gi|1000985309|ref|XP_015581134.1|/1.88613e-25/PREDICTED: protein YLS7 [Ricinus communis]
scaffold0017_3586731	2385	15.20666667	32.00333333	1.073518232	Up	1	locus=scaffold0017(3585415,3588048,-); length=2385; domain=Photosynthetic reaction centre, L/M domain containing; function=Photosystem II CP43 chlorophyll apoprotein like;	K02705|1|0.0|1379|pmum:107880794|photosystem II CP43 chlorophyll apoprotein	GO:0009521;GO:0031224//intrinsic component of membrane;GO:0009534//chloroplast thylakoid	GO:0046906//tetrapyrrole binding;GO:0009055//electron carrier activity	GO:0006464//cellular protein modification process;GO:0009767//photosynthetic electron transport chain	gi|922328577|ref|XP_013443681.1|/0/photosystem II CP43 chlorophyll apoprotein [Medicago truncatula]
scaffold0015_357029	228	0.396666667	1.203333333	1.601037264	Up	0.934570895	locus=scaffold0015(356916,357143,-); length=228;	-	-	-	-	gi|551655588|ref|XP_005830568.1|/7.34196e-06/hypothetical protein GUITHDRAFT_163800 [Guillardia theta CCMP2712]
scaffold0373_32162	636	6.243333333	1.276666667	-2.289934602	Down	0.999763984	locus=scaffold0373(31797,32528,-); length=636; function=Chaperone protein dnaJ 20, chloroplastic like;	K03686|1|5e-13|75.1|cam:101509769|molecular chaperone DnaJ	-	GO:0005515//protein binding	GO:0044267//cellular protein metabolic process	gi|255580531|ref|XP_002531090.1|/2.02894e-70/PREDICTED: chaperone protein dnaJ 20, chloroplastic [Ricinus communis]
scaffold0056_2070708	270	0.65	5.59	3.10433666	Up	1	locus=scaffold0056(2070574,2070843,-); length=270;	-	-	-	-	gi|223545644|gb|EEF47148.1|/6.62085e-07/conserved hypothetical protein [Ricinus communis]
scaffold0139_1117487	360	1.286666667	0.476666667	-1.4325857	Down	0.988326453	locus=scaffold0139(1117308,1117667,+); length=360;	-	-	-	-	-
scaffold0926_120487	315	3.256666667	0.41	-2.989700247	Down	0.999984103	locus=scaffold0926(120330,120644,+); length=315;	-	-	-	-	-
scaffold0140_984290	1959	82.20666667	14.06	-2.547658802	Down	1	locus=scaffold0140(982617,985963,+); length=1959; function=EIN3-binding F-box protein 1 like;	K14515|1|0.0|1096|rcu:8259454|EIN3-binding F-box protein	-	-	-	gi|255548920|ref|XP_002515516.1|/0/PREDICTED: EIN3-binding F-box protein 1 [Ricinus communis]
scaffold0276_667719	300	1.003333333	2.766666667	1.463347849	Up	0.989226541	locus=scaffold0276(667570,667869,+); length=300;	-	-	-	-	-
scaffold0097_2026374	1590	2.683333333	1.133333333	-1.243454037	Down	0.995483939	locus=scaffold0097(2024629,2028120,-); length=1590; function=Zinc finger CCCH domain-containing protein 34 like;	-	-	GO:0046872//metal ion binding	-	gi|802640306|ref|XP_012078749.1|/0/PREDICTED: zinc finger CCCH domain-containing protein 34-like [Jatropha curcas]
scaffold0420_156589	363	3.826666667	16.81	2.135159583	Up	1	locus=scaffold0420(156595,156957,+); length=363;	-	-	-	-	gi|255542255|ref|XP_002512191.1|/4.93095e-26/PREDICTED: uncharacterized protein LOC8289316 [Ricinus communis]
scaffold0609_3110	729	33.45	16.46333333	-1.022749743	Down	1	locus=scaffold0609(2654,3567,+); length=729;	-	-	-	-	gi|802628421|ref|XP_012077085.1|/4.90786e-72/PREDICTED: uncharacterized protein LOC105637998 [Jatropha curcas]
scaffold0003_5676362	1317	1.89	4.493333333	1.249399856	Up	0.997786806	locus=scaffold0003(5675593,5677131,+); length=1317; function=Transcription factor MYB86 like;	K09422|1|8e-169|594|pop:POPTR_0005s00340g|myb proto-oncogene protein, plant	-	-	-	gi|566168533|ref|XP_006382251.1|/4.22343e-168/myb family transcription factor family protein [Populus trichocarpa]
scaffold0801_480116	432	3.823333333	1.746666667	-1.130226674	Down	0.994507685	locus=scaffold0801(479716,480516,-); length=432;	-	-	-	-	gi|802577639|ref|XP_012069104.1|/9.81188e-35/PREDICTED: uncharacterized protein LOC105631559 isoform X2 [Jatropha curcas]
scaffold0949_383804	390	5.676666667	1.953333333	-1.539105865	Down	0.997673387	locus=scaffold0949(383523,384085,+); length=390; function=BI1-like protein like;	K06890|1|7e-21|99.8|aip:107612228|uncharacterized protein	GO:0044464	-	-	gi|923687968|ref|XP_013655706.1|/4.06087e-20/PREDICTED: BI1-like protein [Brassica napus]
scaffold0494_259406	492	1.686666667	0.346666667	-2.282553857	Down	0.98242712	locus=scaffold0494(259839,260922,-); length=492;	-	-	GO:0003824//catalytic activity	-	gi|802599922|ref|XP_012072667.1|/7.45646e-45/PREDICTED: haloacid dehalogenase-like hydrolase domain-containing protein 3 [Jatropha curcas]
scaffold0214_963132	1047	1.71	0.54	-1.662965013	Down	0.992121368	locus=scaffold0214(962013,964584,+); length=1047;	-	-	-	-	gi|1000975228|ref|XP_015572449.1|/0/PREDICTED: uncharacterized protein LOC8265883 isoform X1 [Ricinus communis]
scaffold1143_204059	855	10.76333333	4.926666667	-1.127441171	Down	0.99973191	locus=scaffold1143(203419,204700,+); length=855; function=Dof zinc finger protein DOF4.6 like;	K16222|1|1e-20|100|brp:103855006|Dof zinc finger protein DOF5.5	-	GO:0003676//nucleic acid binding;GO:0046914//transition metal ion binding	-	gi|590675432|ref|XP_007039446.1|/5.13034e-117/F-box family protein isoform 2 [Theobroma cacao]
scaffold0478_192823	342	1.086666667	0.38	-1.51583814	Down	0.98638586	locus=scaffold0478(191813,192564,+); length=342; function=Sugar transporter ERD6-like 11 like;	K08145|1|5e-40|163|jcu:105647597|MFS transporter, SP family, solute carrier family 2 (facilitated glucose transporter), member 8	GO:0016020//membrane	GO:0016491//oxidoreductase activity;GO:0005215//transporter activity	GO:0006810//transport	gi|802757234|ref|XP_012089133.1|/2.94096e-39/PREDICTED: sugar transporter ERD6-like 5 [Jatropha curcas]
scaffold0443_927988	717	4.273333333	1.643333333	-1.37873671	Down	0.99782142	locus=scaffold0443(912765,943212,+); length=717;	K20293|1|1e-20|100|gmx:100819049|conserved oligomeric Golgi complex subunit 6;K15867|2|3e-10|66.2|jcu:105650278|activity-regulated cytoskeleton-associated protein	-	-	-	gi|659131252|ref|XP_008465589.1|/5.29862e-31/PREDICTED: uncharacterized protein LOC103503225 [Cucumis melo]
scaffold2174_27284	96	0.636666667	3.87	2.603723429	Up	0.986162441	locus=scaffold2174(27237,27332,+); length=96;	K02960|1|4e-07|53.9|sot:102601557|small subunit ribosomal protein S16e	-	-	-	gi|313586545|gb|ADR71283.1|/5.99417e-08/40S ribosomal protein S16A [Hevea brasiliensis]
scaffold1793_51278	576	8.843333333	1.383333333	-2.676441434	Down	1	locus=scaffold1793(50991,51566,-); length=576;	-	-	-	-	gi|731313160|ref|XP_010678547.1|/1.74622e-58/PREDICTED: uncharacterized protein LOC104894076 [Beta vulgaris subsp. vulgaris]
scaffold0251_295838	330	2.13	0.913333333	-1.221640038	Down	0.987503843	locus=scaffold0251(295738,296067,-); length=330;	-	-	-	-	gi|567862974|ref|XP_006424141.1|/1.53684e-19/hypothetical protein CICLE_v10029587mg [Citrus clementina]
scaffold0837_302025	258	4.783333333	1.213333333	-1.979040381	Down	0.999467505	locus=scaffold0837(301897,302154,+); length=258;	-	-	-	-	gi|255569617|ref|XP_002525774.1|/5.63246e-30/PREDICTED: uncharacterized protein LOC8282441 [Ricinus communis]
scaffold0177_64224	1176	3.65	1.38	-1.403228197	Down	0.999047104	locus=scaffold0177(62861,65587,+); length=1176; function=Glycerophosphodiester phosphodiesterase GDE1 like;	K18696|1|6e-133|474|pda:103708094|glycerophosphodiester phosphodiesterase [EC:3.1.4.46]	-	GO:0008081//phosphoric diester hydrolase activity	GO:0019400	gi|1000975278|ref|XP_015572117.1|/1.83937e-180/PREDICTED: glycerophosphodiester phosphodiesterase GDPD1, chloroplastic [Ricinus communis]
scaffold1024_37080	1461	2.96	6.966666667	1.234871361	Up	0.997711101	locus=scaffold1024(35336,38824,+); length=1461;	K03495|1|8e-61|235|mdm:103410433|tRNA uridine 5-carboxymethylaminomethyl modification enzyme	-	-	-	gi|802796447|ref|XP_012092772.1|/0/PREDICTED: uncharacterized protein LOC105650471 [Jatropha curcas]
scaffold0015_157079	3753	1.92	0.636666667	-1.592496173	Down	0.998044013	locus=scaffold0015(154158,160000,+); length=3753; function=ABC transporter B family member 15 like;	K05658|1|0.0|2059|jcu:105642300|ATP-binding cassette, subfamily B (MDR/TAP), member 1 [EC:3.6.3.44]	-	-	-	gi|325977001|gb|ADZ48235.1|/0/multidrug/pheromone exporter protein [Hevea brasiliensis]
scaffold0958_366859	408	14.73333333	7.186666667	-1.035689192	Down	0.999099619	locus=scaffold0958(366656,367063,+); length=408;	K05285|1|1e-25|115|ats:F775_00582|phosphatidylinositol glycan, class N [EC:2.7.-.-];K11000|2|1e-19|95.5|ats:F775_15227|callose synthase [EC:2.4.1.-];K13462|3|2e-19|94.7|ats:F775_09185|guanine nucleotide-exchange factor;K07052|4|1e-18|92.0|ats:F775_13744|uncharacterized protein;K18723|5|9e-15|79.3|ats:F775_25062|nucleoporin GLE1	-	-	-	gi|731345613|ref|XP_010684010.1|/8.25919e-34/PREDICTED: uncharacterized protein LOC104898613 [Beta vulgaris subsp. vulgaris]
scaffold2670_7567	1572	0.443333333	1.32	1.574074185	Up	0.992206615	locus=scaffold2670(6671,8464,-); length=1572; function=Probable mitochondrial chaperone BCS1-B like;	K08900|1|0.0|643|rcu:8278404|mitochondrial chaperone BCS1	-	GO:0000166//nucleotide binding	-	gi|255547776|ref|XP_002514945.1|/0/PREDICTED: AAA-ATPase At3g50940 [Ricinus communis]
scaffold0929_392521	2103	2.176666667	0.84	-1.373659258	Down	0.997786783	locus=scaffold0929(391470,393572,+); length=2103; function=L-type lectin-domain containing receptor kinase VIII.1 like;	K04733|1|6e-101|369|atr:18436235|interleukin-1 receptor-associated kinase 4 [EC:2.7.11.1]	-	-	-	gi|802683895|ref|XP_012082318.1|/0/PREDICTED: L-type lectin-domain containing receptor kinase VIII.1 [Jatropha curcas]
scaffold0059_2041253	198	3.973333333	1.186666667	-1.743435089	Down	0.998215635	locus=scaffold0059(2041155,2041352,-); length=198;	-	-	-	-	-
scaffold1273_39922	600	1.15	0.206666667	-2.476256241	Down	0.997839857	locus=scaffold1273(39623,40222,+); length=600;	-	-	-	-	gi|802770605|ref|XP_012090659.1|/2.65385e-66/PREDICTED: uncharacterized protein LOC105648771 [Jatropha curcas]
scaffold1045_63874	345	2.99	0.696666667	-2.101605043	Down	0.995012544	locus=scaffold1045(63702,64046,+); length=345;	-	-	-	-	gi|223549726|gb|EEF51214.1|/5.26214e-14/conserved hypothetical protein [Ricinus communis]
scaffold0428_122272	597	1.416666667	0.143333333	-3.305054276	Down	0.999691279	locus=scaffold0428(121974,122570,+); length=597; domain=Pectinesterase inhibitor domain containing; function=21 kDa protein like;	K01051|1|5e-18|91.7|ath:AT1G53830|pectinesterase [EC:3.1.1.11]	-	GO:0030234//enzyme regulator activity	-	gi|802769665|ref|XP_012090420.1|/2.61846e-66/PREDICTED: 21 kDa protein [Jatropha curcas]
scaffold1238_201430	393	4.033333333	9.043333333	1.164882	Up	0.996090102	locus=scaffold1238(202041,202433,+); length=393; function=Probable E3 ubiquitin-protein ligase HERC4 like;	K15191|1|2e-16|85.1|atr:18438283|La-related protein 7;K10615|2|1e-09|62.4|gsl:Gasu_44390|E3 ubiquitin-protein ligase HERC4 [EC:2.3.2.26]	-	-	-	gi|802545880|ref|XP_012084062.1|/1.73938e-55/PREDICTED: secretion-regulating guanine nucleotide exchange factor isoform X1 [Jatropha curcas]
scaffold0702_372669	1530	13.08	5.013333333	-1.383520475	Down	0.999999856	locus=scaffold0702(371905,373434,+); length=1530; function=Protein PHYTOCHROME KINASE SUBSTRATE 1 like;	-	-	-	-	gi|255562838|ref|XP_002522424.1|/1.07224e-165/PREDICTED: protein PHYTOCHROME KINASE SUBSTRATE 1 [Ricinus communis]
scaffold0263_899994	1251	13.5	31.15666667	1.206581486	Up	1	locus=scaffold0263(899011,900978,-); length=1251; function=Methylthioribose kinase like;	K00899|1|0.0|738|jcu:105637182|5-methylthioribose kinase [EC:2.7.1.100]	-	GO:0016301//kinase activity	GO:0000097//sulfur amino acid biosynthetic process;GO:0006796//phosphate-containing compound metabolic process	gi|802540351|ref|XP_012075994.1|/0/PREDICTED: methylthioribose kinase-like isoform X1 [Jatropha curcas]
scaffold0729_215846	516	0.32	14.09	5.460455896	Up	1	locus=scaffold0729(215589,216104,+); length=516;	-	-	-	-	gi|743858755|ref|XP_011030543.1|/9.00216e-18/PREDICTED: uncharacterized protein LOC105129964 isoform X1 [Populus euphratica]
scaffold1008_192324	1029	0.29	1.14	1.974909019	Up	0.963704436	locus=scaffold1008(191810,192838,-); length=1029; function=Cytosolic sulfotransferase 17 like;	K01016|1|1e-92|340|pop:POPTR_0011s04820g|estrone sulfotransferase [EC:2.8.2.4];K01025|3|3e-82|306|eus:EUTSA_v10018813mg|;K11821|4|5e-82|305|eus:EUTSA_v10018795mg|desulfoglucosinolate sulfotransferase A/B/C [EC:2.8.2.-]	-	GO:0008146//sulfotransferase activity	-	gi|255577587|ref|XP_002529671.1|/1.13806e-103/PREDICTED: cytosolic sulfotransferase 17 [Ricinus communis]
scaffold0901_128711	1860	14.76333333	42.53666667	1.526688486	Up	1	locus=scaffold0901(126972,130450,-); length=1860; domain=Alpha-D-phosphohexomutase, alpha/beta/alpha domain III,Alpha-D-phosphohexomutase, alpha/beta/alpha domain II,Alpha-D-phosphohexomutase, alpha/beta/alpha domain I domain containing; function=Phosphomannomutase/phosphoglucomutase like;	-	-	GO:0016868//intramolecular transferase activity, phosphotransferases	GO:0044238//primary metabolic process	gi|802596432|ref|XP_012072246.1|/0/PREDICTED: uncharacterized protein LOC105634080 isoform X1 [Jatropha curcas]
scaffold0208_1037753	783	3.12	8.156666667	1.386433666	Up	0.99968572	locus=scaffold0208(1036932,1039014,-); length=783; function=Probable transcription factor KAN4 like;	K06236|1|2e-11|70.5|cvr:CHLNCDRAFT_141917|collagen, type I, alpha;K14491|2|3e-10|66.6|cmo:103484043|two-component response regulator ARR-B family	-	-	-	gi|255538462|ref|XP_002510296.1|/1.12301e-96/PREDICTED: probable transcription factor KAN4 [Ricinus communis]
scaffold0669_408861	339	7.826666667	3.74	-1.065359733	Down	0.995816133	locus=scaffold0669(406447,407200,-); length=339;	K11855|1|3e-33|137|jcu:105641674|ubiquitin carboxyl-terminal hydrolase 36/42 [EC:3.4.19.12]	-	-	-	gi|802673809|ref|XP_012081650.1|/1.55699e-32/PREDICTED: ubiquitin carboxyl-terminal hydrolase 17 isoform X1 [Jatropha curcas]
scaffold0580_189723	1410	6.563333333	2.626666667	-1.321195576	Down	0.999528905	locus=scaffold0580(189728,191530,+); length=1410; function=Acid beta-fructofuranosidase like;	K01193|1|0.0|815|rcu:8279861|beta-fructofuranosidase [EC:3.2.1.26]	-	GO:0004558//alpha-1,4-glucosidase activity	GO:0044238//primary metabolic process	gi|384371336|gb|AFH77957.1|/0/vacuolar invertase [Manihot esculenta]
scaffold1127_43829	486	2.523333333	1.063333333	-1.246736876	Down	0.990315417	locus=scaffold1127(43587,44072,-); length=486; function=Cationic amino acid transporter 1 like;	K03294|1|9e-33|109|jcu:105636873|basic amino acid/polyamine antiporter, APA family	GO:0016020//membrane	GO:0015174//basic amino acid transmembrane transporter activity;GO:0015172//acidic amino acid transmembrane transporter activity	GO:0015813//L-glutamate transport;GO:0015809//arginine transport	gi|802620631|ref|XP_012075649.1|/3.99049e-32/PREDICTED: cationic amino acid transporter 1-like [Jatropha curcas]
scaffold0002_3407252	453	5.793333333	2.813333333	-1.042113178	Down	0.997796496	locus=scaffold0002(3407026,3407478,-); length=453;	K01414|1|8e-06|50.1|csv:101209178|oligopeptidase A [EC:3.4.24.70]	-	-	-	-
scaffold0518_213131	278.32	49.31333333	17.63333333	-1.483672553	Down	1	locus=scaffold0518(212955,213308,-); length=354;	K16241|1|3e-12|71.2|jcu:105643650|transcription factor HY5	-	GO:0003677//DNA binding	GO:0006351//transcription, DNA-templated	gi|802706983|ref|XP_012084230.1|/1.52282e-11/PREDICTED: transcription factor HY5-like [Jatropha curcas]
scaffold0276_278044	321	0.63	2.95	2.227291221	Up	0.99501214	locus=scaffold0276(277884,278204,-); length=321;	-	-	-	-	gi|223547668|gb|EEF49161.1|/2.10162e-08/conserved hypothetical protein [Ricinus communis]
scaffold0155_515853	633	38.36	14.68666667	-1.385095726	Down	1	locus=scaffold0155(515486,516221,+); length=633; function=Pro-hevein like;	K20547|1|3e-17|89.0|adu:107477929|basic endochitinase B [EC:3.2.1.14]	-	GO:0030247//polysaccharide binding	GO:0006952//defense response	gi|37954948|gb|AAO63572.1|/1.01568e-114/HEV1.2 [Hevea brasiliensis]
scaffold0458_572871	561	1.153333333	3.586666667	1.636834135	Up	0.991998096	locus=scaffold0458(572556,573116,+); length=561;	K08145|1|1e-10|67.0|pxb:108865635|MFS transporter, SP family, solute carrier family 2 (facilitated glucose transporter), member 8	-	-	-	gi|255551569|ref|XP_002516830.1|/5.66349e-86/PREDICTED: uncharacterized protein LOC8261519 [Ricinus communis]
scaffold0387_190509	393	2.44	5.6	1.198545679	Up	0.995172593	locus=scaffold0387(190313,190705,-); length=393;	-	-	-	-	gi|643704814|gb|KDP21666.1|/1.26106e-13/hypothetical protein JCGZ_03337 [Jatropha curcas]
scaffold0347_820199	1302	0.44	1.806666667	2.037754922	Up	0.999725191	locus=scaffold0347(819424,820974,+); length=1302; function=F-box/WD repeat-containing protein lin-23 like;	K14963|1|1e-44|181|sind:105164749|COMPASS component SWD3;K16794|2|6e-42|172|fve:101302907|platelet-activating factor acetylhydrolase IB subunit alpha;K03362|3|1e-31|138|rcu:8271178|F-box and WD-40 domain protein 1/11;K10260|4|1e-25|119|csl:COCSUDRAFT_23114|F-box and WD-40 domain protein 7	-	-	-	gi|802573991|ref|XP_012068600.1|/0/PREDICTED: F-box/WD repeat-containing protein sel-10 [Jatropha curcas]
scaffold0641_369601	1641	2.213333333	0.693333333	-1.674599713	Down	0.99916474	locus=scaffold0641(368549,370653,-); length=1641;	K05909|1|7e-17|90.1|bna:106441311|laccase [EC:1.10.3.2];K03231|2|1e-16|89.4|ats:F775_30795|elongation factor 1-alpha;K08873|3|3e-13|77.8|ats:F775_09013|serine/threonine-protein kinase SMG1 [EC:2.7.11.1];K13457|4|2e-10|68.6|ats:F775_16086|disease resistance protein RPM1;K01051|5|5e-09|63.9|bna:106398135|pectinesterase [EC:3.1.1.11]	-	-	-	gi|223545013|gb|EEF46527.1|/2.64543e-24/conserved hypothetical protein [Ricinus communis]
scaffold1869_27178	573	42.74	18.95333333	-1.17313531	Down	0.99999988	locus=scaffold1869(26892,27464,+); length=573; function=Calmodulin-like protein 1 like;	K13448|1|7e-80|296|jcu:105639695|calcium-binding protein CML	-	-	-	gi|802642127|ref|XP_012079219.1|/3.14176e-79/PREDICTED: calmodulin-like protein 1 [Jatropha curcas]
scaffold0804_506802	453	3.27	1.29	-1.34191957	Down	0.999263972	locus=scaffold0804(506121,507483,-); length=453; function=Protein TPX2 like;	K17732|1|2e-19|95.5|ats:F775_03197|mitochondrial-processing peptidase subunit beta [EC:3.4.24.64];K16812|2|1e-16|85.9|gmx:100801192|targeting protein for Xklp2	-	-	-	gi|802614635|ref|XP_012074753.1|/1.61491e-69/PREDICTED: protein TPX2 [Jatropha curcas]
scaffold0384_573856	309	1.803333333	5.773333333	1.678738431	Up	0.998964381	locus=scaffold0384(573515,574197,-); length=309;	-	-	-	-	gi|590646107|ref|XP_007031530.1|/6.33733e-34/Plant protein 1589 of Uncharacterized protein function [Theobroma cacao]
scaffold0624_148033	582	2.036666667	5.03	1.304348521	Up	0.999481423	locus=scaffold0624(147123,149040,+); length=582; function=GTP-binding protein SAR1A like;	K07953|1|2e-94|345|jcu:105643516|GTP-binding protein SAR1 [EC:3.6.5.-]	GO:0043231//intracellular membrane-bounded organelle;GO:0016020//membrane	GO:0032561//guanyl ribonucleotide binding	GO:0015031//protein transport	gi|802703285|ref|XP_012084040.1|/8.05273e-94/PREDICTED: GTP-binding protein SAR1A [Jatropha curcas]
scaffold0666_389721	888	3.106666667	7.976666667	1.360418537	Up	0.999143988	locus=scaffold0666(389278,390165,-); length=888;	-	-	-	-	gi|802600481|ref|XP_012072971.1|/7.17215e-85/PREDICTED: uncharacterized protein LOC105634692 [Jatropha curcas]
scaffold1426_13445	510	1.046666667	0.433333333	-1.272252936	Down	0.896360032	locus=scaffold1426(13191,13700,+); length=510; function=17.9 kDa class II heat shock protein like;	K13993|1|3e-55|214|pxb:103927504|HSP20 family protein	-	-	GO:0050896//response to stimulus	gi|5257560|gb|AAD41409.1|AF159562_1/1.50788e-54/cytosolic class II low molecular weight heat shock protein [Prunus dulcis]
scaffold0127_1939711	339	1.25	5.456666667	2.126091821	Up	1	locus=scaffold0127(1939542,1939880,+); length=339; function=Protein RALF-like 32 like;	-	-	-	-	gi|566152322|ref|XP_002298673.2|/1.3336e-15/hypothetical protein POPTR_0001s32870g [Populus trichocarpa]
scaffold0093_357143	1653	11.98	5.283333333	-1.181107568	Down	0.99944711	locus=scaffold0093(356317,357969,-); length=1653;	K14768|1|2e-16|88.6|mdm:103410443|U3 small nucleolar RNA-associated protein 7	-	-	-	gi|802685912|ref|XP_012082377.1|/3.22597e-179/PREDICTED: uncharacterized protein LOC105642234 [Jatropha curcas]
scaffold1514_2368	690	1.156666667	0.24	-2.268866851	Down	0.995075244	locus=scaffold1514(545,4192,-); length=690; function=Probable WRKY transcription factor 13 like;	K13424|1|4e-25|115|sind:105163923|WRKY transcription factor 33	-	GO:0003677//DNA binding;GO:0001071//nucleic acid binding transcription factor activity	GO:0010467//gene expression	gi|1000937922|ref|XP_002534045.2|/1.58739e-98/PREDICTED: probable WRKY transcription factor 13 [Ricinus communis]
scaffold0709_188872	543	4.366666667	11.58	1.407030942	Up	0.997852446	locus=scaffold0709(188090,189655,-); length=543; function=Protein PHLOEM PROTEIN 2-LIKE A9 like;	K12236|1|2e-23|109|aly:ARALYDRAFT_336533|transcriptional repressor NF-X1	-	-	-	gi|802760706|ref|XP_012089525.1|/3.36009e-45/PREDICTED: protein PHLOEM PROTEIN 2-LIKE A9 [Jatropha curcas]
scaffold0397_487008	300	19.94333333	5.1	-1.96733741	Down	1	locus=scaffold0397(486859,487158,-); length=300;	-	-	-	-	-
scaffold0983_274990	738	3.436666667	1.5	-1.196047426	Down	0.994592641	locus=scaffold0983(274622,275359,-); length=738; function=Epoxide hydrolase 4 like;	-	-	GO:0003824//catalytic activity	-	gi|743793916|ref|XP_011048420.1|/2.30009e-85/PREDICTED: uncharacterized protein LOC105142459 isoform X3 [Populus euphratica]
scaffold0566_365189	1596	6.06	2.42	-1.324310746	Down	0.999263431	locus=scaffold0566(361275,369103,+); length=1596; domain=Protein arginine N-methyltransferase domain containing; function=Probable histone-arginine methyltransferase 1.4 like;	K05931|1|0.0|846|jcu:105643428|type I protein arginine methyltransferase [EC:2.1.1.319]	GO:0044424	GO:0016274//protein-arginine N-methyltransferase activity	GO:0016571//histone methylation	gi|802701372|ref|XP_012083937.1|/0/PREDICTED: probable histone-arginine methyltransferase 1.4 isoform X2 [Jatropha curcas]
scaffold0019_3610037	402	10.04	2.52	-1.99426363	Down	0.999999261	locus=scaffold0019(3609837,3610238,+); length=402;	-	-	-	-	-
scaffold0309_822804	525	1.316666667	0.316666667	-2.055853235	Down	0.999117884	locus=scaffold0309(822542,823066,-); length=525; function=Protein LIGHT-DEPENDENT SHORT HYPOCOTYLS 10 like;	-	-	-	-	gi|255561148|ref|XP_002521586.1|/6.14191e-78/PREDICTED: protein LIGHT-DEPENDENT SHORT HYPOCOTYLS 10 [Ricinus communis]
scaffold0133_978179	1230	3.623333333	1.3	-1.478805911	Down	0.994195847	locus=scaffold0133(977294,979064,-); length=1230; function=Ankyrin repeat-containing protein At5g02620 like;	K15502|1|8e-30|132|mus:103997230|serine/threonine-protein phosphatase 6 regulatory ankyrin repeat subunit A;K10406|4|7e-20|99.4|mdm:103401215|kinesin family member C2/C3;K19626|5|9e-15|82.4|gmx:102660446|inversin	-	-	-	gi|1000939181|ref|XP_015583393.1|/5.72824e-63/PREDICTED: serine/threonine-protein phosphatase 6 regulatory ankyrin repeat subunit C isoform X1 [Ricinus communis]
scaffold0108_192403	372	6.086666667	2.466666667	-1.303089589	Down	0.998790587	locus=scaffold0108(191523,192063,+); length=372;	-	-	-	-	gi|356540022|ref|XP_003538490.1|/4.84892e-50/PREDICTED: uncharacterized protein LOC100811964 [Glycine max]
scaffold0134_144114	342	21.90333333	49.25	1.168973283	Up	1	locus=scaffold0134(143944,144285,+); length=342;	-	-	-	-	-
scaffold6461_587	393	1.79	0.806666667	-1.149915041	Down	0.982397167	locus=scaffold6461(345,830,+); length=393; function=Probable sodium/metabolite cotransporter BASS3, chloroplastic like;	K03453|1|7e-45|179|rcu:8259698|bile acid:Na+ symporter, BASS family	-	-	-	gi|1000950107|ref|XP_002527259.2|/4.01924e-44/PREDICTED: probable sodium/metabolite cotransporter BASS3, chloroplastic [Ricinus communis]
scaffold0548_182005	732	14.67333333	2.61	-2.491074933	Down	1	locus=scaffold0548(181139,182872,-); length=732; function=Auxin-responsive protein IAA14 like;	K14484|1|7e-119|427|jcu:105632083|auxin-responsive protein IAA	GO:0043231//intracellular membrane-bounded organelle	GO:0005515//protein binding	GO:0009755//hormone-mediated signaling pathway	gi|802581515|ref|XP_012069759.1|/3.49876e-118/PREDICTED: auxin-responsive protein IAA14-like [Jatropha curcas]
scaffold0856_129911	312	5.49	13.65	1.314022897	Up	0.997341767	locus=scaffold0856(129467,129778,+); length=312;	-	-	-	-	gi|802719812|ref|XP_012085387.1|/6.36183e-10/PREDICTED: uncharacterized protein LOC105644596 [Jatropha curcas]
scaffold0005_2651945	990	1.783333333	0.2	-3.156504486	Down	0.999777397	locus=scaffold0005(2651035,2652856,+); length=990; function=Probable xyloglucan endotransglucosylase/hydrolase protein 32 like;	K08235|1|2e-155|549|pop:POPTR_0006s12480g|xyloglucan:xyloglucosyl transferase [EC:2.4.1.207]	GO:0005576//extracellular region;GO:0030312//external encapsulating structure	GO:0016798//hydrolase activity, acting on glycosyl bonds;GO:0016758//transferase activity, transferring hexosyl groups	GO:0044042//glucan metabolic process	gi|566175923|ref|XP_006381392.1|/7.85935e-155/xyloglucan endotransglucosylase/hydrolase protein 32 precursor [Populus trichocarpa]
scaffold0330_1189686	1323	0.816666667	2.976666667	1.865878426	Up	0.999434866	locus=scaffold0330(1188941,1190431,+); length=1323; function=Transcription factor bHLH87 like;	K10863|1|7e-09|63.2|thj:104816650|aprataxin [EC:3.-.-.-]	-	-	-	gi|1000973543|ref|XP_015572814.1|/7.977e-140/PREDICTED: transcription factor bHLH87 [Ricinus communis]
scaffold1078_238177	237	2.446666667	0.956666667	-1.354729326	Down	0.988377014	locus=scaffold1078(238059,238295,+); length=237;	-	-	-	-	gi|147820443|emb|CAN63352.1|/7.03365e-09/hypothetical protein VITISV_032549 [Vitis vinifera]
scaffold1121_159189	438	12.71666667	6.31	-1.011008646	Down	0.999150986	locus=scaffold1121(158622,159757,+); length=438; function=20S-pre-rRNA D-site endonuclease nob1 like;	K11883|1|2e-47|187|jcu:105645830|RNA-binding protein NOB1	-	-	-	gi|802740723|ref|XP_012086932.1|/1.14627e-46/PREDICTED: RNA-binding protein NOB1 [Jatropha curcas]
scaffold0946_244884	1017	12.71666667	5.043333333	-1.33427107	Down	0.999695254	locus=scaffold0946(243227,246541,+); length=1017; function=Cinnamoyl-CoA reductase 1 like;	K09753|1|0.0|655|jcu:105630319|cinnamoyl-CoA reductase [EC:1.2.1.44]	-	GO:0016620//oxidoreductase activity, acting on the aldehyde or oxo group of donors, NAD or NADP as acceptor;GO:0048037//cofactor binding;GO:0016616//oxidoreductase activity, acting on the CH-OH group of donors, NAD or NADP as acceptor	GO:0008152//metabolic process	gi|316939060|gb|ADU64758.1|/0/cinnamoyl-CoA reductase [Hevea brasiliensis]
scaffold0407_14717	405	0.93	28.84666667	4.955030094	Up	1	locus=scaffold0407(14389,15045,+); length=405; function=Stellacyanin like;	-	-	-	-	gi|802585637|ref|XP_012070537.1|/1.04835e-28/PREDICTED: mavicyanin-like [Jatropha curcas]
scaffold0233_354956	567	0.143333333	1.043333333	2.863754092	Up	0.997995908	locus=scaffold0233(354673,355239,-); length=567;	K07478|1|5e-65|247|egr:108958286|putative ATPase;K13436|2|2e-46|186|gra:105800941|pto-interacting protein 1 [EC:2.7.11.1];K08064|3|9e-08|57.4|mdm:103407270|nuclear transcription factor Y, alpha	-	-	-	gi|828311019|ref|XP_012571195.1|/5.2973e-79/PREDICTED: uncharacterized protein LOC105852123 [Cicer arietinum]
scaffold0625_296511	891	5.83	2.646666667	-1.139319377	Down	0.99792665	locus=scaffold0625(295974,297049,+); length=891; function=Heavy metal-associated isoprenylated plant protein 26 like;	K10752|1|2e-07|57.4|mdm:103421028|histone-binding protein RBBP4;K07213|2|6e-07|55.8|ppp:PHYPADRAFT_9558|copper chaperone;K04569|3|1e-06|54.7|pvu:PHAVU_003G217000g|copper chaperone for superoxide dismutase	-	GO:0043169//cation binding	GO:0006812//cation transport	gi|802707081|ref|XP_012084248.1|/9.68458e-106/PREDICTED: proline-rich protein 2-like [Jatropha curcas]
scaffold0002_2725711	282	2.093333333	0.806666667	-1.375757512	Down	0.9804851	locus=scaffold0002(2725571,2725852,+); length=282;	-	-	-	-	-
scaffold0984_119141	309	6.25	2.19	-1.51292532	Down	0.999229393	locus=scaffold0984(118958,119324,-); length=309; function=Uncharacterized mitochondrial protein AtMg00810 like;	K07305|1|1e-19|95.5|cit:102619922|peptide-methionine (R)-S-oxide reductase [EC:1.8.4.12];K14833|2|5e-19|93.6|nnu:104589409|nucleolar complex protein 2;K01592|3|2e-18|91.3|rcu:8277124|tyrosine decarboxylase [EC:4.1.1.25];K16296|4|9e-16|82.8|thj:104825173|serine carboxypeptidase-like clade I [EC:3.4.16.-];K12812|5|1e-15|82.4|rcu:8259463|ATP-dependent RNA helicase UAP56/SUB2 [EC:3.6.4.13]	-	-	-	gi|147798969|emb|CAN77113.1|/9.15109e-33/hypothetical protein VITISV_042189 [Vitis vinifera]
scaffold0153_318575	1383	1.713333333	0.256666667	-2.738838008	Down	0.999692994	locus=scaffold0153(316635,320515,-); length=1383; domain=Cytochrome P450 domain containing; function=Abscisic acid 8'-hydroxylase 4 like;	K07437|1|0.0|744|rcu:8275760|cytochrome P450 family 26 subfamily A	-	GO:0016491//oxidoreductase activity;GO:0005506//iron ion binding	GO:0008152//metabolic process	gi|1000986225|ref|XP_002510423.2|/0/PREDICTED: abscisic acid 8'-hydroxylase 2 [Ricinus communis]
scaffold1108_27533	1434	2.516666667	1.07	-1.233903347	Down	0.997706307	locus=scaffold1108(25383,29684,-); length=1434; function=FAS-associated factor 1 like;	K18726|1|0.0|656|rcu:8258516|FAS-associated factor 2	-	-	-	gi|1000981986|ref|XP_015584165.1|/0/PREDICTED: plant UBX domain-containing protein 8 [Ricinus communis]
scaffold0037_167458	687	4.136666667	1.726666667	-1.260479112	Down	0.989514651	locus=scaffold0037(167115,167801,-); length=687; function=F-box/LRR-repeat protein At3g03360 like;	K00423|1|1e-08|60.8|egr:104451286|L-ascorbate oxidase [EC:1.10.3.3]	-	-	-	gi|1000978162|ref|XP_015571091.1|/1.01197e-52/PREDICTED: putative F-box/LRR-repeat protein At5g38386 [Ricinus communis]
scaffold0526_44076	1431	0.73	2.34	1.680540161	Up	0.995775842	locus=scaffold0526(41905,47213,-); length=1431; domain=Glycoside hydrolase, family 19, catalytic domain containing; function=Basic endochitinase A like;	K20547|1|9e-142|504|vvi:100266184|basic endochitinase B [EC:3.2.1.14]	-	-	GO:0005975//carbohydrate metabolic process;GO:0043170;GO:0009056//catabolic process	gi|10880381|emb|CAC14015.1|/3.76545e-141/chitinase [Vitis vinifera]
scaffold0657_230667	921	6.926666667	1.78	-1.960284007	Down	0.999993884	locus=scaffold0657(230207,231127,-); length=921;	-	-	-	-	gi|802648062|ref|XP_012079885.1|/1.63172e-119/PREDICTED: uncharacterized protein LOC105640232 [Jatropha curcas]
scaffold0160_1110733	1875	1.11	0.5	-1.150559677	Down	0.985765728	locus=scaffold0160(1109750,1111716,-); length=1875; function=Trihelix transcription factor GT-2 like;	-	-	-	-	gi|255550157|ref|XP_002516129.1|/2.82299e-150/PREDICTED: trihelix transcription factor GTL1 [Ricinus communis]
scaffold0168_1144830	207	94.85333333	29.02333333	-1.708485251	Down	1	locus=scaffold0168(1144672,1144989,-); length=207; function=Probable leucine-rich repeat receptor-like protein kinase At5g49770 like;	-	-	-	-	gi|743849353|ref|XP_011028445.1|/1.77852e-15/PREDICTED: probable leucine-rich repeat receptor-like protein kinase At5g49770 [Populus euphratica]
scaffold0784_480117	1404	1.59	3.423333333	1.10637501	Up	0.991053549	locus=scaffold0784(479416,480819,-); length=1404; function=F-box/LRR-repeat protein 14 like;	K10268|1|0.0|807|jcu:105634782|F-box and leucine-rich repeat protein 2/20	-	-	-	gi|1000944352|ref|XP_015581650.1|/0/PREDICTED: F-box/LRR-repeat protein 14 isoform X1 [Ricinus communis]
scaffold1950_41667	1062	1.806666667	3.856666667	1.094024108	Up	0.996713739	locus=scaffold1950(40490,42845,-); length=1062;	-	-	-	-	gi|802635158|ref|XP_012078193.1|/6.70683e-147/PREDICTED: uncharacterized protein LOC105638906 [Jatropha curcas]
scaffold1684_12382	378	3.206666667	1.233333333	-1.378511623	Down	0.991700957	locus=scaffold1684(12194,12571,+); length=378;	-	-	-	-	gi|1000958704|ref|XP_015576655.1|/5.14656e-52/PREDICTED: uncharacterized protein At1g04910 isoform X1 [Ricinus communis]
scaffold0127_383000	1041	2.78	0.84	-1.72662365	Down	0.99972326	locus=scaffold0127(382221,383779,-); length=1041; function=Probable WRKY transcription factor 11 like;	K13425|1|5e-27|122|cmo:103483243|WRKY transcription factor 22	-	-	-	gi|802624675|ref|XP_012076351.1|/1.65535e-142/PREDICTED: probable WRKY transcription factor 17 [Jatropha curcas]
scaffold0359_1150301	1551	3.4	1.38	-1.300866479	Down	0.997894432	locus=scaffold0359(1149488,1151115,+); length=1551; domain=Cytochrome P450 domain containing; function=Cytochrome P450 82C4 like;	K00512|1|0.0|734|jcu:105644353|steroid 17alpha-monooxygenase / 17alpha-hydroxyprogesterone deacetylase [EC:1.14.14.19 1.14.14.32];K07408|5|9e-167|587|pop:POPTR_0001s34230g|cytochrome P450 family 1 subfamily A polypeptide 1 [EC:1.14.14.1]	-	GO:0005506//iron ion binding	-	gi|802716563|ref|XP_012085047.1|/0/PREDICTED: cytochrome P450 CYP82D47-like [Jatropha curcas]
scaffold0825_247991	690	0.12	2.876666667	4.583291748	Up	0.999527981	locus=scaffold0825(247647,248336,+); length=690; function=LRR receptor-like serine/threonine-protein kinase FLS2 like;	K13420|1|9e-87|304|rcu:8284055|LRR receptor-like serine/threonine-protein kinase FLS2 [EC:2.7.11.1]	-	-	-	gi|1000965590|ref|XP_015575023.1|/4.19133e-86/PREDICTED: LRR receptor-like serine/threonine-protein kinase FLS2 [Ricinus communis]
scaffold0150_664168	930	46.83333333	23.38333333	-1.002055121	Down	1	locus=scaffold0150(663251,665085,-); length=930; function=Adenylate kinase like;	K00939|1|6e-111|401|jcu:105632817|adenylate kinase [EC:2.7.4.3]	-	GO:0016301//kinase activity;GO:0016776//phosphotransferase activity, phosphate group as acceptor;GO:0032559//adenyl ribonucleotide binding	GO:0006796//phosphate-containing compound metabolic process;GO:0034641	gi|802539364|ref|XP_012070663.1|/3.13702e-110/PREDICTED: probable adenylate kinase 7, mitochondrial [Jatropha curcas]
scaffold2828_18848	417	15.80333333	5.446666667	-1.53678341	Down	0.99999924	locus=scaffold2828(18487,19210,-); length=417;	K03100|1|1e-28|107|jcu:105633695|signal peptidase I [EC:3.4.21.89]	-	-	-	gi|802592696|ref|XP_012071721.1|/8.02319e-28/PREDICTED: thylakoidal processing peptidase 1, chloroplastic-like [Jatropha curcas]
scaffold0891_273038	1233	22.32666667	9.366666667	-1.253160246	Down	0.999951068	locus=scaffold0891(272311,273765,+); length=1233; function=Shikimate O-hydroxycinnamoyltransferase like;	K13065|1|4e-121|435|jcu:105633533|shikimate O-hydroxycinnamoyltransferase [EC:2.3.1.133]	-	GO:0016740//transferase activity	-	gi|223531160|gb|EEF33008.1|/3.53475e-129/Anthranilate N-benzoyltransferase protein, putative [Ricinus communis]
scaffold0402_85876	630	3.756666667	1.68	-1.160991877	Down	0.993953226	locus=scaffold0402(85562,86191,+); length=630; function=Ankyrin repeat-containing protein At3g12360 like;	K15502|1|3e-23|108|mdm:103408322|serine/threonine-protein phosphatase 6 regulatory ankyrin repeat subunit A	-	-	-	gi|224115944|ref|XP_002317167.1|/1.5209e-62/hypothetical protein POPTR_0011s02020g [Populus trichocarpa]
scaffold0940_84842	312	6.32	2.786666667	-1.181384117	Down	0.995021337	locus=scaffold0940(84687,84998,+); length=312; function=WD repeat-containing protein 1 like;	-	-	-	-	gi|255580485|ref|XP_002531068.1|/3.49054e-40/PREDICTED: 66 kDa stress protein [Ricinus communis]
scaffold1123_58800	315	2.153333333	6.44	1.580489024	Up	0.998581942	locus=scaffold1123(58550,59050,+); length=315;	K02892|1|1e-15|77.4|thj:104807692|large subunit ribosomal protein L23	-	-	-	gi|661894455|emb|CDP01454.1|/6.48061e-15/unnamed protein product [Coffea canephora]
scaffold1586_55442	1263	0.573333333	1.353333333	1.239071162	Up	0.965432769	locus=scaffold1586(53399,57485,-); length=1263; function=Protein trichome birefringence-like 8 like;	K16573|1|7e-24|112|pda:103722329|gamma-tubulin complex component 6	-	-	-	gi|223529928|gb|EEF31856.1|/0/conserved hypothetical protein [Ricinus communis]
scaffold0056_2204418	1158	1.05	3.106666667	1.564978126	Up	0.997974022	locus=scaffold0056(2203750,2205086,-); length=1158;	-	-	-	-	gi|802693001|ref|XP_012083005.1|/5.95635e-75/PREDICTED: uncharacterized protein LOC105642702 [Jatropha curcas]
scaffold2354_19438	1302	54.97333333	23.62666667	-1.218315857	Down	1	locus=scaffold2354(12366,24944,+); length=1302; domain=Mur ligase, central domain containing; function=Folylpolyglutamate synthase like;	K01930|1|0.0|698|jcu:105647084|folylpolyglutamate synthase [EC:6.3.2.17]	-	GO:0003824//catalytic activity;GO:0032559//adenyl ribonucleotide binding	GO:0006760//folic acid-containing compound metabolic process	gi|802547089|ref|XP_012088466.1|/0/PREDICTED: folylpolyglutamate synthase [Jatropha curcas]
scaffold0184_1159902	426	6.09	12.81	1.072756342	Up	0.997532959	locus=scaffold0184(1159317,1160488,+); length=426; function=Thioredoxin-like protein Clot like;	-	-	-	-	gi|313585336|gb|ADR70873.1|/2.04592e-56/thioredoxin-like family protein [Hevea brasiliensis]
scaffold0781_104911	2418	5.003333333	2.48	-1.012549451	Down	0.997802086	locus=scaffold0781(103627,106196,-); length=2418; function=Leucine-rich repeat receptor-like tyrosine-protein kinase At2g41820 like;	K17422|1|3e-85|317|mtr:MTR_5g045910|large subunit ribosomal protein L41	-	-	-	gi|802536397|ref|XP_012070256.1|/0/PREDICTED: receptor-like protein kinase 2 [Jatropha curcas]
scaffold2750_18774	552	2.42	0.97	-1.318950395	Down	0.995221613	locus=scaffold2750(18722,19273,-); length=552; function=RAN GTPase-activating protein 2 like;	K14319|1|2e-69|261|jcu:105631951|Ran GTPase-activating protein 1	-	-	-	gi|802581179|ref|XP_012069574.1|/1.12931e-68/PREDICTED: RAN GTPase-activating protein 2 [Jatropha curcas]
scaffold0346_23100	348	1.203333333	2.456666667	1.029665782	Up	0.982213618	locus=scaffold0346(21005,22267,-); length=348;	K01179|1|2e-33|141|tcc:TCM_028111|endoglucanase [EC:3.2.1.4]	-	GO:0004553//hydrolase activity, hydrolyzing O-glycosyl compounds	GO:0044238//primary metabolic process	gi|947102761|gb|KRH51253.1|/4.43357e-39/hypothetical protein GLYMA_07G270600 [Glycine max]
scaffold1080_260187	669	10.83666667	25.78	1.250331208	Up	1	locus=scaffold1080(257659,262716,-); length=669; domain=Inorganic pyrophosphatase domain containing; function=Soluble inorganic pyrophosphatase like;	K01507|1|9e-120|429|jcu:105636260|inorganic pyrophosphatase [EC:3.6.1.1]	GO:0044424	GO:0046872//metal ion binding;GO:0016462//pyrophosphatase activity	GO:0006793//phosphorus metabolic process	gi|400269882|gb|AFP74894.1|/3.91892e-123/soluble inorganic pyrophosphatase [Hevea brasiliensis]
scaffold3040_17142	1113	4.176666667	1.673333333	-1.319627145	Down	0.995711401	locus=scaffold3040(15960,17360,+); length=1113; function=Uncharacterized protein At1g24485 like;	K04733|1|2e-30|134|mtr:MTR_8g014760|interleukin-1 receptor-associated kinase 4 [EC:2.7.11.1]	-	-	-	gi|661887197|emb|CDP08977.1|/1.09951e-78/unnamed protein product [Coffea canephora]
scaffold2073_25808	4986	19.91	8.636666667	-1.204946706	Down	1	locus=scaffold2073(18578,33038,+); length=4986; function=UDP-D-xylose:L-fucose alpha-1,3-D-xylosyltransferase 3 like;	K20892|1|0.0|2094|jcu:105644977|beta-arabinofuranosyltransferase [EC:2.4.2.-]	-	-	-	gi|802724860|ref|XP_012085873.1|/0/PREDICTED: uncharacterized protein LOC105644977 [Jatropha curcas]
scaffold0670_584450	2649	5.003333333	1.206666667	-2.051862375	Down	1	locus=scaffold0670(583126,585774,+); length=2649; function=Receptor-like protein kinase FERONIA like;	K04733|1|0.0|888|rcu:8262013|interleukin-1 receptor-associated kinase 4 [EC:2.7.11.1]	-	GO:0004674//protein serine/threonine kinase activity;GO:0000166//nucleotide binding	-	gi|802715991|ref|XP_012084843.1|/0/PREDICTED: receptor-like protein kinase FERONIA [Jatropha curcas]
scaffold0154_1514683	666	95.88666667	46.94666667	-1.030307492	Down	1	locus=scaffold0154(1514046,1515321,-); length=666;	-	-	-	-	gi|802794173|ref|XP_012092308.1|/6.90929e-88/PREDICTED: uncharacterized protein LOC105650046 [Jatropha curcas]
scaffold0804_280378	1458	39.82	14.44333333	-1.463089485	Down	1	locus=scaffold0804(278321,282436,+); length=1458; function=Uncharacterized WD repeat-containing protein C2A9.03 like;	K14963|1|1e-11|72.4|sind:105177862|COMPASS component SWD3;K18643|2|6e-11|70.1|bdi:100821384|katanin p80 WD40 repeat-containing subunit B1	-	-	-	gi|802796391|ref|XP_012092756.1|/0/PREDICTED: uncharacterized WD repeat-containing protein C2A9.03 [Jatropha curcas]
scaffold0836_247050	567	1.85	0.576666667	-1.681715734	Down	0.998971646	locus=scaffold0836(246998,247668,-); length=567; domain=Sodium/calcium exchanger membrane region domain containing; function=Cation/calcium exchanger 1 like;	K13754|1|9e-55|175|jcu:105632571|solute carrier family 24 (sodium/potassium/calcium exchanger), member 6	GO:0016020//membrane	-	-	gi|802585338|ref|XP_012070372.1|/4.0423e-54/PREDICTED: cation/calcium exchanger 1 [Jatropha curcas]
scaffold2573_6551	2151	11.2	3.21	-1.80285353	Down	1	locus=scaffold2573(3768,9335,+); length=2151; function=Ankyrin repeat-containing protein At3g12360 like;	K15502|1|5e-28|127|mus:103997230|serine/threonine-protein phosphatase 6 regulatory ankyrin repeat subunit A	-	-	-	gi|1000939181|ref|XP_015583393.1|/1.16201e-86/PREDICTED: serine/threonine-protein phosphatase 6 regulatory ankyrin repeat subunit C isoform X1 [Ricinus communis]
scaffold1739_15198	876	57.08	120.5933333	1.079092914	Up	1	locus=scaffold1739(14049,16347,-); length=876; domain=Haem oxygenase-like domain containing; function=Heme oxygenase 1, chloroplastic like;	K00510|1|4e-133|474|jcu:105639364|heme oxygenase (biliverdin-producing) [EC:1.14.14.18]	GO:0009536//plastid	GO:0016705//oxidoreductase activity, acting on paired donors, with incorporation or reduction of molecular oxygen	GO:0055114//oxidation-reduction process	gi|802640381|ref|XP_012078785.1|/2.00805e-132/PREDICTED: heme oxygenase 1, chloroplastic-like [Jatropha curcas]
scaffold0431_59685	2265	0.296666667	1.266666667	2.094122177	Up	0.998215484	locus=scaffold0431(44310,75061,-); length=2265; function=Zinc finger MYM-type protein 1 like;	K04733|1|6e-45|183|mtr:MTR_4g109010|interleukin-1 receptor-associated kinase 4 [EC:2.7.11.1];K12524|2|7e-33|143|mdm:103411884|bifunctional aspartokinase / homoserine dehydrogenase 1 [EC:2.7.2.4 1.1.1.3];K07748|4|4e-09|64.7|sita:101772970|sterol-4alpha-carboxylate 3-dehydrogenase (decarboxylating) [EC:1.1.1.170];K13126|5|1e-06|56.6|mdm:103408945|polyadenylate-binding protein	-	-	-	gi|645281197|ref|XP_008245511.1|/0/PREDICTED: zinc finger MYM-type protein 1-like [Prunus mume]
scaffold0098_1246921	855	2.723333333	1.03	-1.40272924	Down	0.99948204	locus=scaffold0098(1245260,1248582,+); length=855; function=Vesicle-associated protein 4-2 like;	-	-	-	-	gi|802752890|ref|XP_012088361.1|/7.95178e-102/PREDICTED: vesicle-associated protein 4-1-like [Jatropha curcas]
scaffold1703_17630	243	42.26333333	132.8866667	1.652717894	Up	1	locus=scaffold1703(17509,17751,+); length=243; function=Cytochrome c oxidase copper chaperone 1 like;	K02260|1|9e-39|159|jcu:105644274|cytochrome c oxidase assembly protein subunit 17	GO:0005740//mitochondrial envelope	GO:0005507//copper ion binding	GO:0000041//transition metal ion transport	gi|802716322|ref|XP_012084961.1|/5.70227e-38/PREDICTED: cytochrome c oxidase copper chaperone 1 [Jatropha curcas]
scaffold0419_39058	453	2.996666667	1.386666667	-1.111737587	Down	0.991406332	locus=scaffold0419(38700,39250,-); length=453; function=Heavy metal-associated isoprenylated plant protein 26 like;	K10752|1|2e-24|112|mdm:103421028|histone-binding protein RBBP4	-	GO:0043169//cation binding	GO:0006812//cation transport	gi|224084732|ref|XP_002307397.1|/5.38847e-57/hypothetical protein POPTR_0005s16490g [Populus trichocarpa]
scaffold0411_846213	1482	17.12666667	8.34	-1.038125101	Down	0.999620312	locus=scaffold0411(845211,847216,-); length=1482; domain=Phosphofructokinase domain containing; function=6-phosphofructokinase 2 like;	K00850|1|0.0|830|jcu:105636232|6-phosphofructokinase 1 [EC:2.7.1.11]	-	-	-	gi|662246142|gb|AIE47271.1|/0/phosphofructokinase [Hevea brasiliensis]
scaffold0063_2695049	576	4.41	0.143333333	-4.943332592	Down	1	locus=scaffold0063(2694701,2695397,-); length=576; function=Organ-specific protein S2 like;	-	-	-	-	gi|643738433|gb|KDP44386.1|/5.59879e-31/hypothetical protein JCGZ_20066 [Jatropha curcas]
scaffold2609_17717	447	4.763333333	1.493333333	-1.673435279	Down	0.999064002	locus=scaffold2609(17388,18047,+); length=447;	-	-	-	-	-
scaffold0038_2376145	1077	0.116666667	1.33	3.510961919	Up	0.994563856	locus=scaffold0038(2375607,2376683,+); length=1077; domain=NADH:ubiquinone/plastoquinone oxidoreductase domain containing; function=NADH-ubiquinone oxidoreductase chain 5 like;	K03883|1|0.0|674|rcu:10221447|NADH-ubiquinone oxidoreductase chain 5 [EC:1.6.5.3]	-	-	-	gi|584592137|dbj|BAO50888.1|/0/NADH dehydrogenase subunit 5 (mitochondrion) [Hevea brasiliensis]
scaffold0652_551595	5784	17.61333333	8.483333333	-1.05396481	Down	0.999999872	locus=scaffold0652(544994,558196,-); length=5784; domain=HhH-GPD domain containing; function=Transcriptional activator DEMETER like;	K10773|1|9e-12|75.1|mpp:MICPUCDRAFT_5738|endonuclease III [EC:4.2.99.18]	-	-	-	gi|802547391|ref|XP_012089968.1|/0/PREDICTED: transcriptional activator DEMETER isoform X1 [Jatropha curcas]
scaffold1584_34966	210	17.21666667	34.95333333	1.021624197	Up	0.999495171	locus=scaffold1584(34862,35071,-); length=210;	-	-	-	-	-
scaffold2348_8040	393	3.9	1.56	-1.321928095	Down	0.997958373	locus=scaffold2348(6497,9542,+); length=393; domain=Exoribonuclease, phosphorolytic domain 1 domain containing; function=Exosome complex component RRP42 like;	K12589|1|2e-29|127|pop:POPTR_0014s16420g|exosome complex component RRP42	-	GO:0003676//nucleic acid binding;GO:0008408//3'-5' exonuclease activity	GO:0010467//gene expression	gi|743932365|ref|XP_011010470.1|/6.22962e-29/PREDICTED: exosome complex component RRP42 [Populus euphratica]
scaffold0733_211584	4704	49.48333333	24.28333333	-1.026976216	Down	1	locus=scaffold0733(192196,230973,+); length=4704; function=Subtilisin-like protease SDD1 like;	K04733|1|9e-39|164|pop:POPTR_0004s14760g|interleukin-1 receptor-associated kinase 4 [EC:2.7.11.1];K13199|4|3e-20|102|mtr:MTR_7g081660|plasminogen activator inhibitor 1 RNA-binding protein	-	GO:0016628//oxidoreductase activity, acting on the CH-CH group of donors, NAD or NADP as acceptor;GO:0005515//protein binding;GO:0004175//endopeptidase activity	GO:0019538//protein metabolic process;GO:0044092//negative regulation of molecular function	gi|1000984026|ref|XP_002509661.2|/0/PREDICTED: subtilisin-like protease SBT1.7 [Ricinus communis]
scaffold0117_255878	489	2.673333333	0.476666667	-2.48758709	Down	0.999220861	locus=scaffold0117(254380,257377,+); length=489;	-	-	-	-	-
scaffold0339_383247	1155	1.206666667	0.17	-2.827420545	Down	0.99950287	locus=scaffold0339(381588,384906,-); length=1155; function=Enzymatic polyprotein like;	K01303|1|1e-06|55.5|fve:101311565|acylaminoacyl-peptidase [EC:3.4.19.1]	-	-	-	gi|566154372|ref|XP_006370439.1|/1.36771e-71/hypothetical protein POPTR_0001s42560g, partial [Populus trichocarpa]
scaffold1513_97268	2049	11.74333333	5.103333333	-1.202330192	Down	0.999959414	locus=scaffold1513(95239,99298,-); length=2049; function=Zinc finger CCCH domain-containing protein 55 like;	-	-	-	-	gi|802764715|ref|XP_012090042.1|/0/PREDICTED: zinc finger CCCH domain-containing protein 55-like [Jatropha curcas]
scaffold0803_237755	231	0.01	1.086666667	6.763765654	Up	1	locus=scaffold0803(237640,237870,+); length=231;	-	-	-	-	-
scaffold0491_71142	783	1.213333333	0.473333333	-1.358047521	Down	0.995611245	locus=scaffold0491(70664,71621,+); length=783; function=Putative methyltransferase DDB_G0268948 like;	K08869|1|4e-23|109|apro:F751_5669|aarF domain-containing kinase;K13459|2|2e-18|93.6|rcu:8280711|disease resistance protein RPS2	-	GO:0016741	GO:0006730//one-carbon metabolic process	gi|802647319|ref|XP_012079811.1|/5.16841e-126/PREDICTED: putative methyltransferase DDB_G0268948 [Jatropha curcas]
scaffold0148_1031509	1581	2.496666667	1.07	-1.222392421	Down	0.997961747	locus=scaffold0148(1029952,1033067,-); length=1581; function=O-glucosyltransferase rumi homolog like;	K13667|1|0.0|643|pper:PRUPE_ppa019065mg|protein glucosyltransferase [EC:2.4.1.-]	-	-	-	gi|255539447|ref|XP_002510788.1|/0/PREDICTED: O-glucosyltransferase rumi homolog [Ricinus communis]
scaffold7307_443	315	0.766666667	1.863333333	1.281214422	Up	0.97317489	locus=scaffold7307(286,600,-); length=315;	-	-	-	-	gi|802753469|ref|XP_012088498.1|/7.26236e-22/PREDICTED: uncharacterized protein LOC105647117 [Jatropha curcas]
scaffold0146_73464	567	69.68	31.78	-1.132625499	Down	1	locus=scaffold0146(73106,73822,-); length=567; function=Blue copper protein like;	K04733|1|6e-15|81.3|mdm:103419981|interleukin-1 receptor-associated kinase 4 [EC:2.7.11.1];K03006|3|3e-06|52.4|thj:104811869|DNA-directed RNA polymerase II subunit RPB1 [EC:2.7.7.6]	-	-	-	gi|255545840|ref|XP_002513980.1|/3.34118e-57/PREDICTED: blue copper protein [Ricinus communis]
scaffold0667_472902	2379	1.596666667	4.866666667	1.607870808	Up	0.997826987	locus=scaffold0667(471488,475838,-); length=2379; function=Receptor-like protein 12 like;	K10406|1|2e-100|368|tcc:TCM_032503|kinesin family member C2/C3;K19613|5|1e-92|342|cit:107175230|leucine-rich repeat protein SHOC2	-	-	-	gi|694403978|ref|XP_009376892.1|/8.89833e-168/PREDICTED: receptor-like protein 12 [Pyrus x bretschneideri]
scaffold0563_662562	318	1.606666667	0.413333333	-1.958693026	Down	0.99409636	locus=scaffold0563(662144,662461,+); length=318; function=Auxin-induced protein X10A like;	K14488|1|7e-53|206|rcu:107261168|SAUR family protein	-	-	-	gi|1000986154|ref|XP_015573969.1|/4.05752e-52/PREDICTED: auxin-induced protein 15A-like [Ricinus communis]
scaffold0513_701271	327	10.80333333	5.02	-1.105717251	Down	0.998926799	locus=scaffold0513(701051,701492,-); length=327; domain=Microsomal signal peptidase 12kDa subunit domain containing;	-	GO:0044425;GO:0044425	-	-	gi|802569417|ref|XP_012067873.1|/7.86296e-40/PREDICTED: uncharacterized protein LOC105630613 [Jatropha curcas]
scaffold1023_240111	1323	11.01	5.01	-1.13593196	Down	0.999236617	locus=scaffold1023(237536,242687,+); length=1323; domain=UbiA prenyltransferase family domain containing; function=Protoheme IX farnesyltransferase, mitochondrial like;	K02257|1|0.0|639|jcu:105631042|protoheme IX farnesyltransferase [EC:2.5.1.-]	-	-	-	gi|802573667|ref|XP_012068424.1|/0/PREDICTED: protoheme IX farnesyltransferase, mitochondrial isoform X1 [Jatropha curcas]
scaffold0149_861862	294	2.393333333	0.303333333	-2.980045394	Down	0.999580246	locus=scaffold0149(861716,862009,-); length=294;	-	-	-	-	-
scaffold1641_20907	876	1.686666667	0.366666667	-2.201633861	Down	0.998936898	locus=scaffold1641(20136,21561,+); length=876; function=NAC domain-containing protein 8 like;	-	-	GO:0003676//nucleic acid binding	-	gi|925170215|gb|ALC79024.1|/5.07104e-160/NAC transcription factors 47 [Manihot esculenta]
scaffold0344_466116	555	108.3733333	254.1166667	1.229481194	Up	1	locus=scaffold0344(465649,466664,+); length=555;	-	-	-	-	gi|300432698|gb|ADK13066.1|/3.92988e-84/conserved hypothetical protein 9 [Hevea brasiliensis]
scaffold1373_133609	1013.74	35.97666667	83.97	1.222812464	Up	1	locus=scaffold1373(131942,135276,-); length=1098; function=Mitogen-activated protein kinase 3 like;	K20536|1|1e-152|540|jcu:105628161|mitogen-activated protein kinase 3 [EC:2.7.11.24]	-	GO:0004702//receptor signaling protein serine/threonine kinase activity;GO:0032559//adenyl ribonucleotide binding;GO:0004702//receptor signaling protein serine/threonine kinase activity;GO:0032559//adenyl ribonucleotide binding	GO:0006464//cellular protein modification process;GO:0006464//cellular protein modification process	gi|802551647|ref|XP_012064908.1|/0/PREDICTED: mitogen-activated protein kinase 3 [Jatropha curcas]
scaffold0013_272527	852	2.983333333	1.006666667	-1.567339133	Down	0.999264579	locus=scaffold0013(272056,272999,-); length=852;	-	-	-	-	gi|802756766|ref|XP_012089071.1|/9.79301e-52/PREDICTED: uncharacterized protein LOC105647554 isoform X1 [Jatropha curcas]
scaffold0181_533874	345	0.493333333	8.593333333	4.122583183	Up	1	locus=scaffold0181(533536,534212,-); length=345; function=Mitotic spindle checkpoint protein MAD2 like;	K02537|1|2e-56|218|cic:CICLE_v10032763mg|mitotic spindle assembly checkpoint protein MAD2	-	-	GO:0000087//mitotic M phase	gi|567891205|ref|XP_006438123.1|/1.0029e-55/hypothetical protein CICLE_v10032763mg [Citrus clementina]
scaffold0831_491806	459	1.316666667	3.95	1.584962501	Up	0.985696252	locus=scaffold0831(491577,492035,+); length=459; function=Feruloyl CoA ortho-hydroxylase 2 like;	K06892|1|2e-07|55.5|ath:AT1G55290|feruloyl-CoA ortho-hydroxylase [EC:1.14.11.-];K04124|2|6e-07|53.9|spen:107019770|gibberellin 3-beta-dioxygenase [EC:1.14.11.15]	-	-	-	gi|743914494|ref|XP_011001178.1|/4.26865e-30/PREDICTED: protein SRG1-like [Populus euphratica]
scaffold0665_126522	2769	2.303333333	5.363333333	1.21940671	Up	0.997977349	locus=scaffold0665(124107,128937,-); length=2769; function=Linoleate 13S-lipoxygenase 3-1, chloroplastic like;	K00454|1|0.0|1595|jcu:105631383|lipoxygenase [EC:1.13.11.12]	-	GO:0046914//transition metal ion binding;GO:0016702//oxidoreductase activity, acting on single donors with incorporation of molecular oxygen, incorporation of two atoms of oxygen	GO:0006633//fatty acid biosynthetic process	gi|802576721|ref|XP_012068871.1|/0/PREDICTED: linoleate 13S-lipoxygenase 3-1, chloroplastic [Jatropha curcas]
scaffold0520_503187	1482	1.386666667	0.64	-1.115477217	Down	0.984141665	locus=scaffold0520(502447,503928,-); length=1482;	-	-	-	-	gi|802647274|ref|XP_012079803.1|/1.03126e-56/PREDICTED: uncharacterized protein LOC105640168 [Jatropha curcas]
scaffold0152_1921328	714	5.01	1.78	-1.492933362	Down	0.999263591	locus=scaffold0152(1920650,1922007,-); length=714;	K16587|1|6e-70|264|rcu:8279844|HAUS augmin-like complex subunit 4	-	-	-	gi|255583613|ref|XP_002532562.1|/2.84804e-69/PREDICTED: AUGMIN subunit 4 [Ricinus communis]
scaffold0331_694672	1056	0.113333333	5.683333333	5.648093183	Up	1	locus=scaffold0331(689386,699958,+); length=1056; function=F-box protein At5g41720 like;	-	-	-	-	gi|566192307|ref|XP_006378771.1|/1.56088e-79/hypothetical protein POPTR_0010s23130g, partial [Populus trichocarpa]
scaffold1092_77465	873	6.546666667	3.26	-1.005888559	Down	0.99790615	locus=scaffold1092(76487,77688,+); length=873; function=Peroxidase 4 like;	K00430|1|3e-120|432|jcu:105649212|peroxidase [EC:1.11.1.7]	-	-	-	gi|802778609|ref|XP_012091191.1|/1.48339e-119/PREDICTED: peroxidase 4-like [Jatropha curcas]
scaffold0026_17099	1785	45.48333333	21.60666667	-1.073861469	Down	1	locus=scaffold0026(13698,20501,+); length=1785; domain=Aminoacyl-tRNA synthetase, class II (D/K/N) domain containing; function=Asparagine--tRNA ligase, chloroplastic/mitochondrial like;	K01893|1|0.0|999|jcu:105632269|asparaginyl-tRNA synthetase [EC:6.1.1.22]	GO:0044424	GO:0004812//aminoacyl-tRNA ligase activity;GO:0032559//adenyl ribonucleotide binding	GO:0006418//tRNA aminoacylation for protein translation	gi|802581916|ref|XP_012069983.1|/0/PREDICTED: asparagine--tRNA ligase, chloroplastic/mitochondrial [Jatropha curcas]
scaffold0143_839332	933	3.28	1.606666667	-1.029625169	Down	0.993257359	locus=scaffold0143(838866,839798,-); length=933; function=Hevamine-A like;	K01183|1|3e-137|488|rcu:8277059|chitinase [EC:3.2.1.14]	GO:0043231//intracellular membrane-bounded organelle	GO:0004553//hydrolase activity, hydrolyzing O-glycosyl compounds;GO:0043167//ion binding	GO:0006026	gi|20981684|sp|P23472.2|CHLY_HEVBR/5.12784e-161/RecName: Full=Hevamine-A; Includes: RecName: Full=Chitinase; Includes: RecName: Full=Lysozyme; Flags: Precursor
scaffold0007_2466960	681	1.11	0.123333333	-3.169925001	Down	0.999264936	locus=scaffold0007(2466620,2467300,+); length=681; function=Putative disease resistance protein RGA3 like;	K19613|1|2e-54|205|tcc:TCM_005824|leucine-rich repeat protein SHOC2;K15078|3|3e-43|173|jcu:105630766|structure-specific endonuclease subunit SLX1 [EC:3.6.1.-]	-	GO:0016787//hydrolase activity;GO:0000166//nucleotide binding	-	gi|643737486|gb|KDP43598.1|/9.1698e-80/hypothetical protein JCGZ_16885 [Jatropha curcas]
scaffold0481_61286	510	0.086666667	1.09	3.652707107	Up	0.994705151	locus=scaffold0481(54350,68222,-); length=510;	K15601|1|5e-08|57.8|adu:107494945|lysine-specific demethylase 3 [EC:1.14.11.-]	-	-	-	gi|223544442|gb|EEF45962.1|/2.76719e-32/conserved hypothetical protein [Ricinus communis]
scaffold0327_178178	546	0.446666667	1.66	1.893912742	Up	0.99657007	locus=scaffold0327(177906,178451,-); length=546; function=UDP-glycosyltransferase 87A1 like;	K11820|1|1e-13|76.6|pmum:103343266|N-hydroxythioamide S-beta-glucosyltransferase [EC:2.4.1.195];K13691|4|3e-11|68.6|lja:Lj1g3v2896110.1|pathogen-inducible salicylic acid glucosyltransferase [EC:2.4.1.-]	-	-	-	gi|802540847|ref|XP_012078544.1|/5.07365e-65/PREDICTED: UDP-glycosyltransferase 87A1-like [Jatropha curcas]
scaffold0168_1652046	381	1.206666667	4.01	1.73257504	Up	0.99813129	locus=scaffold0168(1651856,1652236,+); length=381;	-	-	-	-	-
scaffold0426_454259	2082	2.03	0.973333333	-1.060473859	Down	0.997882285	locus=scaffold0426(452366,456153,-); length=2082; domain=Beta-fructofuranosidase domain containing; function=Beta-fructofuranosidase, soluble isoenzyme I like;	K01193|1|0.0|1178|rcu:8266065|beta-fructofuranosidase [EC:3.2.1.26]	-	GO:0004558//alpha-1,4-glucosidase activity	GO:0044238//primary metabolic process	gi|384371334|gb|AFH77956.1|/0/vacuolar invertase [Manihot esculenta]
scaffold0430_511707	318	2.693333333	0.686666667	-1.971710956	Down	0.996288062	locus=scaffold0430(511549,511866,+); length=318;	-	-	-	-	-
scaffold0019_2192005	876	2.296666667	6.536666667	1.509013647	Up	0.999519281	locus=scaffold0019(2191502,2192509,+); length=876; function=Putative zinc finger protein At1g68190 like;	K12135|1|3e-06|53.5|thj:104802991|zinc finger protein CONSTANS	-	-	-	gi|296081249|emb|CBI17993.3|/3.89389e-35/unnamed protein product [Vitis vinifera]
scaffold0519_735221	1527	6.343333333	2.68	-1.243008155	Down	0.999316235	locus=scaffold0519(734458,735984,+); length=1527; domain=Cytochrome P450 domain containing; function=Cytochrome P450 77A3 like;	K00517|1|0.0|763|pop:POPTR_0008s02570g|	-	GO:0016491//oxidoreductase activity;GO:0005506//iron ion binding	GO:0008152//metabolic process	gi|802547373|ref|XP_012089888.1|/0/PREDICTED: cytochrome P450 77A3-like [Jatropha curcas]
scaffold0719_317071	672	0.833333333	2.836666667	1.767231037	Up	0.994489635	locus=scaffold0719(316481,317662,-); length=672; function=Zinc finger protein CONSTANS-LIKE 16 like;	K12135|1|1e-08|60.8|crb:CARUB_v10001192mg|zinc finger protein CONSTANS;K12129|2|2e-08|60.1|sita:101758458|pseudo-response regulator 7;K12130|3|6e-08|58.5|pda:103703239|pseudo-response regulator 5	-	-	-	gi|590591305|ref|XP_007016977.1|/1.13681e-53/CCT motif family protein isoform 2, partial [Theobroma cacao]
scaffold0034_1426590	303	2.556666667	1.013333333	-1.335155254	Down	0.986867787	locus=scaffold0034(1426439,1426741,-); length=303;	-	-	-	-	-
scaffold0029_1924496	210	0.226666667	1.11	2.291915526	Up	0.971797375	locus=scaffold0029(1924392,1924601,-); length=210;	-	-	-	-	-
scaffold1615_40794	588	0.69	4.453333333	2.690217335	Up	0.997796079	locus=scaffold1615(40501,41088,+); length=588;	-	-	-	-	gi|566255872|ref|XP_006387963.1|/1.28177e-26/hypothetical protein POPTR_0453s00230g [Populus trichocarpa]
scaffold0967_110914	318	1.7	0.21	-3.017073513	Down	0.995475775	locus=scaffold0967(110756,111073,+); length=318;	-	-	-	-	-
scaffold0476_178159	1122	1.583333333	0.583333333	-1.440572591	Down	0.998791723	locus=scaffold0476(177752,178873,-); length=1122; function=Geranylgeranyl pyrophosphate synthase, chloroplastic like;	K13789|1|1e-160|566|rcu:8268116|geranylgeranyl diphosphate synthase, type II [EC:2.5.1.1 2.5.1.10 2.5.1.29]	-	GO:0016628//oxidoreductase activity, acting on the CH-CH group of donors, NAD or NADP as acceptor;GO:0004659//prenyltransferase activity	GO:0006720//isoprenoid metabolic process	gi|255580739|ref|XP_002531191.1|/7.53355e-160/PREDICTED: geranylgeranyl pyrophosphate synthase 7, chloroplastic [Ricinus communis]
scaffold0241_1229798	351	2.64	0.13	-4.343954401	Down	0.999544945	locus=scaffold0241(1229563,1230033,+); length=351;	-	-	-	-	gi|643706011|gb|KDP22143.1|/2.72826e-40/hypothetical protein JCGZ_25974 [Jatropha curcas]
scaffold1478_97771	912	108.6966667	288.1733333	1.40662914	Up	1	locus=scaffold1478(97253,98290,+); length=912; function=Histone H1 like;	K11275|1|3e-13|76.6|tcc:TCM_004181|histone H1/5	GO:0000785//chromatin;GO:0043231//intracellular membrane-bounded organelle	GO:0003676//nucleic acid binding	GO:0034728//nucleosome organization	gi|590716331|ref|XP_007050394.1|/1.71059e-12/Winged-helix DNA-binding transcription factor family protein [Theobroma cacao]
scaffold1764_39437	1416	8.056666667	16.24666667	1.011888778	Up	0.999220182	locus=scaffold1764(31848,47026,-); length=1416; function=Alpha-taxilin like;	K03231|1|4e-13|77.4|mtr:MTR_1g101870|elongation factor 1-alpha;K09291|2|7e-09|63.2|brp:103832403|nucleoprotein TPR;K20283|4|2e-08|62.0|cmo:103493020|golgin subfamily A member 4	-	-	-	gi|802732963|ref|XP_012086510.1|/0/PREDICTED: beta-taxilin [Jatropha curcas]
scaffold1008_306720	2448	1.333333333	0.406666667	-1.713118852	Down	0.999047773	locus=scaffold1008(305276,308164,-); length=2448; function=TMV resistance protein N like;	K03283|1|1e-123|445|mtr:MTR_2g040370|heat shock 70kDa protein 1/8;K19613|2|2e-123|444|cic:CICLE_v100041741m|leucine-rich repeat protein SHOC2	-	-	-	gi|1000975329|ref|XP_015572138.1|/0/PREDICTED: LOW QUALITY PROTEIN: uncharacterized protein LOC8274246 [Ricinus communis]
scaffold0304_280790	2286	1.17	0.343333333	-1.768826693	Down	0.999221711	locus=scaffold0304(277259,284322,+); length=2286; function=LRR receptor-like serine/threonine-protein kinase FEI 1 like;	K04733|1|0.0|694|vra:106767116|interleukin-1 receptor-associated kinase 4 [EC:2.7.11.1]	-	-	-	gi|147826449|emb|CAN66563.1|/0/hypothetical protein VITISV_024931 [Vitis vinifera]
scaffold0763_166570	702	1.336666667	0.186666667	-2.840103504	Down	0.987747963	locus=scaffold0763(166220,166921,+); length=702;	-	-	-	-	-
scaffold1113_253835	873	3.436666667	1.283333333	-1.421113982	Down	0.998958619	locus=scaffold1113(253399,254271,-); length=873;	-	-	-	-	gi|802652321|ref|XP_012080066.1|/3.48381e-52/PREDICTED: uncharacterized protein LOC105640383 [Jatropha curcas]
scaffold0283_190366	330	1.103333333	3.363333333	1.608023052	Up	0.968435061	locus=scaffold0283(189216,191516,+); length=330;	-	-	-	-	gi|802539995|ref|XP_012073813.1|/1.16856e-43/PREDICTED: Golgi to ER traffic protein 4 homolog [Jatropha curcas]
scaffold0967_77260	519	1.016666667	0.01	-6.667702932	Down	1	locus=scaffold0967(77001,77519,-); length=519;	K03942|1|2e-06|52.4|nnu:104601489|NADH dehydrogenase (ubiquinone) flavoprotein 1 [EC:1.6.5.3 1.6.99.3]	-	-	-	gi|124360391|gb|ABN08404.1|/1.21224e-14/Retrotransposon gag protein [Medicago truncatula]
scaffold0374_1040765	801	1.166666667	0.293333333	-1.991779493	Down	0.974931055	locus=scaffold0374(1040053,1041477,-); length=801; function=UPF0603 protein At1g54780, chloroplastic like;	-	-	-	-	gi|802757030|ref|XP_012089106.1|/2.27145e-84/PREDICTED: UPF0603 protein At1g54780, chloroplastic [Jatropha curcas]
scaffold2248_33896	393	3.473333333	0.326666667	-3.410429718	Down	0.999746855	locus=scaffold2248(33700,34092,-); length=393;	-	-	-	-	-
scaffold0625_331374	1128	0.59	1.336666667	1.179852876	Up	0.983454505	locus=scaffold0625(330335,332413,-); length=1128; function=Probable protein phosphatase 2C 34 like;	K17506|1|2e-79|296|adu:107475582|protein phosphatase 1L [EC:3.1.3.16];K19704|2|7e-54|212|cit:102617656|protein phosphatase PTC1 [EC:3.1.3.16];K10147|3|1e-31|138|cvr:CHLNCDRAFT_57765|protein phosphatase 1D [EC:3.1.3.16]	-	GO:0016791//phosphatase activity	-	gi|802702209|ref|XP_012083997.1|/0/PREDICTED: probable protein phosphatase 2C 34 [Jatropha curcas]
scaffold0248_1202675	675	1.183333333	0.36	-1.716787712	Down	0.993279233	locus=scaffold0248(1202290,1203061,-); length=675; function=Cyclin-U2-2 like;	K01647|1|1e-24|114|bna:106363601|citrate synthase [EC:2.3.3.1]	-	-	-	gi|224063681|ref|XP_002301262.1|/1.74339e-110/hypothetical protein POPTR_0002s14440g [Populus trichocarpa]
scaffold0450_844194	1884	4.793333333	2.373333333	-1.014114529	Down	0.994226199	locus=scaffold0450(842296,846092,-); length=1884; domain=Putative S-adenosyl-L-methionine-dependent methyltransferase domain containing; function=Probable methyltransferase PMT15 like;	K16302|1|1e-88|328|atr:18445813|metal transporter CNNM;K15449|2|1e-88|328|rcu:8288925|tRNA wybutosine-synthesizing protein 1 [EC:4.1.3.44]	-	GO:0016741	GO:0006730//one-carbon metabolic process	gi|255541466|ref|XP_002511797.1|/0/PREDICTED: probable methyltransferase PMT15 [Ricinus communis]
scaffold0243_207632	2187	4.91	11.96333333	1.284824493	Up	0.999578417	locus=scaffold0243(206539,208725,-); length=2187;	K13162|1|2e-08|62.4|sot:102603164|poly(rC)-binding protein 2/3/4	-	-	-	gi|802540397|ref|XP_012076246.1|/2.04106e-171/PREDICTED: histone-lysine N-methyltransferase SETD1B [Jatropha curcas]
scaffold0757_375862	768	1.056666667	0.19	-2.475449016	Down	0.988487976	locus=scaffold0757(375427,376297,+); length=768;	-	-	-	-	gi|823126094|ref|XP_012487599.1|/2.73006e-07/PREDICTED: uncharacterized protein LOC105800804 [Gossypium raimondii]
scaffold2920_6053	777	1.143333333	2.833333333	1.309254265	Up	0.996196677	locus=scaffold2920(5665,6441,+); length=777; function=UDP-glycosyltransferase 87A2 like;	K13691|1|5e-43|175|sot:102579343|pathogen-inducible salicylic acid glucosyltransferase [EC:2.4.1.-]	-	GO:0016757//transferase activity, transferring glycosyl groups	-	gi|802540847|ref|XP_012078544.1|/2.4525e-112/PREDICTED: UDP-glycosyltransferase 87A1-like [Jatropha curcas]
scaffold0260_722426	348	0.606666667	1.476666667	1.283368248	Up	0.913476987	locus=scaffold0260(722253,722600,-); length=348; function=UDP-glycosyltransferase 73B4 like;	K13496|1|3e-27|120|bvg:104898594|UDP-glucosyl transferase 73C [EC:2.4.1.-];K14595|4|2e-26|117|pmum:103335254|abscisate beta-glucosyltransferase [EC:2.4.1.263]	-	GO:0035251//UDP-glucosyltransferase activity	-	gi|255555377|ref|XP_002518725.1|/7.96352e-40/PREDICTED: scopoletin glucosyltransferase [Ricinus communis]
scaffold1604_48495	783	3.746666667	0.95	-1.979608211	Down	0.999998904	locus=scaffold1604(48312,49213,-); length=783; function=Protein ODORANT1 like;	K09422|1|2e-101|369|rcu:8266050|myb proto-oncogene protein, plant	-	-	-	gi|1000985287|ref|XP_015581058.1|/9.81526e-101/PREDICTED: protein ODORANT1 [Ricinus communis]
scaffold1302_148991	351	17.53666667	5.736666667	-1.612089953	Down	0.999818179	locus=scaffold1302(148740,149242,+); length=351;	-	-	-	-	gi|1000966827|ref|XP_015574655.1|/4.09579e-20/PREDICTED: uncharacterized protein LOC8279516 isoform X2 [Ricinus communis]
scaffold0580_625616	1485	2.01	0.583333333	-1.78480308	Down	0.997705212	locus=scaffold0580(624874,626358,-); length=1485; domain=Multi antimicrobial extrusion protein domain containing; function=MATE efflux family protein DTX1 like;	K03327|1|1e-172|607|rcu:8272450|multidrug resistance protein, MATE family	-	GO:0022857//transmembrane transporter activity	GO:0006810//transport	gi|255537135|ref|XP_002509634.1|/7.40715e-172/PREDICTED: protein DETOXIFICATION 56 [Ricinus communis]
scaffold0229_1516877	822	4.066666667	8.813333333	1.115841029	Up	0.997427649	locus=scaffold0229(1513179,1520576,-); length=822; function=Delta(7)-sterol-C5(6)-desaturase like;	K00227|1|3e-154|545|jcu:105638767|Delta7-sterol 5-desaturase [EC:1.14.19.20]	GO:0031224//intrinsic component of membrane	GO:0046996;GO:0046914//transition metal ion binding	GO:0006631//fatty acid metabolic process	gi|985701130|ref|NP_001306854.1|/1.41853e-153/delta(7)-sterol-C5(6)-desaturase-like [Jatropha curcas]
scaffold0300_1037674	1365	31.05333333	63.84666667	1.039863162	Up	1	locus=scaffold0300(1036941,1038408,+); length=1365; function=Fasciclin-like arabinogalactan protein 2 like;	K19519|1|2e-31|138|atr:105420786|transforming growth factor-beta-induced protein	-	-	-	gi|802670000|ref|XP_012081483.1|/2.21664e-151/PREDICTED: fasciclin-like arabinogalactan protein 2 [Jatropha curcas]
scaffold0166_1819893	345	37.86333333	17.17	-1.140911386	Down	1	locus=scaffold0166(1819721,1820065,-); length=345;	-	-	-	-	-
scaffold0340_211008	510	1.116666667	0.49	-1.188344941	Down	0.965503607	locus=scaffold0340(210754,211263,+); length=510; function=Uncharacterized protein At5g01610 like;	-	-	-	-	gi|255542778|ref|XP_002512452.1|/6.54072e-58/PREDICTED: uncharacterized protein LOC8287108 [Ricinus communis]
scaffold0150_514037	2247	1.123333333	0.52	-1.111202562	Down	0.993537699	locus=scaffold0150(511279,516796,-); length=2247; function=Ankyrin-3 like;	K15502|1|4e-19|98.2|smo:SELMODRAFT_3828|serine/threonine-protein phosphatase 6 regulatory ankyrin repeat subunit A;K16279|2|2e-18|95.5|zma:103635738|E3 ubiquitin-protein ligase KEG [EC:2.7.11.1 2.3.2.27]	-	-	-	gi|255536965|ref|XP_002509549.1|/0/PREDICTED: ankyrin-3 [Ricinus communis]
scaffold0713_366240	492	9.173333333	4.416666667	-1.05448811	Down	0.998876	locus=scaffold0713(365995,366486,+); length=492;	-	-	-	-	gi|255574990|ref|XP_002528401.1|/9.36704e-64/PREDICTED: autophagy-related protein 11 [Ricinus communis]
scaffold0313_194889	879	0.213333333	1.033333333	2.276124405	Up	0.999072839	locus=scaffold0313(193740,196038,+); length=879; function=G-type lectin S-receptor-like serine/threonine-protein kinase SD2-5 like;	K04733|1|3e-100|365|jcu:105649712|interleukin-1 receptor-associated kinase 4 [EC:2.7.11.1]	-	GO:0004674//protein serine/threonine kinase activity;GO:0000166//nucleotide binding	-	gi|802787096|ref|XP_012091837.1|/1.72642e-99/PREDICTED: G-type lectin S-receptor-like serine/threonine-protein kinase SD2-5 [Jatropha curcas]
scaffold0530_300824	1701	2.746666667	1.06	-1.373617572	Down	0.996654158	locus=scaffold0530(299602,302047,+); length=1701; function=Laccase-17 like;	K05909|1|0.0|966|rcu:8258389|laccase [EC:1.10.3.2]	GO:0005576//extracellular region	GO:0046914//transition metal ion binding;GO:0016682//oxidoreductase activity, acting on diphenols and related substances as donors, oxygen as acceptor	GO:0009808//lignin metabolic process	gi|255581518|ref|XP_002531565.1|/0/PREDICTED: laccase-17 [Ricinus communis]
scaffold2478_24440	2550	4.54	2.243333333	-1.017048293	Down	0.997873853	locus=scaffold2478(20594,28118,+); length=2550; function=Anaphase-promoting complex subunit 2 like;	K03349|1|0.0|1415|jcu:105630472|anaphase-promoting complex subunit 2	GO:0000151//ubiquitin ligase complex	GO:0019899//enzyme binding;GO:0003824//catalytic activity	GO:0019941//modification-dependent protein catabolic process	gi|802567103|ref|XP_012067685.1|/0/PREDICTED: anaphase-promoting complex subunit 2 [Jatropha curcas]
scaffold1148_48657	1161	3.786666667	1.843333333	-1.038611449	Down	0.995181267	locus=scaffold1148(48077,49237,-); length=1161; function=Probable galacturonosyltransferase-like 9 like;	K20893|1|3e-115|416|cic:CICLE_v10025952mg|probable galacturonosyltransferase-like 1 [EC:2.4.1.-]	GO:0043231//intracellular membrane-bounded organelle	GO:0008194//UDP-glycosyltransferase activity	-	gi|802787796|ref|XP_012092016.1|/0/PREDICTED: probable galacturonosyltransferase-like 9 [Jatropha curcas]
scaffold0649_515754	594	11.42666667	1.563333333	-2.869707282	Down	1	locus=scaffold0649(515051,516458,-); length=594; function=Bidirectional sugar transporter SWEET2a like;	K15382|1|4e-81|301|jcu:105649736|solute carrier family 50 (sugar transporter)	GO:0031224//intrinsic component of membrane	-	GO:0071702//organic substance transport	gi|802787206|ref|XP_012091868.1|/1.84259e-80/PREDICTED: bidirectional sugar transporter SWEET2a-like [Jatropha curcas]
scaffold0897_270648	528	1.726666667	0.733333333	-1.235448574	Down	0.973553176	locus=scaffold0897(270385,270912,+); length=528;	K08235|1|6e-15|80.9|atr:18438610|xyloglucan:xyloglucosyl transferase [EC:2.4.1.207];K12447|2|1e-11|69.7|thj:104808371|UDP-sugar pyrophosphorylase [EC:2.7.7.64];K14638|3|2e-09|62.8|sind:105166309|solute carrier family 15 (peptide/histidine transporter), member 3/4;K14416|4|3e-09|62.0|mdm:103421234|elongation factor 1 alpha-like protein;K03549|5|3e-08|58.9|bvg:104884951|KUP system potassium uptake …	-	-	-	gi|147852975|emb|CAN83378.1|/1.55988e-36/hypothetical protein VITISV_011333 [Vitis vinifera]
scaffold1306_10176	1179	1.156666667	0.4	-1.531901257	Down	0.992579392	locus=scaffold1306(8592,11761,+); length=1179; function=L-tryptophan--pyruvate aminotransferase 1 like;	K16903|1|9e-177|620|jcu:105644645|L-tryptophan---pyruvate aminotransferase [EC:2.6.1.99]	-	GO:0048037//cofactor binding;GO:0016846//carbon-sulfur lyase activity;GO:0048037//cofactor binding;GO:0016846//carbon-sulfur lyase activity	-	gi|802721704|ref|XP_012085457.1|/4.70653e-176/PREDICTED: L-tryptophan--pyruvate aminotransferase 1 [Jatropha curcas]
scaffold0434_572303	1449	0.826666667	1.903333333	1.203150625	Up	0.987475643	locus=scaffold0434(571579,573027,+); length=1449; function=Anthocyanidin 3-O-glucosyltransferase 5 like;	K12356|1|0.0|650|pop:POPTR_0007s12410g|coniferyl-alcohol glucosyltransferase [EC:2.4.1.111]	-	GO:0016740//transferase activity	-	gi|302777004|gb|ADL67596.1|/0/glycosyltransferase 2 [Populus tomentosa]
scaffold0160_1670579	2580	9.84	4.273333333	-1.203296459	Down	0.999440463	locus=scaffold0160(1669233,1671925,+); length=2580; domain=Gamma-tubulin complex component protein domain containing; function=Gamma-tubulin complex component 3 like;	K16570|1|0.0|1469|jcu:105646536|gamma-tubulin complex component 3	GO:0005819//spindle	-	GO:0000226//microtubule cytoskeleton organization	gi|802750421|ref|XP_012087790.1|/0/PREDICTED: gamma-tubulin complex component 3 [Jatropha curcas]
scaffold1277_67446	438	6.893333333	2.32	-1.571076974	Down	0.999166402	locus=scaffold1277(66988,67905,-); length=438; function=Receptor-like protein 2 like;	K02146|1|6e-26|116|mtr:MTR_7g009520|V-type H+-transporting ATPase subunit d;K10406|2|2e-23|108|tcc:TCM_032503|kinesin family member C2/C3	-	-	-	gi|802607629|ref|XP_012073906.1|/1.88942e-49/PREDICTED: LRR receptor-like serine/threonine-protein kinase GSO2 [Jatropha curcas]
scaffold0844_124339	774	1.283333333	0.47	-1.449163283	Down	0.991724679	locus=scaffold0844(123157,125548,+); length=774; function=Protein POLYCHOME like;	-	-	-	-	gi|255583278|ref|XP_002532403.1|/4.18013e-88/PREDICTED: protein POLYCHOME [Ricinus communis]
scaffold0866_313821	288	1.2	0.31	-1.952694285	Down	0.994024639	locus=scaffold0866(313657,313986,-); length=288;	-	-	-	-	-
scaffold0703_551165	1491	1.976666667	0.976666667	-1.01713144	Down	0.991530293	locus=scaffold0703(549694,552637,+); length=1491; function=Probable receptor-like protein kinase At5g18500 like;	K04733|1|0.0|666|bvg:104889156|interleukin-1 receptor-associated kinase 4 [EC:2.7.11.1]	-	GO:0004672//protein kinase activity;GO:0032559//adenyl ribonucleotide binding	GO:0006464//cellular protein modification process	gi|1000966358|ref|XP_015574715.1|/0/PREDICTED: probable receptor-like protein kinase At5g18500 isoform X2 [Ricinus communis]
scaffold1602_3366	1458	1.426666667	0.676666667	-1.076131069	Down	0.98090845	locus=scaffold1602(1021,5712,-); length=1458; domain=Aspartate/glutamate/uridylate kinase domain containing; function=Bifunctional aspartokinase/homoserine dehydrogenase, chloroplastic like;	K12524|1|0.0|756|jcu:105637935|bifunctional aspartokinase / homoserine dehydrogenase 1 [EC:2.7.2.4 1.1.1.3]	-	GO:0031406//carboxylic acid binding;GO:0016774//phosphotransferase activity, carboxyl group as acceptor;GO:0016616//oxidoreductase activity, acting on the CH-OH group of donors, NAD or NADP as acceptor;GO:0000166//nucleotide binding	GO:0006520//cellular amino acid metabolic process;GO:0006796//phosphate-containing compound metabolic process	gi|802540529|ref|XP_012077016.1|/0/PREDICTED: bifunctional aspartokinase/homoserine dehydrogenase 1, chloroplastic-like [Jatropha curcas]
scaffold0478_893335	1533	240.75	107.2333333	-1.166782363	Down	1	locus=scaffold0478(891983,894687,-); length=1533; domain=Myo-inositol-1-phosphate synthase,Myo-inositol-1-phosphate synthase, GAPDH-like domain containing; function=Inositol-3-phosphate synthase like;	K01858|1|0.0|981|pop:POPTR_0005s08050g|myo-inositol-1-phosphate synthase [EC:5.5.1.4]	GO:0044424	GO:0016872//intramolecular lyase activity	GO:0006644//phospholipid metabolic process;GO:0006020//inositol metabolic process	gi|380468128|gb|AFD61599.1|/0/myo-inositol-1 phosphate synthase [Hevea brasiliensis]
scaffold0023_1245384	870	2.043333333	0.596666667	-1.775927486	Down	0.999352739	locus=scaffold0023(1244863,1245906,-); length=870; function=Copper transport protein ATX1 like;	K14292|1|2e-18|94.0|spen:107013477|trimethylguanosine synthase [EC:2.1.1.-];K07213|2|8e-14|78.6|nnu:104601957|copper chaperone	-	-	-	gi|1000943135|ref|XP_002531099.2|/2.08578e-73/PREDICTED: uncharacterized protein LOC8286097 [Ricinus communis]
scaffold0114_747797	1092	1.11	2.73	1.298341275	Up	0.997418991	locus=scaffold0114(746228,749367,+); length=1092;	-	-	-	-	gi|802555655|ref|XP_012065557.1|/1.84482e-147/PREDICTED: uncharacterized protein LOC105628694 [Jatropha curcas]
scaffold1282_47133	3246	2.77	0.906666667	-1.611241826	Down	0.999675682	locus=scaffold1282(41417,52850,-); length=3246; function=Probable protein phosphatase 2C 51 like;	K17505|1|7e-149|529|thj:104809895|protein phosphatase 1K [EC:3.1.3.16]	-	-	-	gi|802789147|ref|XP_012092164.1|/0/PREDICTED: uncharacterized protein LOC105649936 [Jatropha curcas]
scaffold0063_1981609	273	7.236666667	1.903333333	-1.926797075	Down	0.997372081	locus=scaffold0063(1981415,1981804,-); length=273;	K17413|1|8e-12|69.7|rcu:8286395|small subunit ribosomal protein S35	-	-	-	gi|802618188|ref|XP_012075446.1|/6.81524e-12/PREDICTED: uncharacterized protein LOC105636715 [Jatropha curcas]
scaffold0821_412260	1065	6.256666667	34.29333333	2.454461992	Up	1	locus=scaffold0821(411316,413204,-); length=1065; function=Probable WRKY transcription factor 53 like;	K16225|1|1e-17|91.7|aly:ARALYDRAFT_683517|probable WRKY transcription factor 52;K13459|3|1e-16|88.2|adu:107468800|disease resistance protein RPS2;K13425|5|3e-15|83.6|spen:107032523|WRKY transcription factor 22	-	-	-	gi|566203346|ref|XP_002320852.2|/5.57564e-109/hypothetical protein POPTR_0014s09190g [Populus trichocarpa]
scaffold0177_1827533	321	7.18	2.696666667	-1.412806642	Down	0.999703231	locus=scaffold0177(1827373,1827693,+); length=321;	-	-	-	-	gi|223536890|gb|EEF38528.1|/1.71128e-26/conserved hypothetical protein [Ricinus communis]
scaffold1524_30184	1965	2.896666667	1.043333333	-1.47319352	Down	0.999263164	locus=scaffold1524(29202,31166,-); length=1965; function=UPF0503 protein At3g09070, chloroplastic like;	-	-	-	-	gi|802750943|ref|XP_012087910.1|/0/PREDICTED: UPF0503 protein At3g09070, chloroplastic [Jatropha curcas]
scaffold0521_875651	1146	2.7	0.793333333	-1.766960334	Down	0.995553011	locus=scaffold0521(872970,878332,-); length=1146; function=Putative leucine-rich repeat receptor-like protein kinase At2g19210 like;	K04733|1|2e-68|260|egr:104424147|interleukin-1 receptor-associated kinase 4 [EC:2.7.11.1]	-	-	-	gi|743917340|ref|XP_011002652.1|/8.16052e-85/PREDICTED: probable LRR receptor-like serine/threonine-protein kinase At1g05700 isoform X2 [Populus euphratica]
scaffold0041_1497433	459	1.97	0.01	-7.622051819	Down	1	locus=scaffold0041(1497204,1497662,-); length=459;	K13459|1|1e-26|119|vvi:104881042|disease resistance protein RPS2	-	-	-	gi|147798654|emb|CAN63327.1|/1.16246e-27/hypothetical protein VITISV_038474 [Vitis vinifera]
scaffold1787_20053	855	1.016666667	0.373333333	-1.44531051	Down	0.995666776	locus=scaffold1787(19536,20570,-); length=855; function=BURP domain-containing protein 3 like;	K12472|1|3e-22|106|bvg:104885038|epidermal growth factor receptor substrate 15;K06699|2|2e-09|64.3|smo:SELMODRAFT_440226|proteasome activator subunit 4	-	-	-	gi|1000966646|ref|XP_002519076.2|/3.2209e-111/PREDICTED: BURP domain-containing protein 17 [Ricinus communis]
scaffold0344_1127249	1761	3.793333333	0.803333333	-2.239395506	Down	0.999562991	locus=scaffold0344(1126067,1128864,-); length=1761; domain=Hydroxymethylglutaryl-CoA reductase, class I/II domain containing; function=3-hydroxy-3-methylglutaryl-coenzyme A reductase 3 like;	K00021|1|0.0|865|jcu:105646344|hydroxymethylglutaryl-CoA reductase (NADPH) [EC:1.1.1.34]	GO:0031224//intrinsic component of membrane;GO:0009526//plastid envelope;GO:0031090//organelle membrane;GO:0005740//mitochondrial envelope	GO:0016616//oxidoreductase activity, acting on the CH-OH group of donors, NAD or NADP as acceptor;GO:0000166//nucleotide binding;GO:0048037//cofactor binding	GO:0006732;GO:0006720//isoprenoid metabolic process	gi|232267|sp|Q00583.1|HMDH3_HEVBR/0/RecName: Full=3-hydroxy-3-methylglutaryl-coenzyme A reductase 3; Short=HMG-CoA reductase 3
scaffold0048_1430463	1152	1.05	0.253333333	-2.051280505	Down	0.994463893	locus=scaffold0048(1429383,1431544,+); length=1152; domain=Cytochrome P450 domain containing; function=Cytochrome P450 85A like;	K12640|1|0.0|686|rcu:8277307|brassinosteroid-6-oxidase 2 [EC:1.14.-.-]	-	GO:0016491//oxidoreductase activity;GO:0005506//iron ion binding	GO:0008152//metabolic process	gi|255569892|ref|XP_002525909.1|/0/PREDICTED: cytochrome P450 85A [Ricinus communis]
scaffold0484_746110	393	2.546666667	6.353333333	1.318903576	Up	0.999355619	locus=scaffold0484(745847,746374,-); length=393; function=Cellulose synthase-like protein E6 like;	K20924|1|4e-19|94.0|thj:104798495|cellulose synthase-like protein [EC:2.4.1.-]	-	-	-	gi|1000957787|ref|XP_002522780.2|/1.52377e-51/PREDICTED: cellulose synthase-like protein E6 [Ricinus communis]
scaffold0297_200911	696	3.983333333	0.923333333	-2.109052737	Down	0.996107821	locus=scaffold0297(199785,200480,+); length=696; function=G-type lectin S-receptor-like serine/threonine-protein kinase RKS1 like;	K04733|1|7e-60|231|egr:104442765|interleukin-1 receptor-associated kinase 4 [EC:2.7.11.1]	-	-	-	gi|743942362|ref|XP_011015680.1|/1.74535e-68/PREDICTED: G-type lectin S-receptor-like serine/threonine-protein kinase RKS1, partial [Populus euphratica]
scaffold2944_14773	267	2.993333333	1.003333333	-1.576951958	Down	0.991934646	locus=scaffold2944(14640,14906,+); length=267;	-	-	-	-	gi|802586272|ref|XP_012070669.1|/1.67699e-34/PREDICTED: uncharacterized protein LOC105632825 [Jatropha curcas]
scaffold0099_28530	2952	2.996666667	1.176666667	-1.348652932	Down	0.997941624	locus=scaffold0099(27007,30054,-); length=2952; function=Receptor-like protein kinase HAIKU2 like;	K00924|1|0.0|687|adu:107468343|	GO:0031224//intrinsic component of membrane	GO:0004871//signal transducer activity;GO:0004713//protein tyrosine kinase activity;GO:0016628//oxidoreductase activity, acting on the CH-CH group of donors, NAD or NADP as acceptor;GO:0032559//adenyl ribonucleotide binding	GO:0006464//cellular protein modification process	gi|255537884|ref|XP_002510007.1|/0/PREDICTED: receptor-like protein kinase HAIKU2 [Ricinus communis]
scaffold0667_618108	1356	1.506666667	5.51	1.870692047	Up	0.999397757	locus=scaffold0667(617431,618786,+); length=1356; function=Scarecrow-like protein 3 like;	K14494|1|3e-55|217|rcu:8262526|DELLA protein	-	-	-	gi|1000972107|ref|XP_002516708.2|/0/PREDICTED: scarecrow-like protein 3 [Ricinus communis]
scaffold0053_1298787	2127	1.053333333	0.146666667	-2.84434913	Down	0.999252629	locus=scaffold0053(1297096,1300479,-); length=2127; function=Mechanosensitive ion channel protein 10 like;	-	-	-	-	gi|1000977238|ref|XP_015571819.1|/6.66261e-135/PREDICTED: mechanosensitive ion channel protein 10-like [Ricinus communis]
scaffold0177_1823443	447	37.93666667	17.67	-1.102290881	Down	1	locus=scaffold0177(1823220,1823666,+); length=447;	-	-	-	-	gi|802634135|ref|XP_012077854.1|/5.1268e-23/PREDICTED: uncharacterized protein LOC105638638 [Jatropha curcas]
scaffold0294_1320374	441	12.92333333	3.023333333	-2.095766279	Down	1	locus=scaffold0294(1320120,1320629,+); length=441;	-	-	-	-	gi|802733933|ref|XP_012086718.1|/3.47008e-36/PREDICTED: uncharacterized protein LOC105645669 [Jatropha curcas]
scaffold0919_133536	312	0.966666667	2.503333333	1.372760007	Up	0.970941863	locus=scaffold0919(133381,133692,+); length=312;	-	-	-	-	-
scaffold0133_213070	1527	60.94666667	13.13333333	-2.214314189	Down	1	locus=scaffold0133(212307,213833,-); length=1527; function=Serine/threonine-protein kinase BRI1-like 2 like;	K13466|1|4e-95|349|sly:101263330|EIX receptor 1/2	-	-	-	gi|1000975347|ref|XP_015572146.1|/5.1524e-152/PREDICTED: LOW QUALITY PROTEIN: LRR receptor-like serine/threonine-protein kinase FLS2 [Ricinus communis]
scaffold0069_733620	753	2.046666667	0.88	-1.217700726	Down	0.99387965	locus=scaffold0069(724500,742740,-); length=753; function=Probable thylakoidal processing peptidase 2, chloroplastic like;	K03100|1|6e-58|224|jcu:105633695|signal peptidase I [EC:3.4.21.89]	-	-	-	gi|802592696|ref|XP_012071721.1|/2.76327e-57/PREDICTED: thylakoidal processing peptidase 1, chloroplastic-like [Jatropha curcas]
scaffold0001_4156400	777	1.63	0.52	-1.648288436	Down	0.995917023	locus=scaffold0001(4156408,4157184,-); length=777; function=E3 ubiquitin-protein ligase RNF31 like;	K11975|1|3e-94|316|jcu:105630263|E3 ubiquitin-protein ligase RNF144 [EC:2.3.2.27]	-	GO:0046872//metal ion binding	-	gi|802565031|ref|XP_012067431.1|/1.28715e-93/PREDICTED: probable E3 ubiquitin-protein ligase RNF144A-B [Jatropha curcas]
scaffold0378_183903	1386	16.86666667	7.686666667	-1.133744872	Down	0.999991131	locus=scaffold0378(181476,186331,+); length=1386;	K10523|1|3e-11|70.9|brp:103828213|speckle-type POZ protein	-	-	-	gi|255565350|ref|XP_002523666.1|/5.0582e-119/PREDICTED: uncharacterized protein LOC8289514 [Ricinus communis]
scaffold1676_47486	411	1.313333333	0.01	-7.037089319	Down	1	locus=scaffold1676(47281,47691,-); length=411;	-	-	-	-	gi|255547670|ref|XP_002514892.1|/8.54903e-18/PREDICTED: uncharacterized protein LOC8286774 [Ricinus communis]
scaffold0375_151838	1263	0.626666667	1.31	1.063796651	Up	0.965665027	locus=scaffold0375(150865,152811,-); length=1263; function=UDP-glycosyltransferase 85A2 like;	K13030|1|4e-80|299|sbi:SORBI_01g001220|cyanohydrin beta-glucosyltransferase [EC:2.4.1.85];K13493|4|3e-40|167|eus:EUTSA_v10013500mg|cytokinin-N-glucosyltransferase [EC:2.4.1.-];K04628|5|3e-39|163|cic:CICLE_v10028419mg|ceramide galactosyltransferase [EC:2.4.1.47]	-	GO:0016757//transferase activity, transferring glycosyl groups	-	gi|1000952470|ref|XP_002525850.2|/1.99034e-135/PREDICTED: 7-deoxyloganetin glucosyltransferase [Ricinus communis]
scaffold0602_8997	1559.76	5.746666667	15.59	1.439823654	Up	1	locus=scaffold0602(7841,10154,-); length=1575;	-	-	-	-	gi|255550071|ref|XP_002516086.1|/0/PREDICTED: IQ domain-containing protein IQM1 [Ricinus communis]
scaffold0745_7681	696	6.56	2.78	-1.238610932	Down	0.999247465	locus=scaffold0745(7018,8345,-); length=696;	K13165|1|4e-42|172|aip:107620332|splicing factor, arginine/serine-rich 12	-	GO:0003676//nucleic acid binding	-	gi|255554000|ref|XP_002518040.1|/3.62244e-82/PREDICTED: uncharacterized protein LOC8285029 isoform X1 [Ricinus communis]
scaffold1293_109672	1287	1.526666667	4.916666667	1.687295451	Up	0.999522073	locus=scaffold1293(108881,110464,+); length=1287;	-	GO:0044464;GO:0044464	GO:0046914//transition metal ion binding;GO:0046914//transition metal ion binding	-	gi|1000957676|ref|XP_015577065.1|/0/PREDICTED: LOW QUALITY PROTEIN: uncharacterized protein LOC8286903 [Ricinus communis]
scaffold1111_2567	1464	7.516666667	3.346666667	-1.167368164	Down	0.99925861	locus=scaffold1111(768,4367,+); length=1464; function=Lysosomal Pro-X carboxypeptidase like;	K01285|1|0.0|698|rcu:8275269|lysosomal Pro-X carboxypeptidase [EC:3.4.16.2]	-	GO:0008238//exopeptidase activity	GO:0019538//protein metabolic process	gi|255565519|ref|XP_002523750.1|/0/PREDICTED: lysosomal Pro-X carboxypeptidase [Ricinus communis]
scaffold0029_3174883	912	4.14	14.57	1.815298205	Up	1	locus=scaffold0029(3173521,3176246,+); length=912; function=Glutathione S-transferase L3 like;	K00799|1|4e-112|405|jcu:105642146|glutathione S-transferase [EC:2.5.1.18]	-	GO:0003824//catalytic activity	-	gi|821324868|ref|NP_001295698.1|/2.09964e-111/glutathione S-transferase L3-like [Jatropha curcas]
scaffold0301_1179368	735	3.176666667	1.263333333	-1.330278366	Down	0.997954917	locus=scaffold0301(1178854,1179883,+); length=735;	-	-	-	-	-
scaffold0795_131596	2055	3.563333333	1.743333333	-1.031379001	Down	0.995430462	locus=scaffold0795(129233,133960,+); length=2055; function=IST1 homolog like;	K19476|1|6e-137|489|tcc:TCM_037894|vacuolar protein sorting-associated protein IST1	-	-	-	gi|802627405|ref|XP_012076674.1|/0/PREDICTED: uncharacterized protein LOC105637705 [Jatropha curcas]
scaffold0866_322808	450	2.146666667	4.576666667	1.092199032	Up	0.983489331	locus=scaffold0866(320126,325491,+); length=450; function=Peptidyl-prolyl cis-trans isomerase FKBP42 like;	K09571|1|1e-39|162|atr:18428931|FK506-binding protein 4/5 [EC:5.2.1.8]	-	-	GO:0044267//cellular protein metabolic process	gi|802555716|ref|XP_012065589.1|/2.69005e-48/PREDICTED: peptidyl-prolyl cis-trans isomerase FKBP42 isoform X2 [Jatropha curcas]
scaffold0741_414841	660	0.456666667	1.036666667	1.182738687	Up	0.957158382	locus=scaffold0741(414365,415318,+); length=660; function=NAC domain-containing protein 69 like;	K12581|1|2e-14|80.1|bna:106383523|CCR4-NOT transcription complex subunit 7/8;K13126|2|3e-08|59.3|fve:101312606|polyadenylate-binding protein	-	-	-	gi|255558043|ref|XP_002520050.1|/7.09755e-37/PREDICTED: NAC domain-containing protein 62 [Ricinus communis]
scaffold0578_666495	360	2.996666667	12.25333333	2.031743746	Up	0.996766216	locus=scaffold0578(666316,666675,-); length=360;	-	-	-	-	gi|731366109|ref|XP_010694890.1|/6.63971e-47/PREDICTED: uncharacterized protein LOC104907630 [Beta vulgaris subsp. vulgaris]
scaffold0003_5610902	300	0.58	3.056666667	2.397834428	Up	0.994926351	locus=scaffold0003(5610753,5611052,+); length=300;	-	-	-	-	gi|643708415|gb|KDP23331.1|/5.07976e-23/hypothetical protein JCGZ_23164 [Jatropha curcas]
scaffold2511_4939	444	4.69	1.6	-1.551516018	Down	0.994007024	locus=scaffold2511(567,9311,-); length=444; function=Proline-rich receptor-like protein kinase PERK3 like;	K04733|1|1e-22|105|gra:105788067|interleukin-1 receptor-associated kinase 4 [EC:2.7.11.1]	-	-	-	gi|823140803|ref|XP_012470226.1|/7.42933e-22/PREDICTED: proline-rich receptor-like protein kinase PERK15 [Gossypium raimondii]
scaffold4224_7064	1659	1.506666667	10.41333333	2.788999776	Up	1	locus=scaffold4224(5831,8298,+); length=1659; function=Probable WRKY transcription factor 33 like;	K13424|1|0.0|706|rcu:8263140|WRKY transcription factor 33;K10268|4|2e-170|600|tcc:TCM_021580|F-box and leucine-rich repeat protein 2/20	-	-	-	gi|1000951101|ref|XP_015579371.1|/0/PREDICTED: probable WRKY transcription factor 33 [Ricinus communis]
scaffold0287_452708	1392	1.876666667	0.523333333	-1.842370363	Down	0.999701279	locus=scaffold0287(442698,462718,-); length=1392; function=Serine carboxypeptidase-like 35 like;	K16297|1|3e-176|619|pop:POPTR_0007s07690g|serine carboxypeptidase-like clade II [EC:3.4.16.-]	-	GO:0004180//carboxypeptidase activity	GO:0019538//protein metabolic process	gi|743925273|ref|XP_011006772.1|/1.55656e-176/PREDICTED: serine carboxypeptidase-like 35 [Populus euphratica]
scaffold0130_1925981	2856	5.853333333	2.273333333	-1.364449201	Down	0.999163418	locus=scaffold0130(1924554,1927409,+); length=2856; function=Putative disease resistance protein RGA3 like;	K15078|1|7e-156|552|nnu:104613421|structure-specific endonuclease subunit SLX1 [EC:3.6.1.-]	-	-	-	gi|802600074|ref|XP_012072750.1|/0/PREDICTED: putative disease resistance protein RGA4 [Jatropha curcas]
scaffold0687_32673	468	1.316666667	0.183333333	-2.84434913	Down	0.995003802	locus=scaffold0687(32363,32984,+); length=468;	-	-	-	-	gi|643740406|gb|KDP46044.1|/1.04477e-07/hypothetical protein JCGZ_13490 [Jatropha curcas]
scaffold0588_681060	799.83	1.123333333	0.553333333	-1.02156535	Down	0.987665116	locus=scaffold0588(681241,682037,+); length=609; function=Probable pectate lyase 15 like;	K01728|1|1e-116|419|cic:CICLE_v10004783mg|pectate lyase [EC:4.2.2.2]	-	-	-	gi|568868658|ref|XP_006487597.1|/6.37183e-116/PREDICTED: probable pectate lyase 1 [Citrus sinensis]
scaffold1307_56034	2877	1.623333333	3.893333333	1.262046597	Up	0.996344951	locus=scaffold1307(54434,57634,-); length=2877; function=TMV resistance protein N like;	K19613|1|1e-127|459|cic:CICLE_v100041741m|leucine-rich repeat protein SHOC2;K00695|3|2e-119|431|mtr:MTR_6g478030|sucrose synthase [EC:2.4.1.13];K03283|4|3e-113|410|mtr:MTR_2g040220|heat shock 70kDa protein 1/8	-	-	-	gi|802732611|ref|XP_012086433.1|/0/PREDICTED: TMV resistance protein N-like [Jatropha curcas]
scaffold1340_38062	1188	19.04333333	7.5	-1.344323528	Down	0.999998176	locus=scaffold1340(37469,38656,-); length=1188; function=Pentatricopeptide repeat-containing protein At3g25210, mitochondrial like;	K20291|1|3e-29|130|cam:101511531|conserved oligomeric Golgi complex subunit 4	-	-	-	gi|802546506|ref|XP_012085223.1|/6.23256e-168/PREDICTED: pentatricopeptide repeat-containing protein At3g25210, mitochondrial [Jatropha curcas]
scaffold0411_641957	885	0.94	2.31	1.29716019	Up	0.991319672	locus=scaffold0411(640831,642717,-); length=885; function=Somatic embryogenesis receptor kinase 1 like;	K13418|1|2e-113|409|pmum:103343995|somatic embryogenesis receptor kinase 1 [EC:2.7.10.1 2.7.11.1]	GO:0031224//intrinsic component of membrane	GO:0004871//signal transducer activity;GO:0004672//protein kinase activity;GO:0032559//adenyl ribonucleotide binding	GO:0006464//cellular protein modification process	gi|643733178|gb|KDP40125.1|/3.73637e-126/hypothetical protein JCGZ_02123 [Jatropha curcas]
scaffold0425_83375	240	0.193333333	2.453333333	3.665580961	Up	0.994929367	locus=scaffold0425(83256,83495,-); length=240;	-	-	-	-	gi|802718444|ref|XP_012085337.1|/1.08606e-12/PREDICTED: 1-aminocyclopropane-1-carboxylate oxidase homolog 1-like [Jatropha curcas]
scaffold2656_3510	3282	1.476666667	0.343333333	-2.104662361	Down	0.999780822	locus=scaffold2656(325,6696,+); length=3282; domain=Cellulose synthase, RING-type zinc finger domain containing; function=Cellulose synthase A catalytic subunit 3 like;	K10999|1|0.0|2040|jcu:105645215|cellulose synthase A [EC:2.4.1.12]	GO:0031224//intrinsic component of membrane	GO:0016759//cellulose synthase activity;GO:0046914//transition metal ion binding	GO:0045229//external encapsulating structure organization;GO:0009250//glucan biosynthetic process	gi|802727788|ref|XP_012086144.1|/0/PREDICTED: cellulose synthase A catalytic subunit 3 [UDP-forming]-like [Jatropha curcas]
scaffold0869_18221	378	1.563333333	0.346666667	-2.173004394	Down	0.98425024	locus=scaffold0869(18033,18410,-); length=378;	-	-	-	-	gi|1000936677|ref|XP_002535304.2|/1.12086e-14/PREDICTED: uncharacterized protein LOC8267603 [Ricinus communis]
scaffold1011_16252	594	13.77	1.996666667	-2.785863152	Down	1	locus=scaffold1011(15956,16549,+); length=594; function=36.4 kDa proline-rich protein like;	K02883|1|6e-10|64.7|zma:103646289|large subunit ribosomal protein L18e	-	-	GO:0010876//lipid localization	gi|702295209|ref|XP_010047989.1|/8.6791e-30/PREDICTED: 36.4 kDa proline-rich protein-like isoform X2 [Eucalyptus grandis]
scaffold0582_730258	261	0.343333333	2.563333333	2.900339261	Up	0.993042717	locus=scaffold0582(730128,730388,-); length=261;	-	-	-	-	-
scaffold0795_19018	1767	5.62	2.76	-1.025901863	Down	0.998342888	locus=scaffold0795(17512,20525,+); length=1767; function=Probable LRR receptor-like serine/threonine-protein kinase At4g08850 like;	K04733|1|0.0|645|pop:POPTR_0013s03490g|interleukin-1 receptor-associated kinase 4 [EC:2.7.11.1]	-	-	-	gi|566245559|ref|XP_006371672.1|/0/hypothetical protein POPTR_0019s15000g [Populus trichocarpa]
scaffold0625_164895	2154	2.926666667	0.996666667	-1.554075455	Down	0.999220122	locus=scaffold0625(163819,165972,+); length=2154; function=Putative pentatricopeptide repeat-containing protein At3g16890, mitochondrial like;	K17964|1|3e-72|274|smo:SELMODRAFT_96626|leucine-rich PPR motif-containing protein, mitochondrial	-	-	-	gi|802702923|ref|XP_012084031.1|/0/PREDICTED: putative pentatricopeptide repeat-containing protein At3g16890, mitochondrial [Jatropha curcas]
scaffold0145_1846561	1317	36.99333333	13.93	-1.409070044	Down	1	locus=scaffold0145(1844118,1849004,-); length=1317;	K04733|1|6e-93|342|ats:F775_16030|interleukin-1 receptor-associated kinase 4 [EC:2.7.11.1];K07562|2|1e-16|88.6|sbi:SORBI_03g046345|nonsense-mediated mRNA decay protein 3	-	-	-	gi|802751306|ref|XP_012087989.1|/1.28052e-140/PREDICTED: uncharacterized protein LOC105646691 [Jatropha curcas]
scaffold0756_392392	465	1.146666667	0.273333333	-2.06871275	Down	0.995134562	locus=scaffold0756(392160,392624,+); length=465;	-	-	-	-	-
scaffold1428_17606	306	3.346666667	0.606666667	-2.463748914	Down	0.999969494	locus=scaffold1428(17454,17759,+); length=306;	-	-	-	-	-
scaffold0342_1158497	681	23.11	112.27	2.280383307	Up	1	locus=scaffold0342(1158157,1158837,-); length=681; function=Ethylene-responsive transcription factor 4 like;	K09286|1|4e-43|175|jcu:105637492|EREBP-like factor	-	-	-	gi|494319593|gb|AGL34964.1|/4.12982e-83/ethylene-responsive transcription factor 5 [Hevea brasiliensis]
scaffold2626_12239	374.3	1.233333333	3.27	1.406727866	Up	0.982438706	locus=scaffold2626(11627,12851,+); length=408; function=Zinc finger SWIM domain-containing protein 7 like;	-	-	GO:0046914//transition metal ion binding;GO:0046914//transition metal ion binding	-	gi|802725194|ref|XP_012085987.1|/2.304e-47/PREDICTED: zinc finger SWIM domain-containing protein 7 [Jatropha curcas]
scaffold0099_4809	2268	3.446666667	1.38	-1.320533513	Down	0.999230037	locus=scaffold0099(4720,6987,-); length=2268; function=Receptor-like protein kinase HSL1 like;	K00924|1|6e-102|373|eus:EUTSA_v10006677mg|	GO:0031224//intrinsic component of membrane	GO:0004702//receptor signaling protein serine/threonine kinase activity;GO:0016628//oxidoreductase activity, acting on the CH-CH group of donors, NAD or NADP as acceptor;GO:0032559//adenyl ribonucleotide binding	GO:0006464//cellular protein modification process	gi|802570318|ref|XP_012068114.1|/0/PREDICTED: receptor-like protein kinase 5 [Jatropha curcas]
scaffold0945_134082	165	5.506666667	2.37	-1.216292222	Down	0.989772795	locus=scaffold0945(133677,134487,-); length=165;	-	-	-	-	-
scaffold1564_76158	4488	14.56333333	6.75	-1.109381198	Down	0.999657966	locus=scaffold1564(68489,83828,+); length=4488; function=DnaJ homolog subfamily C member 7 like;	K09527|1|0.0|1649|jcu:105645272|DnaJ homolog subfamily C member 7	-	GO:0005488//binding	-	gi|802730531|ref|XP_012086227.1|/0/PREDICTED: uncharacterized protein LOC105645272 [Jatropha curcas]
scaffold0230_314352	630	0.316666667	1.616666667	2.351985329	Up	0.999281065	locus=scaffold0230(306755,310967,+); length=630; domain=Protein notum homologue domain containing; function=Protein notum homolog like;	K19882|1|4e-100|364|rcu:8281006|O-palmitoleoyl-L-serine hydrolase [EC:3.1.1.98]	-	-	-	gi|255545262|ref|XP_002513692.1|/2.03186e-99/PREDICTED: pectin acetylesterase 9 [Ricinus communis]
scaffold0430_526000	1356	1.173333333	0.38	-1.626541604	Down	0.999142557	locus=scaffold0430(525323,526678,-); length=1356; function=U-box domain-containing protein 31 like;	K04733|1|7e-17|89.7|ats:F775_04245|interleukin-1 receptor-associated kinase 4 [EC:2.7.11.1];K08332|2|7e-16|86.3|smo:SELMODRAFT_61948|	GO:0043234//protein complex	GO:0019787//ubiquitin-like protein transferase activity	GO:0032446//protein modification by small protein conjugation	gi|255538012|ref|XP_002510071.1|/0/PREDICTED: U-box domain-containing protein 30 [Ricinus communis]
scaffold0178_493531	3843	20.24	8.103333333	-1.320621897	Down	0.999997558	locus=scaffold0178(491294,495768,-); length=3843; function=Putative disease resistance protein RGA4 like;	K15078|1|2e-36|156|nnu:104613421|structure-specific endonuclease subunit SLX1 [EC:3.6.1.-]	-	-	-	gi|1000949627|ref|XP_015579869.1|/8.29614e-81/PREDICTED: putative disease resistance protein RGA3 [Ricinus communis]
scaffold3475_7235	639	1.066666667	2.483333333	1.21916852	Up	0.991191069	locus=scaffold3475(5611,8859,+); length=639; function=Probable LRR receptor-like serine/threonine-protein kinase At4g20940 like;	K04730|1|2e-81|302|lja:Lj2g3v2974830.1|interleukin-1 receptor-associated kinase 1 [EC:2.7.11.1];K04733|2|3e-36|152|mdm:103408207|interleukin-1 receptor-associated kinase 4 [EC:2.7.11.1]	-	-	-	gi|802560999|ref|XP_012066279.1|/3.83517e-101/PREDICTED: probable inactive receptor kinase At5g10020 [Jatropha curcas]
scaffold0430_516715	975	17.56	8.056666667	-1.124037872	Down	0.999746758	locus=scaffold0430(516035,517009,-); length=975; function=ABSCISIC ACID-INSENSITIVE 5-like protein 2 like;	K14432|1|2e-120|433|rcu:8289337|ABA responsive element binding factor	-	-	-	gi|1000981371|ref|XP_015584621.1|/8.00166e-120/PREDICTED: ABSCISIC ACID-INSENSITIVE 5-like protein 2 isoform X1 [Ricinus communis]
scaffold0047_916	870	0.6	8.8	3.874469118	Up	1	locus=scaffold0047(389,1443,-); length=870; function=Probable xyloglucan endotransglucosylase/hydrolase protein 23 like;	K14504|1|1e-138|493|rcu:8277906|xyloglucan:xyloglucosyl transferase TCH4 [EC:2.4.1.207];K08235|2|1e-137|489|rcu:8277905|xyloglucan:xyloglucosyl transferase [EC:2.4.1.207]	GO:0005576//extracellular region;GO:0030312//external encapsulating structure	GO:0016798//hydrolase activity, acting on glycosyl bonds;GO:0016758//transferase activity, transferring hexosyl groups	GO:0044042//glucan metabolic process	gi|255570543|ref|XP_002526229.1|/5.388e-138/PREDICTED: probable xyloglucan endotransglucosylase/hydrolase protein 23 [Ricinus communis]
scaffold0398_905370	315	13.02666667	6.48	-1.007402248	Down	0.999223989	locus=scaffold0398(906122,906436,-); length=315;	-	-	-	-	gi|976917417|gb|KVI02880.1|/2.57223e-25/Elongator protein 3/MiaB/NifB [Cynara cardunculus var. scolymus]
scaffold1247_135844	303	6.383333333	0.723333333	-3.141577444	Down	0.999662143	locus=scaffold1247(135693,135995,+); length=303;	K10406|1|2e-23|108|tcc:TCM_032503|kinesin family member C2/C3;K13023|2|3e-12|70.9|gra:105793062|carboxypeptidase N regulatory subunit;K20718|3|8e-06|49.7|thj:104803706|LRR receptor-like serine/threonine-protein kinase ERECTA [EC:2.7.11.1]	-	-	-	gi|566194403|ref|XP_006377582.1|/1.47004e-30/hypothetical protein POPTR_0011s07920g, partial [Populus trichocarpa]
scaffold0682_458399	477	1.453333333	0.523333333	-1.473563576	Down	0.98279398	locus=scaffold0682(458161,458637,-); length=477;	-	-	-	-	gi|802563180|ref|XP_012066756.1|/3.87206e-37/PREDICTED: uncharacterized protein LOC105629725 [Jatropha curcas]
scaffold0932_121850	333	1.526666667	0.393333333	-1.956560739	Down	0.992260365	locus=scaffold0932(121684,122016,+); length=333;	-	-	-	-	-
scaffold1078_119123	378	0.666666667	2.246666667	1.752748591	Up	0.995351594	locus=scaffold1078(118784,119463,-); length=378; function=Glutaredoxin-C1 like;	K03676|1|9e-58|222|rcu:8288984|glutaredoxin 3	-	GO:0015036//disulfide oxidoreductase activity	GO:0019725//cellular homeostasis	gi|255540625|ref|XP_002511377.1|/5.31352e-57/PREDICTED: glutaredoxin [Ricinus communis]
scaffold0800_221790	189	1.483333333	0.256666667	-2.530874985	Down	0.993372134	locus=scaffold0800(221696,221884,+); length=189; function=F-box protein At5g52880 like;	-	-	-	-	gi|1000978461|ref|XP_002513624.2|/8.9113e-20/PREDICTED: F-box protein At5g52880 [Ricinus communis]
scaffold0330_1107329	336	2.14	0.386666667	-2.468448492	Down	0.997912161	locus=scaffold0330(1107162,1107497,+); length=336;	-	-	-	-	-
scaffold0344_628296	354	2.5	5.926666667	1.245292823	Up	0.995184565	locus=scaffold0344(627846,628199,+); length=354;	K15235|1|3e-19|94.4|tcc:TCM_041657|josephin [EC:3.4.19.12]	-	-	-	gi|255569275|ref|XP_002525605.1|/1.00326e-26/PREDICTED: josephin-like protein [Ricinus communis]
scaffold0153_1908086	429	1.35	0.296666667	-2.186044667	Down	0.995133409	locus=scaffold0153(1905774,1906202,+); length=429; function=Protein NLP6 like;	-	-	-	-	gi|802733689|ref|XP_012086674.1|/1.17121e-11/PREDICTED: protein NLP7-like [Jatropha curcas]
scaffold0423_12284	537	0.833333333	5.52	2.727702673	Up	1	locus=scaffold0423(12016,12552,-); length=537;	K07019|1|1e-26|119|sly:101264746|uncharacterized protein	-	-	-	gi|255556478|ref|XP_002519273.1|/1.13086e-69/PREDICTED: uncharacterized protein LOC8261298 [Ricinus communis]
scaffold0196_182966	546	8.973333333	1.43	-2.649628857	Down	1	locus=scaffold0196(182428,183615,+); length=546;	-	-	-	-	gi|802584440|ref|XP_012070143.1|/1.06531e-38/PREDICTED: lysine-specific demethylase 7B-like [Jatropha curcas]
scaffold0073_1730929	192	0.486666667	1.233333333	1.341556902	Up	0.968721814	locus=scaffold0073(1730834,1731025,-); length=192;	-	-	-	-	-
scaffold0610_692652	981	1.52	0.33	-2.203533394	Down	0.999519147	locus=scaffold0610(692135,693169,-); length=981;	K00026|1|8e-35|148|gmx:100779906|malate dehydrogenase [EC:1.1.1.37];K05658|2|5e-16|86.3|mdm:103423936|ATP-binding cassette, subfamily B (MDR/TAP), member 1 [EC:3.6.3.44];K01188|3|1e-12|75.1|obr:102713742|beta-glucosidase [EC:3.2.1.21];K14007|4|3e-09|63.9|obr:102710266|protein transport protein SEC24;K20182|5|3e-06|53.5|egu:105061150|vacuolar protein sorting-associated protein 33	-	-	-	gi|731356058|ref|XP_010689472.1|/5.63784e-97/PREDICTED: uncharacterized protein LOC104903172 [Beta vulgaris subsp. vulgaris]
scaffold0030_911593	1089	1.543333333	0.366666667	-2.07350867	Down	0.999199596	locus=scaffold0030(910509,912678,-); length=1089; function=Probable trehalose-phosphate phosphatase D like;	K01087|1|5e-172|604|rcu:8263048|trehalose 6-phosphate phosphatase [EC:3.1.3.12]	-	GO:0019203//carbohydrate phosphatase activity	GO:0005991//trehalose metabolic process	gi|255545674|ref|XP_002513897.1|/2.38234e-171/PREDICTED: probable trehalose-phosphate phosphatase D [Ricinus communis]
scaffold0386_758559	1518	1.226666667	0.596666667	-1.039746179	Down	0.988717058	locus=scaffold0386(756552,760566,+); length=1518; function=Probable anion transporter 3, chloroplastic like;	K08193|1|0.0|819|jcu:105646637|MFS transporter, ACS family, solute carrier family 17 (sodium-dependent inorganic phosphate cotransporter), other	-	-	GO:0006810//transport	gi|753186150|gb|AJH76873.1|/0/phosphate transporter [Manihot esculenta]
scaffold1278_8069	2520	7.843333333	3.52	-1.155891486	Down	0.999055172	locus=scaffold1278(5297,10841,+); length=2520; function=LRR receptor-like serine/threonine-protein kinase GSO1 like;	K13420|1|2e-50|202|cic:CICLE_v10030536mg|LRR receptor-like serine/threonine-protein kinase FLS2 [EC:2.7.11.1]	-	-	-	gi|743806398|ref|XP_011017907.1|/1.36689e-174/PREDICTED: LRR receptor-like serine/threonine-protein kinase GSO2 isoform X1 [Populus euphratica]
scaffold0300_1299756	1530	0.656666667	3.88	2.562823523	Up	0.999333139	locus=scaffold0300(1298746,1300767,+); length=1530; domain=Cytochrome P450 domain containing; function=Cytochrome P450 CYP749A22 like;	K15639|1|0.0|788|jcu:105630966|PHYB activation tagged suppressor 1 [EC:1.14.-.-]	-	GO:0016491//oxidoreductase activity;GO:0005506//iron ion binding	-	gi|802572770|ref|XP_012068355.1|/0/PREDICTED: cytochrome P450 CYP749A22-like [Jatropha curcas]
scaffold1686_63920	663	0.963333333	8.696666667	3.174355546	Up	1	locus=scaffold1686(63455,64386,+); length=663; function=Fatty-acid-binding protein 1 like;	-	-	GO:0016853//isomerase activity	GO:0006575//cellular modified amino acid metabolic process	gi|802539629|ref|XP_012071974.1|/2.86565e-94/PREDICTED: fatty-acid-binding protein 1-like [Jatropha curcas]
scaffold0003_4941992	447	4.236666667	1.776666667	-1.253756592	Down	0.995707033	locus=scaffold0003(4941354,4942631,+); length=447; function=Proline-rich receptor-like protein kinase PERK15 like;	K04730|1|3e-21|101|rcu:8274498|interleukin-1 receptor-associated kinase 1 [EC:2.7.11.1];K04733|3|2e-18|91.7|gmx:100805771|interleukin-1 receptor-associated kinase 4 [EC:2.7.11.1]	GO:0043231//intracellular membrane-bounded organelle;GO:0016020//membrane	GO:0004672//protein kinase activity;GO:0000166//nucleotide binding	-	gi|255549990|ref|XP_002516046.1|/1.39616e-20/PREDICTED: probable leucine-rich repeat receptor-like protein kinase At5g49770 [Ricinus communis]
scaffold0371_939664	564	4.233333333	1.53	-1.468262438	Down	0.997922736	locus=scaffold0371(939233,940096,-); length=564; function=Bidirectional sugar transporter SWEET7b like;	K15382|1|9e-64|243|jcu:105641799|solute carrier family 50 (sugar transporter)	GO:0016020//membrane	-	GO:0006810//transport	gi|802542965|ref|XP_012081801.1|/4.01217e-63/PREDICTED: bidirectional sugar transporter SWEET6b [Jatropha curcas]
scaffold0058_71093	189	5.203333333	1.01	-2.365080839	Down	0.999220251	locus=scaffold0058(70999,71187,-); length=189;	K10256|1|5e-14|77.0|jcu:105646514|omega-6 fatty acid desaturase / acyl-lipid omega-6 desaturase (Delta-12 desaturase) [EC:1.14.19.6 1.14.19.22]	-	GO:0016705//oxidoreductase activity, acting on paired donors, with incorporation or reduction of molecular oxygen	GO:0044238//primary metabolic process	gi|698364442|gb|AIT96964.1|/9.54301e-14/FAD2 desaturase [Corylus avellana]
scaffold1017_127849	1536	1.51	3.353333333	1.15104735	Up	0.988133929	locus=scaffold1017(126710,128988,-); length=1536;	K04733|1|4e-07|57.4|sita:101784675|interleukin-1 receptor-associated kinase 4 [EC:2.7.11.1]	-	-	-	gi|1000980630|ref|XP_015570434.1|/0/PREDICTED: calmodulin-binding protein 60 G [Ricinus communis]
scaffold0637_19870	717	19.13	8.323333333	-1.200603553	Down	0.999994385	locus=scaffold0637(19516,20232,+); length=717; function=Protein LIGHT-DEPENDENT SHORT HYPOCOTYLS 6 like;	-	-	-	-	gi|255586269|ref|XP_002533787.1|/1.42632e-68/PREDICTED: protein LIGHT-DEPENDENT SHORT HYPOCOTYLS 4 [Ricinus communis]
scaffold0305_28745	561	1.583333333	0.153333333	-3.368221747	Down	0.997921471	locus=scaffold0305(28477,29037,+); length=561;	K08145|1|5e-10|64.7|pxb:108865635|MFS transporter, SP family, solute carrier family 2 (facilitated glucose transporter), member 8	-	-	-	gi|255551569|ref|XP_002516830.1|/5.30086e-84/PREDICTED: uncharacterized protein LOC8261519 [Ricinus communis]
scaffold0195_1012658	1593	3.696666667	8.433333333	1.189878019	Up	0.999260438	locus=scaffold0195(1011604,1013712,-); length=1593; domain=Cytochrome P450 domain containing; function=Cytochrome P450 78A5 like;	K00517|1|0.0|697|mdm:103402809|;K20619|3|0.0|682|lja:Lj1g3v2011920.1|cytochrome P450 family 78 subfamily A	-	-	-	gi|802653602|ref|XP_012080408.1|/0/PREDICTED: cytochrome P450 78A5 [Jatropha curcas]
scaffold0148_1004503	564	0.576666667	1.236666667	1.100647149	Up	0.943111855	locus=scaffold0148(1004113,1004894,+); length=564;	-	-	-	-	gi|743910418|ref|XP_011048721.1|/1.73632e-74/PREDICTED: uncharacterized protein LOC105142675 [Populus euphratica]
scaffold0059_2293923	873	6.203333333	2.563333333	-1.275022552	Down	0.998821157	locus=scaffold0059(2293089,2294757,+); length=873; function=Homeobox-leucine zipper protein ATHB-13 like;	K09338|1|2e-152|539|rcu:8286990|homeobox-leucine zipper protein	GO:0043231//intracellular membrane-bounded organelle	GO:0003677//DNA binding;GO:0001071//nucleic acid binding transcription factor activity	GO:0006351//transcription, DNA-templated	gi|255558168|ref|XP_002520111.1|/8.61612e-152/PREDICTED: homeobox-leucine zipper protein ATHB-13 [Ricinus communis]
scaffold3383_1590	492	2.406666667	1.18	-1.028249477	Down	0.989006198	locus=scaffold3383(858,2323,+); length=492; function=CASP-like protein RCOM_1174750 like;	K11000|1|8e-16|83.6|egr:104441015|callose synthase [EC:2.4.1.-];K11855|2|2e-12|72.4|spen:107027659|ubiquitin carboxyl-terminal hydrolase 36/42 [EC:3.4.19.12]	GO:0016020//membrane	-	-	gi|255553757|ref|XP_002517919.1|/6.94674e-59/PREDICTED: CASP-like protein 1C1 [Ricinus communis]
scaffold0771_386847	576	2.56	0.973333333	-1.395137942	Down	0.99924177	locus=scaffold0771(386560,387135,-); length=576;	-	-	-	-	gi|255579013|ref|XP_002530358.1|/1.22325e-46/PREDICTED: uncharacterized protein LOC8263218 [Ricinus communis]
scaffold0253_157644	474	2.843333333	1.316666667	-1.110693088	Down	0.98846886	locus=scaffold0253(157408,157881,+); length=474;	-	-	-	-	-
scaffold0155_476159	381	59.91666667	22.17333333	-1.434131697	Down	1	locus=scaffold0155(475937,476381,+); length=381;	-	-	GO:0043169//cation binding	-	gi|95070671|gb|ABF50984.1|/1.11697e-17/metallothionein [Bruguiera gymnorhiza]
scaffold0595_540041	882	1.45	0.636666667	-1.187442763	Down	0.988503724	locus=scaffold0595(539479,540604,+); length=882;	-	-	-	-	gi|802752510|ref|XP_012088268.1|/8.27301e-126/PREDICTED: uncharacterized protein LOC105646926 [Jatropha curcas]
scaffold0004_4781093	1173	5.49	1.51	-1.8622576	Down	0.999640722	locus=scaffold0004(4780507,4781679,+); length=1173;	-	-	-	-	gi|565430696|ref|XP_006279738.1|/2.93361e-53/hypothetical protein CARUB_v10027570mg [Capsella rubella]
scaffold0338_1206615	930	4.863333333	15.80666667	1.70051578	Up	1	locus=scaffold0338(1206151,1207080,-); length=930;	-	-	-	-	gi|224106509|ref|XP_002314190.1|/3.96834e-105/hypothetical protein POPTR_0009s03470g [Populus trichocarpa]
scaffold2774_19343	1557	2.366666667	0.933333333	-1.342392197	Down	0.997896855	locus=scaffold2774(17990,21894,-); length=1557; function=O-glucosyltransferase rumi homolog like;	K13667|1|4e-179|629|pper:PRUPE_ppa019065mg|protein glucosyltransferase [EC:2.4.1.-]	-	-	-	gi|255539447|ref|XP_002510788.1|/0/PREDICTED: O-glucosyltransferase rumi homolog [Ricinus communis]
scaffold0151_1115462	375	1.34	0.566666667	-1.241660755	Down	0.994117604	locus=scaffold0151(1115275,1115649,+); length=375;	-	-	-	-	-
scaffold0074_2567367	2769	15.43	41	1.409885848	Up	1	locus=scaffold0074(2528570,2606165,+); length=2769; domain=Cytochrome P450 domain containing; function=Cytochrome P450 83B1 like;	K20617|1|8e-146|519|lja:Lj3g3v1475790.2|cytochrome P450 family 71 subfamily A;K11818|3|2e-141|504|crb:CARUB_v10007516mg|cytochrome P450 family 83 subfamily B polypeptide 1 [EC:1.14.-.-]	-	GO:0016709//oxidoreductase activity, acting on paired donors, with incorporation or reduction of molecular oxygen, NAD(P)H as one donor, and incorporation of one atom of oxygen;GO:0005506//iron ion binding	GO:0008152//metabolic process	gi|302142620|emb|CBI19823.3|/0/unnamed protein product [Vitis vinifera]
scaffold1146_17840	396	1.413333333	0.633333333	-1.158064846	Down	0.956057915	locus=scaffold1146(17643,18038,-); length=396;	-	-	-	-	gi|802603754|ref|XP_012073253.1|/4.8967e-42/PREDICTED: uncharacterized protein LOC105634909 [Jatropha curcas]
scaffold1291_130487	216	1.12	0.22	-2.347923303	Down	0.988659625	locus=scaffold1291(130689,130904,+); length=216; function=Microtubule-associated protein RP/EB family member 1C like;	K10436|1|4e-16|84.0|rcu:8285588|microtubule-associated protein, RP/EB family	-	-	-	gi|802644211|ref|XP_012079308.1|/3.99098e-28/PREDICTED: microtubule-associated protein RP/EB family member 1C [Jatropha curcas]
scaffold0827_2391	723	1.046666667	9.726666667	3.216143419	Up	1	locus=scaffold0827(1977,2699,+); length=723; function=Zinc finger protein ZAT10 like;	-	-	-	-	gi|225438986|ref|XP_002279570.1|/3.14768e-47/PREDICTED: zinc finger protein ZAT10 [Vitis vinifera]
scaffold0436_922393	1188	25.56	9.3	-1.458585215	Down	1	locus=scaffold0436(921387,923399,-); length=1188; function=F-box protein At2g32560 like;	K01640|1|1e-85|318|thj:104800457|hydroxymethylglutaryl-CoA lyase [EC:4.1.3.4]	-	-	-	gi|802688078|ref|XP_012082552.1|/1.13584e-169/PREDICTED: F-box protein At2g26850-like [Jatropha curcas]
scaffold0110_1769265	441	0.28	1.52	2.440572591	Up	0.997805761	locus=scaffold0110(1768989,1769542,+); length=441;	-	-	-	-	gi|223533695|gb|EEF35430.1|/3.69492e-13/conserved hypothetical protein [Ricinus communis]
scaffold0410_661989	2388	49.55	23.48333333	-1.077247852	Down	1	locus=scaffold0410(660796,663183,-); length=2388; function=Branchpoint-bridging protein / Branchpoint-bridging protein like;	K13095|1|0.0|1072|jcu:105648631|splicing factor 1	-	GO:0003676//nucleic acid binding;GO:0046872//metal ion binding	-	gi|802769850|ref|XP_012090468.1|/0/PREDICTED: branchpoint-bridging protein [Jatropha curcas]
scaffold2632_16096	1431	1.596666667	0.66	-1.274525226	Down	0.99789526	locus=scaffold2632(15381,16811,+); length=1431; function=Putative pentatricopeptide repeat-containing protein At3g25060, mitochondrial like;	K19589|1|2e-85|317|mtr:MTR_4g024860|release factor glutamine methyltransferase [EC:2.1.1.297];K19090|5|5e-81|302|fve:101300361|CRISPR-associated protein Cas5t	-	-	-	gi|802724744|ref|XP_012085832.1|/0/PREDICTED: putative pentatricopeptide repeat-containing protein At3g25060, mitochondrial [Jatropha curcas]
scaffold2008_36404	1200	3.543333333	1.19	-1.574145618	Down	0.999723844	locus=scaffold2008(35805,37004,+); length=1200; function=Auxin-induced in root cultures protein 12 like;	K03189|1|3e-07|57.4|rcu:8264127|urease accessory protein	GO:0031224//intrinsic component of membrane	GO:0016491//oxidoreductase activity	-	gi|255582443|ref|XP_002532009.1|/0/PREDICTED: cytochrome b561 and DOMON domain-containing protein At2g04850 [Ricinus communis]
scaffold0877_145526	2082	1.35	0.6	-1.169925001	Down	0.997196462	locus=scaffold0877(144844,148312,-); length=2082; function=Uncharacterized protein At5g41620 like;	K06636|1|3e-06|55.1|jcu:105644535|structural maintenance of chromosome 1	-	-	-	gi|255537659|ref|XP_002509896.1|/0/PREDICTED: uncharacterized protein At5g41620 [Ricinus communis]
scaffold1478_104993	303	1.55	0.72	-1.106199404	Down	0.956462107	locus=scaffold1478(104880,105182,+); length=303;	-	-	-	-	gi|802788078|ref|XP_012092088.1|/1.62526e-28/PREDICTED: uncharacterized protein LOC105649882 [Jatropha curcas]
scaffold0485_654887	2148	4.26	10.48333333	1.299172181	Up	0.992172734	locus=scaffold0485(652640,657135,-); length=2148; function=Probable cyclic nucleotide-gated ion channel 14 like;	K05391|1|0.0|1283|rcu:8265205|cyclic nucleotide gated channel, other eukaryote	GO:0031224//intrinsic component of membrane	GO:0005267//potassium channel activity	GO:0030001//metal ion transport	gi|1000974627|ref|XP_015572556.1|/0/PREDICTED: probable cyclic nucleotide-gated ion channel 14 [Ricinus communis]
scaffold0105_1211817	375	1.293333333	0.35	-1.885667325	Down	0.970283862	locus=scaffold0105(1213411,1213785,-); length=375;	-	-	-	-	gi|802733679|ref|XP_012086672.1|/7.80597e-08/PREDICTED: nephrocystin-3 [Jatropha curcas]
scaffold0528_640233	2658	2.47	0.893333333	-1.467240542	Down	0.999781798	locus=scaffold0528(637695,642771,-); length=2658; function=Putative leucine-rich repeat receptor-like protein kinase At2g19210 like;	K04733|1|0.0|682|pop:POPTR_0086s00270g|interleukin-1 receptor-associated kinase 4 [EC:2.7.11.1]	-	-	-	gi|743937090|ref|XP_011012941.1|/0/PREDICTED: probable LRR receptor-like serine/threonine-protein kinase At1g05700 [Populus euphratica]
scaffold0909_8681	2346	6.583333333	1.976666667	-1.735748643	Down	0.999629091	locus=scaffold0909(7509,9854,+); length=2346; function=Pentatricopeptide repeat-containing protein At3g49740 like;	K01176|1|8e-83|309|nnu:104609601|alpha-amylase [EC:3.2.1.1]	-	-	-	gi|1000944095|ref|XP_015581741.1|/0/PREDICTED: pentatricopeptide repeat-containing protein At3g49740 isoform X1 [Ricinus communis]
scaffold0940_370563	798	1.786666667	0.703333333	-1.344990002	Down	0.994922206	locus=scaffold0940(369510,371616,-); length=798; function=Ricin like;	-	-	-	-	gi|743787208|ref|XP_010922360.1|/1.69175e-39/PREDICTED: ricin-like [Elaeis guineensis]
scaffold0026_749428	393	1.06	0.326666667	-1.698173111	Down	0.988657463	locus=scaffold0026(749186,749671,-); length=393;	-	-	-	-	gi|147852240|emb|CAN80132.1|/8.73313e-15/hypothetical protein VITISV_012031 [Vitis vinifera]
scaffold4306_2529	360	16.32666667	5.103333333	-1.677718491	Down	0.999998723	locus=scaffold4306(2290,2769,+); length=360;	-	-	-	GO:0010876//lipid localization	gi|802547064|ref|XP_012088327.1|/2.05923e-56/PREDICTED: putative lipid-transfer protein DIR1 [Jatropha curcas]
scaffold0823_149667	819	4.95	1.853333333	-1.417306143	Down	0.998821757	locus=scaffold0823(148145,151190,-); length=819; function=Gamma carbonic anhydrase 1, mitochondrial like;	-	-	GO:0003824//catalytic activity	-	gi|255538694|ref|XP_002510412.1|/1.19807e-136/PREDICTED: gamma carbonic anhydrase 1, mitochondrial [Ricinus communis]
scaffold0883_280040	858	6.996666667	2.476666667	-1.498268051	Down	0.999285591	locus=scaffold0883(279214,280702,-); length=858;	-	-	-	-	gi|223539687|gb|EEF41269.1|/8.3204e-83/conserved hypothetical protein [Ricinus communis]
scaffold1799_45326	1074	43.26	95.32666667	1.139846185	Up	1	locus=scaffold1799(44790,45863,-); length=1074;	-	-	-	-	gi|255571383|ref|XP_002526640.1|/3.72281e-52/PREDICTED: uncharacterized protein LOC8263079 [Ricinus communis]
scaffold0670_241436	1239	1.62	0.63	-1.362570079	Down	0.987677307	locus=scaffold0670(240817,242055,-); length=1239; function=Uncharacterized protein At4g06744 like;	K02984|1|3e-65|250|pper:PRUPE_ppa024854mg|small subunit ribosomal protein S3Ae;K00924|2|6e-30|132|brp:103838950|	-	-	-	gi|223542091|gb|EEF43635.1|/9.49093e-175/serine-threonine protein kinase, plant-type, putative [Ricinus communis]
scaffold5898_530	750	65.12333333	26.58	-1.292833441	Down	1	locus=scaffold5898(156,905,+); length=750; function=Receptor-like protein 2 like;	K02146|1|1e-26|120|mtr:MTR_7g009520|V-type H+-transporting ATPase subunit d;K10406|2|2e-26|120|tcc:TCM_032503|kinesin family member C2/C3	-	-	-	gi|1000969416|ref|XP_015573759.1|/8.48004e-75/PREDICTED: probable LRR receptor-like serine/threonine-protein kinase At4g36180 [Ricinus communis]
scaffold0117_2118124	1722	2.936666667	1.13	-1.377856746	Down	0.989021939	locus=scaffold0117(2116028,2120236,-); length=1722; domain=Cdc23 domain containing; function=Anaphase-promoting complex subunit 8 like;	K03355|1|0.0|1023|jcu:105640445|anaphase-promoting complex subunit 8	GO:0000152//nuclear ubiquitin ligase complex	-	GO:0007088//regulation of mitotic nuclear division	gi|802652612|ref|XP_012080150.1|/0/PREDICTED: anaphase-promoting complex subunit 8 [Jatropha curcas]
scaffold0040_2984370	306	2.423333333	0.516666667	-2.229687149	Down	0.997902362	locus=scaffold0040(2986521,2986915,-); length=306; function=Flap endonuclease GEN-like 2 like;	K15338|1|3e-36|150|sind:105160491|flap endonuclease GEN [EC:3.1.-.-]	GO:0044427;GO:0043231//intracellular membrane-bounded organelle	GO:0016788//hydrolase activity, acting on ester bonds;GO:0003676//nucleic acid binding	GO:0006259//DNA metabolic process;GO:0006325//chromatin organization	gi|697173481|ref|XP_009595666.1|/1.15851e-35/PREDICTED: flap endonuclease GEN-like 2 [Nicotiana tomentosiformis]
scaffold0086_1411243	726	176.62	634.6766667	1.845373085	Up	1	locus=scaffold0086(1410157,1412330,+); length=726; function=Glutathione S-transferase L3 like;	K00799|1|9e-116|416|jcu:105642146|glutathione S-transferase [EC:2.5.1.18]	-	GO:0003824//catalytic activity	-	gi|821324868|ref|NP_001295698.1|/4.64719e-115/glutathione S-transferase L3-like [Jatropha curcas]
scaffold4789_3384	753	27.48666667	92.82666667	1.755807353	Up	1	locus=scaffold4789(2763,4005,-); length=753; function=Auxin-responsive protein IAA29 like;	K14484|1|2e-67|256|jcu:105641301|auxin-responsive protein IAA	-	-	-	gi|802666360|ref|XP_012081208.1|/8.56997e-67/PREDICTED: auxin-responsive protein IAA29 [Jatropha curcas]
scaffold1800_12234	1626	0.83	2.483333333	1.581094683	Up	0.999537372	locus=scaffold1800(10630,13839,+); length=1626; function=Beta-glucosidase 11 like;	K01188|1|0.0|687|jcu:105636187|beta-glucosidase [EC:3.2.1.21]	-	-	-	gi|118566338|gb|ABL01537.1|/0/beta glucosidase [Hevea brasiliensis]
scaffold0823_390156	285	0.16	8.03	5.649256178	Up	1	locus=scaffold0823(389952,390361,-); length=285; function=Transcription factor RADIALIS like;	-	-	GO:0003676//nucleic acid binding	-	gi|255538654|ref|XP_002510392.1|/3.11455e-36/PREDICTED: protein RADIALIS-like 3 [Ricinus communis]
scaffold0426_899695	852	54.09666667	364.1833333	2.751053294	Up	1	locus=scaffold0426(899270,900121,-); length=852; function=Ethylene-responsive transcription factor 5 like;	K09286|1|1e-75|283|jcu:105648654|EREBP-like factor	-	-	-	gi|422940495|gb|AFX83950.1|/5.14475e-85/AP2/ERF super family protein [Hevea brasiliensis]
scaffold0318_1242461	918	1.673333333	5.486666667	1.713205066	Up	0.999991726	locus=scaffold0318(1241617,1243432,+); length=960;	-	-	-	-	gi|255580586|ref|XP_002531117.1|/1.37265e-124/PREDICTED: uncharacterized protein LOC8286115 [Ricinus communis]
scaffold0026_363885	1971	4.896666667	0.78	-2.650253961	Down	1	locus=scaffold0026(361586,366185,+); length=1971; function=Sulfate transporter 3.1 like;	K17471|1|0.0|1167|jcu:105649950|sulfate transporter 3	GO:0031224//intrinsic component of membrane	GO:0015291//secondary active transmembrane transporter activity	GO:0015698//inorganic anion transport	gi|802789802|ref|XP_012092183.1|/0/PREDICTED: sulfate transporter 3.1-like [Jatropha curcas]
scaffold7068_749	408	280.36	119.6933333	-1.22793773	Down	1	locus=scaffold7068(546,953,-); length=408;	K05285|1|3e-30|130|ats:F775_00582|phosphatidylinositol glycan, class N [EC:2.7.-.-];K11000|2|3e-26|117|ats:F775_15227|callose synthase [EC:2.4.1.-];K07052|3|2e-23|107|ats:F775_13744|uncharacterized protein;K13462|4|2e-22|105|ats:F775_09185|guanine nucleotide-exchange factor;K18723|5|3e-19|94.4|ats:F775_25062|nucleoporin GLE1	-	-	-	gi|113205142|gb|AAT40504.2|/5.90522e-40/Polyprotein, putative [Solanum demissum]
scaffold0656_281989	387	22.07333333	10.55	-1.065061511	Down	0.999728377	locus=scaffold0656(281796,282182,-); length=387;	-	-	-	-	gi|802707782|ref|XP_012084384.1|/1.48579e-46/PREDICTED: uncharacterized protein LOC105643784 [Jatropha curcas]
scaffold0592_357655	2169	43.32666667	19.54666667	-1.148332645	Down	1	locus=scaffold0592(355147,360163,-); length=2169; function=Chloride channel protein CLC-e like;	K05012|1|4e-07|58.2|ccp:CHC_T00001610001|chloride channel 3/4/5	GO:0016020//membrane	GO:0005216//ion channel activity	GO:0006810//transport	gi|1000976526|ref|XP_015571861.1|/0/PREDICTED: chloride channel protein CLC-e isoform X2 [Ricinus communis]
scaffold0106_68014	318	1.61	0.276666667	-2.540839947	Down	0.997895747	locus=scaffold0106(67792,68109,+); length=318;	-	-	-	-	gi|802689368|ref|XP_012082854.1|/1.27307e-21/PREDICTED: uncharacterized protein LOC105642590 [Jatropha curcas]
scaffold0075_90328	300	0.72	9.76	3.760812336	Up	1	locus=scaffold0075(90179,90478,-); length=300;	-	-	-	-	-
scaffold0034_40245	3753	0.61	1.776666667	1.542291884	Up	0.997781728	locus=scaffold0034(37521,42970,-); length=3753; function=LysM domain receptor-like kinase 4 like;	K04733|1|0.0|889|rcu:8272991|interleukin-1 receptor-associated kinase 4 [EC:2.7.11.1]	-	GO:0004871//signal transducer activity;GO:0004713//protein tyrosine kinase activity	-	gi|567866271|ref|XP_006425758.1|/0/hypothetical protein CICLE_v10024731mg [Citrus clementina]
scaffold6485_988	531	2.016666667	0.163333333	-3.626081488	Down	0.998559883	locus=scaffold6485(723,1253,-); length=531;	-	-	-	-	gi|802797175|ref|XP_012092954.1|/5.44974e-45/PREDICTED: uncharacterized protein LOC105650642 [Jatropha curcas]
scaffold0430_582458	1206	5.33	18.21	1.772523484	Up	1	locus=scaffold0430(581762,583155,+); length=1206;	-	-	-	-	gi|802570431|ref|XP_012068174.1|/1.89845e-87/PREDICTED: uncharacterized protein LOC105630811 [Jatropha curcas]
scaffold0384_663061	1425	18.39666667	5.333333333	-1.78633498	Down	1	locus=scaffold0384(661469,664653,+); length=1425; function=Polygalacturonase At1g48100 like;	K01184|1|0.0|729|jcu:105634235|polygalacturonase [EC:3.2.1.15]	-	GO:0004553//hydrolase activity, hydrolyzing O-glycosyl compounds	GO:0044238//primary metabolic process;GO:0045229//external encapsulating structure organization	gi|223539349|gb|EEF40940.1|/0/Polygalacturonase precursor, putative [Ricinus communis]
scaffold0188_1163896	354	35.59333333	12.45333333	-1.515075094	Down	1	locus=scaffold0188(1163636,1164157,+); length=354; function=Thionin-like protein 2 like;	-	-	-	-	gi|643729315|gb|KDP37195.1|/1.9444e-46/hypothetical protein JCGZ_06251 [Jatropha curcas]
scaffold1294_172582	612	137.7233333	291.4933333	1.081689884	Up	1	locus=scaffold1294(172213,172952,-); length=612; function=Uncharacterized protein At4g22758 like;	-	-	-	-	gi|802622046|ref|XP_012076193.1|/9.15404e-62/PREDICTED: uncharacterized protein At4g22758 [Jatropha curcas]
scaffold0972_61385	1050	1.166666667	0.403333333	-1.532347875	Down	0.994022153	locus=scaffold0972(60707,62063,-); length=1050;	-	-	-	-	gi|802537771|ref|XP_012065908.1|/1.25936e-97/PREDICTED: uncharacterized protein LOC105628996 [Jatropha curcas]
scaffold0197_1125803	4692	8.596666667	4.096666667	-1.069326857	Down	0.999737339	locus=scaffold0197(1121663,1129944,+); length=4692;	-	-	-	-	gi|1000962748|ref|XP_002520661.2|/0/PREDICTED: uncharacterized protein LOC8287159 [Ricinus communis]
scaffold0168_365141	3210	3.256666667	0.386666667	-3.074233757	Down	0.999999289	locus=scaffold0168(361817,368466,+); length=3210; domain=Cellulose synthase, RING-type zinc finger domain containing; function=Cellulose synthase A catalytic subunit 3 like;	K10999|1|0.0|2026|jcu:105645215|cellulose synthase A [EC:2.4.1.12]	GO:0031224//intrinsic component of membrane	GO:0016759//cellulose synthase activity;GO:0046914//transition metal ion binding	GO:0045229//external encapsulating structure organization;GO:0009250//glucan biosynthetic process	gi|802727788|ref|XP_012086144.1|/0/PREDICTED: cellulose synthase A catalytic subunit 3 [UDP-forming]-like [Jatropha curcas]
scaffold0538_750664	555	2.783333333	0.826666667	-1.751436077	Down	0.99926155	locus=scaffold0538(756986,757540,-); length=555; function=Probable disease resistance protein At5g63020 like;	K13459|1|3e-31|135|jcu:105635062|disease resistance protein RPS2	-	-	-	gi|802604110|ref|XP_012073443.1|/1.4667e-30/PREDICTED: LOW QUALITY PROTEIN: probable disease resistance protein At5g63020 [Jatropha curcas]
scaffold0913_74183	1380	1.15	0.34	-1.75802721	Down	0.992162042	locus=scaffold0913(73159,75208,+); length=1380; domain=Glycoside hydrolase, family 17 domain containing; function=Glucan endo-1,3-beta-glucosidase 7 like;	K19891|1|5e-92|339|lja:Lj6g3v0423710.1|glucan endo-1,3-beta-glucosidase 1/2/3 [EC:3.2.1.39]	-	GO:0043167//ion binding;GO:0008422//beta-glucosidase activity	GO:0044238//primary metabolic process	gi|802592967|ref|XP_012071830.1|/0/PREDICTED: glucan endo-1,3-beta-glucosidase 7-like [Jatropha curcas]
scaffold0008_2946703	327	0.393333333	1.72	2.128584206	Up	0.992965956	locus=scaffold0008(2946540,2946866,+); length=327;	-	-	-	-	gi|255563268|ref|XP_002522637.1|/2.02452e-11/PREDICTED: peroxidase-like protein 2 [Ricinus communis]
scaffold0997_153922	696	0.23	7.566666667	5.039952125	Up	1	locus=scaffold0997(153575,154270,-); length=696; function=Dehydration-responsive element-binding protein 1D like;	K09286|1|1e-60|233|spen:107013877|EREBP-like factor	-	-	-	gi|66269671|gb|AAY43213.1|/1.19199e-117/CRT/DRE binding factor 1 [Hevea brasiliensis]
scaffold0021_1154506	549	25.6	8.836666667	-1.534569641	Down	1	locus=scaffold0021(1154191,1154822,+); length=549;	-	-	-	-	gi|802585558|ref|XP_012070492.1|/6.3237e-55/PREDICTED: uncharacterized protein LOC105632663 [Jatropha curcas]
scaffold0320_824722	1557	1.663333333	3.483333333	1.066391222	Up	0.992451455	locus=scaffold0320(822737,826708,-); length=1557; domain=Dehydroquinase class I,Shikimate dehydrogenase substrate binding, N-terminal domain containing; function=Bifunctional 3-dehydroquinate dehydratase/shikimate dehydrogenase, chloroplastic like;	K13832|1|0.0|857|rcu:8287192|3-dehydroquinate dehydratase / shikimate dehydrogenase [EC:4.2.1.10 1.1.1.25]	GO:0044424	GO:0016616//oxidoreductase activity, acting on the CH-OH group of donors, NAD or NADP as acceptor;GO:0016836//hydro-lyase activity;GO:0000166//nucleotide binding	GO:0008652//cellular amino acid biosynthetic process	gi|255559348|ref|XP_002520694.1|/0/PREDICTED: bifunctional 3-dehydroquinate dehydratase/shikimate dehydrogenase, chloroplastic isoform X4 [Ricinus communis]
scaffold0803_111150	1569	16.37	7.64	-1.099409778	Down	0.999524086	locus=scaffold0803(110172,112129,-); length=1569; domain=Cytochrome P450 domain containing; function=Licodione synthase like;	K07408|1|0.0|644|pop:POPTR_0013s02800g|cytochrome P450 family 1 subfamily A polypeptide 1 [EC:1.14.14.1]	-	GO:0005506//iron ion binding	-	gi|1000943125|ref|XP_015582042.1|/0/PREDICTED: licodione synthase [Ricinus communis]
scaffold0034_3301393	246	32.85	82.08	1.32113736	Up	1	locus=scaffold0034(3301271,3301516,+); length=246;	-	-	-	-	gi|643737029|gb|KDP43235.1|/9.78872e-06/hypothetical protein JCGZ_22787 [Jatropha curcas]
scaffold0365_112379	1350	5.013333333	2.453333333	-1.031026896	Down	0.997021364	locus=scaffold0365(111705,113054,+); length=1350; function=Anthranilate N-benzoyltransferase protein 1 like;	K13065|1|9e-27|122|tcc:TCM_019813|shikimate O-hydroxycinnamoyltransferase [EC:2.3.1.133];K15400|3|7e-24|112|egr:104421211|omega-hydroxypalmitate O-feruloyl transferase [EC:2.3.1.188]	-	-	-	gi|802701166|ref|XP_012083896.1|/0/PREDICTED: omega-hydroxypalmitate O-feruloyl transferase [Jatropha curcas]
scaffold0095_1951562	2325	4.503333333	0.516666667	-3.123687554	Down	1	locus=scaffold0095(1947888,1955237,-); length=2325; function=Phosphate transporter PHO1 like;	K14514|1|1e-09|66.6|smo:SELMODRAFT_419761|ethylene-insensitive protein 3;K07024|3|2e-08|62.8|smo:SELMODRAFT_419758|sucrose-6-phosphatase&#160; [EC:3.1.3.24]	GO:0031224//intrinsic component of membrane	GO:0004871//signal transducer activity	-	gi|802581724|ref|XP_012069874.1|/0/PREDICTED: phosphate transporter PHO1 [Jatropha curcas]
scaffold0054_509202	3300	4.556666667	0.623333333	-2.869903068	Down	1	locus=scaffold0054(507553,510852,-); length=3300; function=Putative disease resistance protein RGA3 like;	K15078|1|3e-161|570|nnu:104613421|structure-specific endonuclease subunit SLX1 [EC:3.6.1.-]	-	-	-	gi|802600074|ref|XP_012072750.1|/0/PREDICTED: putative disease resistance protein RGA4 [Jatropha curcas]
scaffold1785_59666	285	5.196666667	15.47666667	1.574436353	Up	0.997917398	locus=scaffold1785(59524,59808,-); length=285;	-	-	-	-	gi|643727058|gb|KDP35623.1|/9.77211e-06/hypothetical protein JCGZ_09061 [Jatropha curcas]
scaffold0834_335802	1617	2.776666667	0.973333333	-1.512348126	Down	0.996398239	locus=scaffold0834(334994,336610,-); length=1617; function=Disease resistance protein RPS5 like;	K13459|1|5e-120|432|vvi:104881473|disease resistance protein RPS2	-	-	-	gi|1000958043|ref|XP_015576965.1|/2.03984e-162/PREDICTED: uncharacterized protein LOC8266842 isoform X2 [Ricinus communis]
scaffold0016_3351614	1038	2.833333333	1.303333333	-1.120294234	Down	0.992735468	locus=scaffold0016(3350058,3353171,-); length=1038; function=Transcription factor E2FC like;	K06620|1|1e-112|407|jcu:105635354|transcription factor E2F3	GO:0043231//intracellular membrane-bounded organelle	-	GO:0006351//transcription, DNA-templated	gi|802607454|ref|XP_012073812.1|/6.75158e-112/PREDICTED: transcription factor E2FC isoform X1 [Jatropha curcas]
scaffold1109_73453	1164	2.393333333	6.02	1.330742144	Up	0.998256901	locus=scaffold1109(72872,74035,-); length=1164; function=Probable galacturonosyltransferase-like 9 like;	K20893|1|1e-115|417|cic:CICLE_v10025952mg|probable galacturonosyltransferase-like 1 [EC:2.4.1.-]	GO:0043231//intracellular membrane-bounded organelle	GO:0008194//UDP-glycosyltransferase activity	-	gi|802787796|ref|XP_012092016.1|/0/PREDICTED: probable galacturonosyltransferase-like 9 [Jatropha curcas]
scaffold0784_27295	336	0.703333333	2.176666667	1.629839993	Up	0.899053183	locus=scaffold0784(25568,29020,+); length=336;	-	GO:0044464	-	GO:0051234//establishment of localization	gi|802710413|ref|XP_012084579.1|/2.1211e-37/PREDICTED: uncharacterized protein LOC105643943 [Jatropha curcas]
scaffold0544_638705	831	1.956666667	0.346666667	-2.496776975	Down	0.993758218	locus=scaffold0544(638290,639120,-); length=831; function=RING-H2 finger protein ATL3 like;	K16286|1|7e-26|118|sita:101759943|E3 ubiquitin-protein ligase EL5 [EC:2.3.2.27];K10664|4|2e-21|103|egu:105058461|E3 ubiquitin-protein ligase ATL6/9/15/31/42/55 [EC:2.3.2.27];K19041|5|2e-21|103|lja:Lj6g3v1468220.1|E3 ubiquitin-protein ligase RNF38/44 [EC:2.3.2.27]	-	-	-	gi|802574874|ref|XP_012068786.1|/8.64847e-90/PREDICTED: RING-H2 finger protein ATL3-like [Jatropha curcas]
scaffold1339_82988	4617	3.933333333	1.77	-1.152003093	Down	0.997668429	locus=scaffold1339(79131,86845,+); length=4617; function=Disease resistance protein At4g27190 like;	K13459|1|2e-139|499|csv:101219523|disease resistance protein RPS2	-	-	-	gi|743829464|ref|XP_011023525.1|/0/PREDICTED: uncharacterized protein LOC105124982 [Populus euphratica]
scaffold0217_294438	300	3.736666667	1.746666667	-1.097147561	Down	0.992057907	locus=scaffold0217(294289,294588,+); length=300;	-	-	-	-	-
scaffold0179_1619683	1239	45.58666667	20.68666667	-1.139910726	Down	1	locus=scaffold0179(1615287,1624080,-); length=1239; function=N-alpha-acetyltransferase 35, NatC auxiliary subunit like;	K20823|1|8e-110|398|jcu:105641283|N-alpha-acetyltransferase 35, NatC auxiliary subunit	-	GO:0003824//catalytic activity	-	gi|802666222|ref|XP_012081184.1|/4.06218e-109/PREDICTED: N-alpha-acetyltransferase 35, NatC auxiliary subunit isoform X2 [Jatropha curcas]
scaffold0393_35558	795	1.013333333	0.363333333	-1.479743189	Down	0.991976766	locus=scaffold0393(34736,36380,+); length=795; domain=Zinc finger, RING-CH-type domain containing; function=Probable E3 ubiquitin ligase SUD1 like;	K10661|1|2e-08|60.5|mdm:103428221|E3 ubiquitin-protein ligase MARCH6 [EC:2.3.2.27]	-	-	-	gi|802620705|ref|XP_012075677.1|/3.20224e-115/PREDICTED: uncharacterized protein LOC105636893 [Jatropha curcas]
scaffold1008_140078	306	1.123333333	0.15	-2.904751685	Down	0.995040133	locus=scaffold1008(139893,140263,-); length=306;	-	-	-	-	-
scaffold0015_844470	7884	1.733333333	0.633333333	-1.452512205	Down	0.994328822	locus=scaffold0015(833919,855021,-); length=7884; function=ABC transporter B family member 19 like;	K05658|1|0.0|2042|rcu:8260432|ATP-binding cassette, subfamily B (MDR/TAP), member 1 [EC:3.6.3.44]	GO:0031224//intrinsic component of membrane	GO:0042626//ATPase activity, coupled to transmembrane movement of substances;GO:0032559//adenyl ribonucleotide binding	GO:0006810//transport;GO:0009207	gi|703130431|ref|XP_010104606.1|/0/ABC transporter B family member 19 [Morus notabilis]
scaffold0304_968583	285	0.16	1.546666667	3.273018494	Up	0.993936954	locus=scaffold0304(967966,969201,+); length=285;	-	-	-	-	gi|255564072|ref|XP_002523034.1|/5.87379e-35/PREDICTED: uncharacterized protein LOC8260844 [Ricinus communis]
scaffold0862_121781	804	11.81333333	3.87	-1.610010632	Down	0.999642174	locus=scaffold0862(120665,122898,+); length=804; function=Ferritin-3, chloroplastic like;	K00522|1|5e-80|298|pop:POPTR_0016s13260g|ferritin heavy chain [EC:1.16.3.2]	-	GO:0005506//iron ion binding;GO:0003824//catalytic activity;GO:0005506//iron ion binding;GO:0003824//catalytic activity	GO:0008152//metabolic process;GO:0000041//transition metal ion transport;GO:0006875//cellular metal ion homeostasis;GO:0008152//metabolic process;GO:0000041//transition metal ion transport;GO:0006875//cellular metal ion homeostasis	gi|255571441|ref|XP_002526668.1|/2.88767e-87/PREDICTED: ferritin, chloroplastic [Ricinus communis]
scaffold0406_461391	123	0.603333333	1.89	1.647359038	Up	0.952817166	locus=scaffold0406(461330,461452,+); length=123;	-	-	-	-	-
scaffold0893_162297	459	2.65	5.54	1.063893617	Up	0.994992231	locus=scaffold0893(162068,162526,-); length=459; function=UPF0651 protein P31B10.02, mitochondrial like;	-	-	-	-	gi|566181164|ref|XP_006380785.1|/4.2885e-14/hypothetical protein POPTR_0007s13640g [Populus trichocarpa]
scaffold0378_1026618	426	37.91	16.81	-1.173258732	Down	1	locus=scaffold0378(1025949,1027288,+); length=426;	K08237|1|6e-10|63.5|pda:103695907|hydroquinone glucosyltransferase [EC:2.4.1.218];K01881|2|4e-08|57.4|bna:106356872|prolyl-tRNA synthetase [EC:6.1.1.15];K12447|5|2e-06|51.6|thj:104808371|UDP-sugar pyrophosphorylase [EC:2.7.7.64]	-	-	-	gi|590693110|ref|XP_007044242.1|/3.08572e-20/Cysteine-rich RLK (RECEPTOR-like protein kinase) 8 [Theobroma cacao]
scaffold1557_17478	333	1.4	0.646666667	-1.114332675	Down	0.978427908	locus=scaffold1557(17414,17746,+); length=333;	K12447|1|3e-07|44.7|thj:104808371|UDP-sugar pyrophosphorylase [EC:2.7.7.64];K08237|3|2e-06|52.0|pda:103695907|hydroquinone glucosyltransferase [EC:2.4.1.218]	-	-	-	gi|595969736|ref|XP_007217468.1|/8.84692e-23/hypothetical protein PRUPE_ppb023624mg, partial [Prunus persica]
scaffold1166_55320	2526	7.46	2.943333333	-1.341724693	Down	0.999565537	locus=scaffold1166(54058,56583,-); length=2526; function=LRR receptor-like serine/threonine-protein kinase FLS2 like;	K13420|1|1e-86|322|bvg:104883663|LRR receptor-like serine/threonine-protein kinase FLS2 [EC:2.7.11.1]	-	-	-	gi|223537360|gb|EEF38989.1|/0/serine-threonine protein kinase, plant-type, putative [Ricinus communis]
scaffold0139_1037309	1056	4.856666667	1.693333333	-1.520100475	Down	0.999575219	locus=scaffold0139(1036782,1037837,-); length=1056; function=Protein FANTASTIC FOUR 3 like;	K09528|1|4e-19|96.7|tcc:TCM_041220|DnaJ homolog subfamily C member 8;K13161|4|8e-12|72.4|csv:101218373|heterogeneous nuclear ribonucleoprotein R;K20642|5|1e-08|61.6|bvg:104900475|Rho GTPase-activating protein 22/24/25	-	-	-	gi|1000970792|ref|XP_015573471.1|/1.00472e-102/PREDICTED: protein FANTASTIC FOUR 3 [Ricinus communis]
scaffold0145_1985083	1137	5.806666667	15.31	1.39869216	Up	1	locus=scaffold0145(1983126,1987040,-); length=1137; function=Aldo-keto reductase family 4 member C9 like;	K00011|1|1e-147|523|thj:104806544|aldehyde reductase [EC:1.1.1.21]	-	GO:0004033//aldo-keto reductase (NADP) activity	GO:0008152//metabolic process	gi|802751364|ref|XP_012088003.1|/1.13743e-163/PREDICTED: aldo-keto reductase family 4 member C9-like [Jatropha curcas]
scaffold2289_27653	495	1.563333333	0.583333333	-1.422233001	Down	0.991754834	locus=scaffold2289(27786,28280,+); length=495;	K19986|1|3e-41|130|jcu:105644953|exocyst complex component 8	-	-	-	gi|643713826|gb|KDP26491.1|/1.13302e-40/hypothetical protein JCGZ_17649 [Jatropha curcas]
scaffold0347_1092857	306	12.96666667	3.426666667	-1.919929891	Down	0.999767058	locus=scaffold0347(1092705,1093010,-); length=306;	K13211|1|7e-18|89.7|jcu:105631148|GC-rich sequence DNA-binding factor	-	-	-	gi|802573885|ref|XP_012068542.1|/4.13961e-17/PREDICTED: PAX3- and PAX7-binding protein 1 [Jatropha curcas]
scaffold3319_13073	1572	28.95666667	66.38666667	1.196997978	Up	1	locus=scaffold3319(12092,14055,-); length=1572; function=4-coumarate--CoA ligase-like 10 like;	K12261|1|1e-126|454|gsl:Gasu_12440|2-hydroxyacyl-CoA lyase 1 [EC:4.1.-.-];K01904|2|3e-50|200|sita:101781746|4-coumarate--CoA ligase [EC:6.2.1.12]	-	GO:0016405//CoA-ligase activity	-	gi|802740718|ref|XP_012086931.1|/0/PREDICTED: oxalate--CoA ligase-like [Jatropha curcas]
scaffold0029_786489	555	1.85	0.01	-7.531381461	Down	1	locus=scaffold0029(786178,786801,+); length=555;	K14289|1|3e-27|122|ats:F775_08663|exportin-5;K16196|2|4e-23|108|ats:F775_09955|eukaryotic translation initiation factor 2-alpha kinase 4 [EC:2.7.11.1];K11000|3|1e-19|96.7|ats:F775_21662|callose synthase [EC:2.4.1.-]	-	-	-	gi|87162824|gb|ABD28619.1|/3.15746e-33/Endonuclease/exonuclease/phosphatase [Medicago truncatula]
scaffold2214_4772	576	6.926666667	2.56	-1.436017438	Down	0.999093812	locus=scaffold2214(4392,5152,+); length=576; function=Probable disease resistance protein At4g27220 like;	K13459|1|2e-09|63.2|csv:101219523|disease resistance protein RPS2	-	-	-	gi|1000980384|ref|XP_002512305.2|/1.70691e-48/PREDICTED: uncharacterized protein LOC8288482 [Ricinus communis]
scaffold0007_2414123	570	61.07333333	29.13333333	-1.067871809	Down	1	locus=scaffold0007(2413729,2414518,+); length=570;	K07562|1|2e-22|105|sbi:SORBI_03g046345|nonsense-mediated mRNA decay protein 3;K00858|2|3e-20|99.0|egr:104421503|NAD+ kinase [EC:2.7.1.23]	-	-	-	gi|802555800|ref|XP_012065617.1|/1.38057e-50/PREDICTED: uncharacterized protein LOC105628749 [Jatropha curcas]
scaffold1106_59115	1311	0.176666667	3.163333333	4.162343822	Up	1	locus=scaffold1106(58296,59934,-); length=1311;	-	-	-	-	gi|802759296|ref|XP_012089357.1|/1.51668e-109/PREDICTED: uncharacterized protein LOC105647753 [Jatropha curcas]
scaffold2517_27680	1092	1.11	0.33	-1.750021747	Down	0.997897665	locus=scaffold2517(27135,28226,+); length=1092; function=Probable carboxylesterase 18 like;	K14493|1|4e-63|243|ppp:PHYPADRAFT_118478|gibberellin receptor GID1 [EC:3.-.-.-]	-	-	-	gi|802646940|ref|XP_012079703.1|/1.91796e-128/PREDICTED: probable carboxylesterase 18 [Jatropha curcas]
scaffold2211_18964	1416	1.283333333	0.533333333	-1.266786541	Down	0.994101954	locus=scaffold2211(17788,20140,-); length=1416;	K11426|1|2e-80|301|crb:CARUB_v10003657mg|SET and MYND domain-containing protein	-	-	-	gi|802570804|ref|XP_012068260.1|/0/PREDICTED: uncharacterized protein LOC105630881 [Jatropha curcas]
scaffold0801_145725	807	0.933333333	2.443333333	1.388386371	Up	0.994508446	locus=scaffold0801(145166,146284,+); length=807; function=Extra-large guanine nucleotide-binding protein 1 like;	K04630|1|2e-55|216|ppp:PHYPADRAFT_190525|guanine nucleotide-binding protein G(i) subunit alpha	-	GO:0032561//guanyl ribonucleotide binding;GO:0060089	GO:0007166//cell surface receptor signaling pathway	gi|1000966548|ref|XP_015574548.1|/4.46655e-104/PREDICTED: extra-large guanine nucleotide-binding protein 1 isoform X1 [Ricinus communis]
scaffold0907_2474	1092	19.97	57.52333333	1.526312946	Up	1	locus=scaffold0907(295,4654,+); length=1092;	-	-	GO:0005506//iron ion binding	GO:0008152//metabolic process	gi|255548411|ref|XP_002515262.1|/2.17922e-148/PREDICTED: uncharacterized protein LOC8267322 [Ricinus communis]
scaffold1107_201792	1182	3.49	1.663333333	-1.069149722	Down	0.997669127	locus=scaffold1107(200495,203089,+); length=1182; function=Proline-rich receptor-like protein kinase PERK15 like;	K04733|1|1e-131|470|rcu:8274494|interleukin-1 receptor-associated kinase 4 [EC:2.7.11.1]	-	-	-	gi|1000973675|ref|XP_002516042.2|/6.04648e-131/PREDICTED: proline-rich receptor-like protein kinase PERK15 isoform X2 [Ricinus communis]
scaffold1740_62119	1503	1.09	0.53	-1.04026387	Down	0.976435393	locus=scaffold1740(60457,63781,+); length=1503; function=Cyclin-A1-1 like;	K06627|1|0.0|819|jcu:105638962|cyclin A	GO:0043231//intracellular membrane-bounded organelle	-	GO:0009987//cellular process	gi|802636459|ref|XP_012078272.1|/0/PREDICTED: cyclin-A1-1 [Jatropha curcas]
scaffold0419_890877	558	5.076666667	121.06	4.57569691	Up	1	locus=scaffold0419(890599,891156,-); length=558; function=Calcium-binding protein CML38 like;	K13448|1|3e-54|211|jcu:105635140|calcium-binding protein CML	-	GO:0046872//metal ion binding	-	gi|802604255|ref|XP_012073527.1|/1.25324e-53/PREDICTED: calcium-binding protein CML38-like [Jatropha curcas]
scaffold0483_563166	306	2.836666667	1.276666667	-1.15181474	Down	0.98640659	locus=scaffold0483(563072,563377,+); length=306;	K08064|1|7e-15|62.0|jcu:105635797|nuclear transcription factor Y, alpha	-	-	-	gi|802611077|ref|XP_012074293.1|/4.01922e-14/PREDICTED: nuclear transcription factor Y subunit A-10 isoform X1 [Jatropha curcas]
scaffold1498_71507	1617	2.99	1.406666667	-1.087864986	Down	0.997754994	locus=scaffold1498(69229,73786,+); length=1617; function=Sodium/hydrogen exchanger 2 like;	K14724|1|0.0|819|pper:PRUPE_ppa003943mg|solute carrier family 9 (sodium/hydrogen exchanger), member 8	GO:0031224//intrinsic component of membrane	GO:0005451//monovalent cation:proton antiporter activity	GO:0055067;GO:0030001//metal ion transport	gi|802578212|ref|XP_012069415.1|/0/PREDICTED: sodium/hydrogen exchanger 2-like isoform X2 [Jatropha curcas]
scaffold0013_2588571	1320	0.713333333	2.166666667	1.602828922	Up	0.9977863	locus=scaffold0013(2587912,2589231,+); length=1320; function=Myosin heavy chain kinase C like;	K14963|1|2e-43|177|sind:105164749|COMPASS component SWD3;K16794|2|1e-41|172|fve:101302907|platelet-activating factor acetylhydrolase IB subunit alpha;K03362|3|4e-31|137|rcu:8271178|F-box and WD-40 domain protein 1/11;K10260|4|2e-22|108|csl:COCSUDRAFT_23114|F-box and WD-40 domain protein 7	-	-	-	gi|802573991|ref|XP_012068600.1|/0/PREDICTED: F-box/WD repeat-containing protein sel-10 [Jatropha curcas]
scaffold1108_242071	684	8.826666667	27.53	1.641063989	Up	1	locus=scaffold1108(241202,241885,+); length=684; function=Putative disease resistance protein RGA1 like;	K13457|1|1e-17|90.5|tcc:TCM_012188|disease resistance protein RPM1	-	-	-	gi|743872309|ref|XP_011034102.1|/7.95815e-42/PREDICTED: disease resistance protein RPM1-like isoform X3 [Populus euphratica]
scaffold0838_409025	2286	18.62666667	7.546666667	-1.303458063	Down	1	locus=scaffold0838(407507,410543,-); length=2286; domain=Signal transduction response regulator, receiver domain containing; function=Ethylene receptor 2 like;	K14509|1|0.0|1295|rcu:8276168|ethylene receptor [EC:2.7.13.-]	GO:0031090//organelle membrane	GO:0004673//protein histidine kinase activity;GO:0004871//signal transducer activity;GO:0032559//adenyl ribonucleotide binding	GO:0006468//protein phosphorylation;GO:0000160//phosphorelay signal transduction system;GO:0006351//transcription, DNA-templated	gi|255576860|ref|XP_002529316.1|/0/PREDICTED: ethylene receptor 2 [Ricinus communis]
scaffold5842_574	1047	10.41333333	4.75	-1.132432534	Down	0.999501821	locus=scaffold5842(51,1097,+); length=1047; function=Anthocyanidin 3-O-glucosyltransferase 1 like;	K08237|1|2e-70|266|atr:18448124|hydroquinone glucosyltransferase [EC:2.4.1.218]	-	GO:0035251//UDP-glucosyltransferase activity	-	gi|380468132|gb|AFD61601.1|/6.5399e-155/anthocyanidin 3-O-glucosyltransferase [Hevea brasiliensis]
scaffold0671_628761	330	1.98	6.09	1.620941798	Up	0.992818891	locus=scaffold0671(628597,628926,+); length=330;	-	-	-	-	gi|703104232|ref|XP_010097958.1|/2.44225e-33/hypothetical protein L484_026849 [Morus notabilis]
scaffold0238_1238838	3093	3.76	1.696666667	-1.148029506	Down	0.99789453	locus=scaffold0238(1236896,1240781,-); length=3093; function=Leucine-rich repeat receptor-like protein kinase TDR like;	K00924|1|0.0|703|vvi:100260741|	-	-	-	gi|802769818|ref|XP_012090461.1|/0/PREDICTED: leucine-rich repeat receptor-like protein kinase TDR [Jatropha curcas]
scaffold0216_18244	690	1.426666667	0.45	-1.664651389	Down	0.996943983	locus=scaffold0216(17010,17699,+); length=690; function=Probable receptor-like protein kinase At5g59700 like;	K04733|1|2e-34|121|pop:POPTR_0005s13330g|interleukin-1 receptor-associated kinase 4 [EC:2.7.11.1]	-	GO:0004672//protein kinase activity	-	gi|255562350|ref|XP_002522182.1|/6.66201e-54/PREDICTED: probable receptor-like protein kinase At5g24010 [Ricinus communis]
scaffold0677_562991	411	9.246666667	23.76	1.361529549	Up	1	locus=scaffold0677(562494,563472,+); length=411;	-	-	-	-	gi|255584438|ref|XP_002532950.1|/1.59739e-48/PREDICTED: uncharacterized protein LOC8276556 isoform X2 [Ricinus communis]
scaffold0044_2973398	1818	1.773333333	0.766666667	-1.209792385	Down	0.991678218	locus=scaffold0044(2969866,2976931,-); length=1818; function=Ankyrin repeat-containing protein At3g12360 like;	K15502|1|6e-41|170|adu:107482568|serine/threonine-protein phosphatase 6 regulatory ankyrin repeat subunit A	-	-	-	gi|1000978702|ref|XP_002513462.2|/0/PREDICTED: uncharacterized protein LOC8274413 isoform X1 [Ricinus communis]
scaffold0649_61663	1119	1.396666667	0.493333333	-1.501353068	Down	0.996561864	locus=scaffold0649(58460,64866,-); length=1119; function=Protein tesmin/TSO1-like CXC 5 like;	-	-	-	-	gi|802633336|ref|XP_012077422.1|/4.56205e-149/PREDICTED: protein tesmin/TSO1-like CXC 7 [Jatropha curcas]
scaffold0393_6529	1710	8.676666667	3.97	-1.128001899	Down	0.999655414	locus=scaffold0393(3842,9217,+); length=1710;	-	-	-	-	gi|802620701|ref|XP_012075676.1|/0/PREDICTED: uncharacterized protein LOC105636892 [Jatropha curcas]
scaffold0154_999669	1791	1.66	0.57	-1.542149417	Down	0.999178811	locus=scaffold0154(998689,1000650,-); length=1791; function=Tyrosine-sulfated glycopeptide receptor 1 like;	K13420|1|1e-63|245|mus:103988543|LRR receptor-like serine/threonine-protein kinase FLS2 [EC:2.7.11.1]	-	GO:0016740//transferase activity	-	gi|223530988|gb|EEF32843.1|/0/Phytosulfokine receptor precursor, putative [Ricinus communis]
scaffold0048_887055	1692	18.67333333	6.05	-1.625972435	Down	1	locus=scaffold0048(886210,887901,+); length=1692; function=Probable allantoin permease like;	K03457|1|0.0|837|rcu:8283945|nucleobase:cation symporter-1, NCS1 family	GO:0044464	GO:0015932//nucleobase-containing compound transmembrane transporter activity	GO:0015931//nucleobase-containing compound transport	gi|255556792|ref|XP_002519429.1|/0/PREDICTED: purine-uracil permease NCS1 [Ricinus communis]
scaffold0419_923977	2310	33.11333333	14.72	-1.169634575	Down	1	locus=scaffold0419(923177,926260,-); length=2310;	K12472|1|1e-09|66.6|ota:Ot15g00490|epidermal growth factor receptor substrate 15;K20283|3|5e-08|61.2|cmo:103493020|golgin subfamily A member 4	-	-	-	gi|802604241|ref|XP_012073520.1|/0/PREDICTED: myosin heavy chain, non-muscle [Jatropha curcas]
scaffold1254_114871	1416	1.15	0.363333333	-1.662268227	Down	0.99425958	locus=scaffold1254(114164,115579,-); length=1416; function=3-oxo-Delta(4,5)-steroid 5-beta-reductase like;	-	-	-	-	gi|566211656|ref|XP_006372880.1|/8.02443e-128/hypothetical protein POPTR_0017s05930g [Populus trichocarpa]
scaffold3489_911	489	1.16	0.503333333	-1.204538757	Down	0.989475777	locus=scaffold3489(650,1172,+); length=489;	K15082|1|2e-07|55.8|jcu:105637959|DNA repair protein RAD7	-	-	-	gi|802628309|ref|XP_012077043.1|/7.87204e-07/PREDICTED: F-box/LRR-repeat protein 4 [Jatropha curcas]
scaffold1269_86126	1002	11.16	4.133333333	-1.432959407	Down	0.999992646	locus=scaffold1269(85079,87174,-); length=1002; domain=Spermidine/spermine synthases family domain containing; function=Thermospermine synthase ACAULIS5 like;	K18787|1|3e-168|592|rcu:8258569|thermospermine synthase [EC:2.5.1.79]	-	GO:0016765//transferase activity, transferring alkyl or aryl (other than methyl) groups	GO:0006596//polyamine biosynthetic process	gi|255550143|ref|XP_002516122.1|/1.40878e-167/PREDICTED: thermospermine synthase ACAULIS5 [Ricinus communis]
scaffold0653_694550	720	25.83	7.186666667	-1.845652966	Down	1	locus=scaffold0653(694191,694910,-); length=720;	-	-	-	-	gi|802797345|ref|XP_012092997.1|/3.65979e-72/PREDICTED: uncharacterized protein LOC105650669 [Jatropha curcas]
scaffold1692_72234	615	3.526666667	0.6	-2.555270816	Down	0.999993599	locus=scaffold1692(71927,72541,-); length=615;	-	-	-	-	gi|802600559|ref|XP_012073005.1|/1.38543e-57/PREDICTED: uncharacterized protein LOC105634718 [Jatropha curcas]
scaffold0539_303371	1083	4.146666667	1.49	-1.476639749	Down	0.999264709	locus=scaffold0539(302830,303912,-); length=1083; function=Probable galacturonosyltransferase-like 1 like;	K20893|1|4e-158|558|jcu:105633740|probable galacturonosyltransferase-like 1 [EC:2.4.1.-]	-	GO:0016740//transferase activity	-	gi|802592792|ref|XP_012071772.1|/1.94092e-157/PREDICTED: probable galacturonosyltransferase-like 1 [Jatropha curcas]
scaffold0101_1812111	315	4.073333333	1.793333333	-1.183566207	Down	0.989929275	locus=scaffold0101(1811281,1811595,+); length=315;	K16911|1|4e-12|70.5|mdm:103410362|ATP-dependent RNA helicase DDX21 [EC:3.6.4.13];K01051|2|9e-08|55.1|cam:101494460|pectinesterase [EC:3.1.1.11];K01177|4|2e-06|52.0|mdm:103424908|beta-amylase [EC:3.2.1.2];K01904|5|8e-06|49.7|adu:107477352|4-coumarate--CoA ligase [EC:6.2.1.12]	-	-	-	gi|147794682|emb|CAN60366.1|/2.2843e-41/hypothetical protein VITISV_031870 [Vitis vinifera]
scaffold1968_437	402	15.72333333	3.466666667	-2.181286073	Down	1	locus=scaffold1968(237,638,+); length=402; function=Protein ECERIFERUM 26 like;	K13065|1|9e-07|52.8|jcu:105633533|shikimate O-hydroxycinnamoyltransferase [EC:2.3.1.133]	-	GO:0016746//transferase activity, transferring acyl groups	-	gi|255545980|ref|XP_002514050.1|/3.84484e-47/PREDICTED: protein ECERIFERUM 1 [Ricinus communis]
scaffold0419_827953	1500	135.06	46.31666667	-1.543997129	Down	1	locus=scaffold0419(827145,828762,+); length=1500;	-	-	-	-	gi|802604275|ref|XP_012073538.1|/0/PREDICTED: uncharacterized protein LOC105635149 [Jatropha curcas]
scaffold0805_110297	195	2.69	0.01	-8.071462363	Down	1	locus=scaffold0805(110200,110394,-); length=195;	-	-	-	-	-
scaffold0866_135092	594	4.066666667	1.24	-1.713506621	Down	0.999298239	locus=scaffold0866(134438,135747,-); length=594;	K13459|1|4e-07|55.5|jcu:105629697|disease resistance protein RPS2	-	-	-	gi|1000947237|ref|XP_015580662.1|/1.13616e-21/PREDICTED: uncharacterized protein LOC8288671 [Ricinus communis]
scaffold0630_696435	2103	9.526666667	21.02333333	1.141948017	Up	1	locus=scaffold0630(694478,698392,-); length=2103; function=Cellulose synthase-like protein G2 like;	K10999|1|1e-96|355|fve:101313783|cellulose synthase A [EC:2.4.1.12]	-	-	-	gi|743858724|ref|XP_011030536.1|/0/PREDICTED: cellulose synthase-like protein G2 [Populus euphratica]
scaffold0991_92873	1680	7.15	17.6	1.299560282	Up	0.999386119	locus=scaffold0991(91912,93835,+); length=1680; function=Subtilisin-like protease SBT5.4 like;	K04733|1|5e-34|147|pop:POPTR_0004s14760g|interleukin-1 receptor-associated kinase 4 [EC:2.7.11.1];K13199|2|8e-23|109|mtr:MTR_7g081660|plasminogen activator inhibitor 1 RNA-binding protein	-	GO:0016628//oxidoreductase activity, acting on the CH-CH group of donors, NAD or NADP as acceptor;GO:0005515//protein binding;GO:0004175//endopeptidase activity	GO:0019538//protein metabolic process;GO:0044092//negative regulation of molecular function	gi|255562582|ref|XP_002522297.1|/0/PREDICTED: subtilisin-like protease SBT5.6 [Ricinus communis]
scaffold0354_33000	243	2.25	7.79	1.791698327	Up	0.9996918	locus=scaffold0354(32715,33285,-); length=243;	K06176|1|4e-16|84.0|pxb:103954424|tRNA pseudouridine13 synthase [EC:5.4.99.27]	-	-	-	gi|694375900|ref|XP_009364526.1|/2.33125e-15/PREDICTED: multisubstrate pseudouridine synthase 7 [Pyrus x bretschneideri]
scaffold1339_81500	993	1.58	0.68	-1.216317907	Down	0.996448732	locus=scaffold1339(78092,79084,+); length=993; function=Probable disease resistance protein At1g12280 like;	K13459|1|2e-81|303|vvi:104881473|disease resistance protein RPS2	-	-	-	gi|1000958043|ref|XP_015576965.1|/5.5598e-100/PREDICTED: uncharacterized protein LOC8266842 isoform X2 [Ricinus communis]
scaffold2831_7208	183	1.29	0.53	-1.283306801	Down	0.980557475	locus=scaffold2831(7117,7299,-); length=183;	-	-	-	-	gi|720026953|ref|XP_010264420.1|/2.06101e-24/PREDICTED: uncharacterized protein LOC104602432 [Nelumbo nucifera]
scaffold0943_169138	573	2.09	0.363333333	-2.524137308	Down	0.998681287	locus=scaffold0943(168200,170076,-); length=573; domain=Copper amine oxidase, N2-terminal,Copper amine oxidase, N3-terminal domain containing;	K00276|1|2e-84|312|jcu:105644656|primary-amine oxidase [EC:1.4.3.21]	-	-	-	gi|802722070|ref|XP_012085474.1|/7.22616e-84/PREDICTED: copper amine oxidase 1-like [Jatropha curcas]
scaffold0123_1634708	864	1.306666667	0.053333333	-4.614709844	Down	0.999755057	locus=scaffold0123(1632991,1635868,-); length=864; function=BES1/BZR1 homolog protein 4 like;	K14503|1|3e-18|93.2|nnu:104595761|brassinosteroid resistant 1/2	-	-	-	gi|255562530|ref|XP_002522271.1|/2.40482e-114/PREDICTED: BES1/BZR1 homolog protein 4 isoform X1 [Ricinus communis]
scaffold0935_239189	531	0.153333333	1.94	3.661313387	Up	1	locus=scaffold0935(238084,240295,+); length=531; function=Uncharacterized membrane protein YuiD like;	K09775|1|4e-71|267|jcu:105644766|uncharacterized protein	-	-	-	gi|802724113|ref|XP_012085622.1|/1.68236e-70/PREDICTED: uncharacterized protein LOC105644766 [Jatropha curcas]
scaffold0400_420364	366	4.486666667	9.463333333	1.076704439	Up	0.990851935	locus=scaffold0400(420038,420403,-); length=366; domain=Ribulose bisphosphate carboxylase, large subunit, C-terminal,Ribulose bisphosphate carboxylase, large subunit, N-terminal domain containing; function=Ribulose bisphosphate carboxylase large chain like;	K01601|1|3e-65|246|nnu:10743890|ribulose-bisphosphate carboxylase large chain [EC:4.1.1.39]	GO:0009536//plastid	GO:0046872//metal ion binding;GO:0016831//carboxy-lyase activity	GO:0044237//cellular metabolic process;GO:0071704//organic substance metabolic process	gi|987390822|gb|AMD82742.1|/2.04113e-64/ribulose-1,5-bisphosphate carboxylase/oxygenase large subunit, partial (chloroplast) [Iphigenia novae-zelandiae]
scaffold3300_14036	1191	1.673333333	0.61	-1.455843716	Down	0.98114515	locus=scaffold3300(12840,15233,+); length=1191; function=Phosphatidylinositol/phosphatidylcholine transfer protein SFH12 like;	K02433|1|1e-55|218|apro:F751_6020|aspartyl-tRNA(Asn)/glutamyl-tRNA(Gln) amidotransferase subunit A [EC:6.3.5.6 6.3.5.7];K19996|2|7e-15|82.8|pop:POPTR_0004s14530g|phosphatidylinositol transfer protein SFH5	-	-	-	gi|1000960234|ref|XP_015576263.1|/0/PREDICTED: phosphatidylinositol/phosphatidylcholine transfer protein SFH12 isoform X3 [Ricinus communis]
scaffold1265_128979	525	2.346666667	0.143333333	-4.033166864	Down	0.999069737	locus=scaffold1265(121632,136327,-); length=525; domain=Hydroxymethylglutaryl-CoA reductase, class I/II domain containing; function=3-hydroxy-3-methylglutaryl-coenzyme A reductase 1 like;	K00021|1|7e-46|183|rcu:8273668|hydroxymethylglutaryl-CoA reductase (NADPH) [EC:1.1.1.34]	-	GO:0016616//oxidoreductase activity, acting on the CH-OH group of donors, NAD or NADP as acceptor;GO:0048037//cofactor binding	GO:0044237//cellular metabolic process;GO:0044238//primary metabolic process	gi|123335|sp|P29057.1|HMDH1_HEVBR/5.07123e-48/RecName: Full=3-hydroxy-3-methylglutaryl-coenzyme A reductase 1; Short=HMG-CoA reductase 1
scaffold0636_95532	312	0.276666667	4.596666667	4.05436731	Up	1	locus=scaffold0636(95377,95688,-); length=312;	K14488|1|2e-39|160|rcu:8260423|SAUR family protein	-	-	-	gi|1000946499|ref|XP_002529173.2|/1.4531e-38/PREDICTED: auxin-responsive protein SAUR72 [Ricinus communis]
scaffold2059_16472	927	0.19	1.076666667	2.502500341	Up	0.978706328	locus=scaffold2059(16009,16935,+); length=927; function=Metalloendoproteinase 1 like;	K01402|1|7e-105|381|egr:104426223|matrix metalloproteinase-8 (neutrophil collagenase) [EC:3.4.24.34];K07763|4|1e-96|353|pper:PRUPE_ppa015434mg|matrix metalloproteinase-14 (membrane-inserted) [EC:3.4.24.80];K07999|5|9e-91|334|csv:101215525|matrix metalloproteinase-20 (enamelysin) [EC:3.4.24.-]	GO:0044421	GO:0046914//transition metal ion binding;GO:0004175//endopeptidase activity	GO:0019538//protein metabolic process	gi|255552736|ref|XP_002517411.1|/9.0134e-134/PREDICTED: metalloendoproteinase 3-MMP [Ricinus communis]
scaffold0094_733594	351	5.523333333	0.613333333	-3.170795931	Down	0.999767665	locus=scaffold0094(733419,733769,-); length=351;	-	-	-	-	-
scaffold0400_294239	648	0.31	2.006666667	2.694460866	Up	0.998110377	locus=scaffold0400(293851,294628,-); length=648; function=NADH-ubiquinone oxidoreductase chain 6 like;	K03884|1|8e-100|363|mtr:A0S16_gp13|NADH-ubiquinone oxidoreductase chain 6 [EC:1.6.5.3]	GO:0005740//mitochondrial envelope;GO:0031224//intrinsic component of membrane;GO:0030964//NADH dehydrogenase complex	GO:0050136//NADH dehydrogenase (quinone) activity	GO:0051234//establishment of localization;GO:0015980//energy derivation by oxidation of organic compounds	gi|584592140|dbj|BAO50891.1|/1.43534e-103/NADH dehydrogenase subunit 6 (mitochondrion) [Hevea brasiliensis]
scaffold0181_533222	297	0.44	2.466666667	2.486987341	Up	0.995618515	locus=scaffold0181(532985,533459,-); length=297; function=Mitotic spindle checkpoint protein MAD2 like;	K02537|1|1e-47|188|jcu:105644758|mitotic spindle assembly checkpoint protein MAD2	-	-	GO:0000087//mitotic M phase	gi|802724070|ref|XP_012085612.1|/6.60857e-47/PREDICTED: mitotic spindle checkpoint protein MAD2 [Jatropha curcas]
scaffold1056_235154	1131	2.88	0.876666667	-1.715968513	Down	0.999160439	locus=scaffold1056(234589,235719,+); length=1131; function=Genome polyprotein like;	-	-	-	-	gi|828296213|ref|XP_012568598.1|/1.42128e-57/PREDICTED: uncharacterized protein LOC101496717 [Cicer arietinum]
scaffold2989_3855	1968	19.99	7.016666667	-1.51042074	Down	1	locus=scaffold2989(2774,4936,+); length=1968; function=EIN3-binding F-box protein 1 like;	K14515|1|0.0|1075|rcu:8275898|EIN3-binding F-box protein	-	-	-	gi|255567047|ref|XP_002524506.1|/0/PREDICTED: EIN3-binding F-box protein 1 [Ricinus communis]
scaffold0150_650842	741	1.45	0.6	-1.273018494	Down	0.987252103	locus=scaffold0150(650472,651212,-); length=741;	K15032|1|5e-64|244|rcu:8271272|mTERF domain-containing protein, mitochondrial	-	-	-	gi|255593266|ref|XP_002535825.1|/2.49575e-63/PREDICTED: uncharacterized protein LOC8271272 [Ricinus communis]
scaffold0832_366371	246	3.716666667	1.383333333	-1.425860469	Down	0.998175166	locus=scaffold0832(366196,366546,-); length=246; function=Mediator of RNA polymerase II transcription subunit 25 like;	K15168|1|1e-35|149|rcu:8260402|mediator of RNA polymerase II transcription subunit 25	-	-	-	gi|1000946630|ref|XP_015580857.1|/5.88377e-35/PREDICTED: mediator of RNA polymerase II transcription subunit 25 isoform X2 [Ricinus communis]
scaffold1019_38150	2376	3.263333333	1.473333333	-1.14726249	Down	0.997510108	locus=scaffold1019(35964,40336,-); length=2376; function=Phosphatidylinositol 4-phosphate 5-kinase 6 like;	K00889|1|0.0|1373|rcu:8270872|1-phosphatidylinositol-4-phosphate 5-kinase [EC:2.7.1.68]	-	GO:0016307//phosphatidylinositol phosphate kinase activity;GO:0032559//adenyl ribonucleotide binding	GO:0046488//phosphatidylinositol metabolic process	gi|643733692|gb|KDP40535.1|/0/hypothetical protein JCGZ_24534 [Jatropha curcas]
scaffold2970_4360	501	2.796666667	1.043333333	-1.422508154	Down	0.997911012	locus=scaffold2970(3870,4850,-); length=501;	-	-	-	-	gi|802563743|ref|XP_012067055.1|/1.04595e-57/PREDICTED: uncharacterized protein LOC105629998 [Jatropha curcas]
scaffold0690_102936	537	5.7	1.493333333	-1.932425688	Down	0.999661623	locus=scaffold0690(102668,103204,+); length=537; function=Protein LIGHT-DEPENDENT SHORT HYPOCOTYLS 10 like;	-	-	-	-	gi|802786856|ref|XP_012091774.1|/5.57349e-93/PREDICTED: protein LIGHT-DEPENDENT SHORT HYPOCOTYLS 10 [Jatropha curcas]
scaffold0088_1651734	708	8.146666667	3.986666667	-1.031026896	Down	0.999245039	locus=scaffold0088(1648531,1650699,+); length=708; function=Protein IQ-DOMAIN 32 like;	K14411|1|4e-09|62.4|csv:101220676|RNA-binding protein Musashi	-	-	-	gi|802607512|ref|XP_012073845.1|/1.05521e-92/PREDICTED: protein IQ-DOMAIN 32 [Jatropha curcas]
scaffold0040_3007429	2436	2.696666667	1.136666667	-1.246367963	Down	0.997174484	locus=scaffold0040(3003576,3008691,+); length=2436; function=DNA mismatch repair protein MSH3 like;	K08736|1|0.0|1238|jcu:105648481|DNA mismatch repair protein MSH3	-	GO:0032559//adenyl ribonucleotide binding;GO:0003690//double-stranded DNA binding	GO:0006281//DNA repair	gi|802769138|ref|XP_012090272.1|/0/PREDICTED: DNA mismatch repair protein MSH3 isoform X2 [Jatropha curcas]
scaffold0108_226269	225	10.22	25.24	1.304316714	Up	0.999749398	locus=scaffold0108(226064,226474,+); length=225; function=Copper transport protein CCH like;	K14685|1|4e-20|97.1|atr:18423501|solute carrier family 40 (iron-regulated transporter), member 1;K07213|2|2e-11|68.6|gmx:100799342|copper chaperone	-	GO:0043169//cation binding	GO:0006812//cation transport	gi|802778687|ref|XP_012091212.1|/3.28221e-30/PREDICTED: copper transport protein CCH [Jatropha curcas]
scaffold0168_1595300	849	91.09333333	275.45	1.596373084	Up	1	locus=scaffold0168(1594815,1595786,-); length=849; function=Histone H1.2 like;	K11275|1|2e-18|94.0|tcc:TCM_004181|histone H1/5	GO:0043229//intracellular organelle	-	-	gi|590716331|ref|XP_007050394.1|/9.19133e-18/Winged-helix DNA-binding transcription factor family protein [Theobroma cacao]
scaffold2175_1431	627	5.636666667	1.56	-1.853296225	Down	0.999999999	locus=scaffold2175(1118,1744,+); length=627; function=G-type lectin S-receptor-like serine/threonine-protein kinase RKS1 like;	K04733|1|7e-73|273|rcu:8286400|interleukin-1 receptor-associated kinase 4 [EC:2.7.11.1]	-	GO:0004674//protein serine/threonine kinase activity;GO:0000166//nucleotide binding	GO:0009987//cellular process	gi|802795067|ref|XP_012092398.1|/5.86859e-83/PREDICTED: uncharacterized protein LOC105650128 [Jatropha curcas]
scaffold0211_1593664	1041	47.01666667	22.17666667	-1.084129727	Down	1	locus=scaffold0211(1592787,1594542,-); length=1041;	-	-	-	-	gi|255579769|ref|XP_002530723.1|/4.75236e-73/PREDICTED: uncharacterized protein LOC8267083 [Ricinus communis]
scaffold0047_2018882	330	3.093333333	0.916666667	-1.754693187	Down	0.996460425	locus=scaffold0047(2018718,2019047,+); length=330;	-	-	-	-	-
scaffold0127_611867	543	13.31	28.19333333	1.082843488	Up	0.999592337	locus=scaffold0127(609075,614659,+); length=543; function=ER membrane protein complex subunit 4 like;	-	-	-	-	gi|802625704|ref|XP_012076399.1|/2.45176e-96/PREDICTED: ER membrane protein complex subunit 4 [Jatropha curcas]
scaffold0692_254809	738	3.393333333	1.326666667	-1.354897226	Down	0.997680507	locus=scaffold0692(254441,255178,+); length=738;	-	-	GO:0004672//protein kinase activity	-	gi|1000978637|ref|XP_015571236.1|/1.07091e-74/PREDICTED: uncharacterized protein LOC8272581 [Ricinus communis]
scaffold0058_320652	870	2.176666667	16.39333333	2.912916838	Up	1	locus=scaffold0058(319600,321704,+); length=870;	-	-	-	-	gi|802725070|ref|XP_012085944.1|/1.2059e-121/PREDICTED: uncharacterized protein LOC105645055 [Jatropha curcas]
scaffold0113_1916934	1176	1.886666667	0.34	-2.472232901	Down	0.999639291	locus=scaffold0113(1916347,1917522,-); length=1176; function=Flavonol 3-sulfotransferase like;	K01016|1|3e-94|346|pop:POPTR_0011s04820g|estrone sulfotransferase [EC:2.8.2.4];K11821|3|3e-85|316|bna:106381367|desulfoglucosinolate sulfotransferase A/B/C [EC:2.8.2.-];K01025|4|3e-85|316|eus:EUTSA_v10018813mg|	-	GO:0008146//sulfotransferase activity	-	gi|255566777|ref|XP_002524372.1|/2.9571e-154/PREDICTED: flavonol sulfotransferase-like [Ricinus communis]
scaffold2373_20763	270	2.603333333	1.15	-1.178726186	Down	0.968331781	locus=scaffold2373(20629,20898,+); length=270;	-	-	-	-	-
scaffold1016_292587	246	0.01	1.463333333	7.193114629	Up	1	locus=scaffold1016(292393,292781,-); length=246;	-	-	-	-	-
scaffold0203_692644	1581	7.516666667	1.626666667	-2.208174381	Down	1	locus=scaffold0203(691812,693476,-); length=1581; function=ATPase WRNIP1 like;	K07478|1|0.0|765|jcu:105649259|putative ATPase	-	-	-	gi|802778796|ref|XP_012091241.1|/0/PREDICTED: ATPase WRNIP1 [Jatropha curcas]
scaffold0697_504220	1491	40.07333333	15.62	-1.359248066	Down	1	locus=scaffold0697(503475,504965,-); length=1491; domain=3-Oxoacyl-[acyl-carrier-protein (ACP)] synthase III C-terminal,FAE1/Type III polyketide synthase-like protein domain containing; function=3-ketoacyl-CoA synthase 6 like;	K15397|1|0.0|981|jcu:105642024|3-ketoacyl-CoA synthase [EC:2.3.1.199]	GO:0044464	GO:0016747//transferase activity, transferring acyl groups other than amino-acyl groups	GO:0006631//fatty acid metabolic process	gi|802681245|ref|XP_012082087.1|/0/PREDICTED: 3-ketoacyl-CoA synthase 6 [Jatropha curcas]
scaffold0426_518443	1059	113.4666667	44.55666667	-1.348555324	Down	1	locus=scaffold0426(517158,519729,-); length=1059; function=Luc7-like protein 3 like;	-	-	-	-	gi|1000985358|ref|XP_015581286.1|/2.31606e-115/PREDICTED: luc7-like protein 3 [Ricinus communis]
scaffold0163_569924	303	0.853333333	2.593333333	1.603626345	Up	0.986411691	locus=scaffold0163(569773,570075,-); length=303;	-	-	-	-	gi|802689368|ref|XP_012082854.1|/8.04768e-37/PREDICTED: uncharacterized protein LOC105642590 [Jatropha curcas]
scaffold1953_33142	537	2.943333333	1.073333333	-1.45535275	Down	0.997891606	locus=scaffold1953(32874,33410,+); length=537;	-	-	-	-	gi|802547062|ref|XP_012088314.1|/4.61258e-55/PREDICTED: uncharacterized protein LOC105646960 [Jatropha curcas]
scaffold0251_1357784	255	2.233333333	0.63	-1.825774861	Down	0.993919525	locus=scaffold0251(1357657,1357911,-); length=255;	-	-	-	-	gi|960453119|ref|XP_010229465.2|/4.0578e-20/PREDICTED: uncharacterized protein LOC100827823 [Brachypodium distachyon]
scaffold0190_548049	2586	4.213333333	1.606666667	-1.390891412	Down	0.999675234	locus=scaffold0190(546612,549486,+); length=2586; function=Probable alpha,alpha-trehalose-phosphate synthase [UDP-forming] 10 like;	K16055|1|0.0|1558|jcu:105640408|trehalose 6-phosphate synthase/phosphatase [EC:2.4.1.15 3.1.3.12]	-	GO:0019203//carbohydrate phosphatase activity;GO:0035251//UDP-glucosyltransferase activity	GO:0005991//trehalose metabolic process	gi|949801618|gb|ALN13340.1|/0/trehalose-6-phosphate synthase-7 [Hevea brasiliensis]
scaffold0407_153963	822	0.433333333	1.563333333	1.851076299	Up	0.996555615	locus=scaffold0407(153600,154421,+); length=822; function=Ethylene-responsive transcription factor RAP2-11 like;	K09286|1|3e-96|352|jcu:105632616|EREBP-like factor	-	-	-	gi|802585450|ref|XP_012070434.1|/1.34944e-95/PREDICTED: ethylene-responsive transcription factor RAP2-11-like [Jatropha curcas]
scaffold1431_60740	588	6.52	2.436666667	-1.419963059	Down	0.999608249	locus=scaffold1431(59864,61617,-); length=588; function=Pollen-specific protein SF3 like;	K09377|1|2e-107|388|rcu:8262296|cysteine and glycine-rich protein	-	GO:0046914//transition metal ion binding	-	gi|255583325|ref|XP_002532425.1|/8.53513e-107/PREDICTED: LIM domain-containing protein WLIM1 [Ricinus communis]
scaffold0293_164396	4029	2.113333333	0.636666667	-1.730910202	Down	0.997963941	locus=scaffold0293(161222,167570,+); length=4029; function=Protein SUPPRESSOR OF npr1-1, CONSTITUTIVE 1 like;	K19613|1|5e-141|503|cic:CICLE_v100041741m|leucine-rich repeat protein SHOC2;K03283|2|2e-125|451|mtr:MTR_2g040260|heat shock 70kDa protein 1/8	-	-	-	gi|643739885|gb|KDP45571.1|/0/hypothetical protein JCGZ_17178 [Jatropha curcas]
scaffold0793_382265	3552	1.623333333	0.326666667	-2.313068118	Down	0.997953903	locus=scaffold0793(380490,384041,+); length=3552; function=Putative disease resistance protein At4g19050 like;	K06685|1|4e-127|457|thj:104798470|MOB kinase activator 1	-	-	-	gi|802615240|ref|XP_012075081.1|/0/PREDICTED: putative disease resistance protein At4g19050 [Jatropha curcas]
scaffold0332_638756	450	23.20666667	11.33333333	-1.033967068	Down	0.9996835	locus=scaffold0332(638532,638981,-); length=450;	K14572|1|7e-07|53.5|jcu:105631418|midasin	-	-	-	gi|802577288|ref|XP_012068918.1|/3.32671e-06/PREDICTED: midasin [Jatropha curcas]
scaffold0390_12195	1263	1.433333333	0.683333333	-1.06871275	Down	0.993991651	locus=scaffold0390(10696,13695,-); length=1263; function=PI-PLC X domain-containing protein At5g67130 like;	-	-	GO:0004620//phospholipase activity;GO:0042578//phosphoric ester hydrolase activity	GO:0044238//primary metabolic process;GO:0007165//signal transduction	gi|802642854|ref|XP_012079258.1|/0/PREDICTED: PI-PLC X domain-containing protein At5g67130 [Jatropha curcas]
scaffold0856_319548	1626	10.92333333	4.113333333	-1.409033278	Down	0.999539515	locus=scaffold0856(318270,320826,+); length=1626; function=Probable glutamate carboxypeptidase 2 like;	K01301|1|0.0|840|jcu:105637832|N-acetylated-alpha-linked acidic dipeptidase [EC:3.4.17.21]	-	-	-	gi|802627842|ref|XP_012076852.1|/0/PREDICTED: probable glutamate carboxypeptidase 2 isoform X2 [Jatropha curcas]
scaffold2010_7003	327	8.056666667	2.116666667	-1.928388976	Down	0.999746187	locus=scaffold2010(6840,7166,-); length=327;	-	-	-	-	-
scaffold0008_763787	2358	2.38	0.89	-1.419084332	Down	0.998161711	locus=scaffold0008(762531,765044,+); length=2358;	-	-	-	-	gi|1000986749|ref|XP_002510376.2|/0/PREDICTED: uncharacterized protein LOC8288918 [Ricinus communis]
scaffold0177_381888	486	3.556666667	0.96	-1.889419459	Down	0.99910729	locus=scaffold0177(381646,382131,-); length=486; function=Zeamatin like;	K04733|1|3e-16|85.1|sbi:SORBI_03g025670|interleukin-1 receptor-associated kinase 4 [EC:2.7.11.1]	-	-	-	gi|1000950782|ref|XP_002526892.2|/1.06486e-32/PREDICTED: pathogenesis-related protein 5 isoform X1 [Ricinus communis]
scaffold1752_24665	990	3.606666667	1.69	-1.093642847	Down	0.997899495	locus=scaffold1752(24171,25160,-); length=990; domain=Ribonucleotide reductase small subunit domain containing; function=Ribonucleoside-diphosphate reductase small chain like;	K10808|1|0.0|645|rcu:8271445|ribonucleoside-diphosphate reductase subunit M2 [EC:1.17.4.1]	-	GO:0046872//metal ion binding;GO:0016728	GO:0009132//nucleoside diphosphate metabolic process	gi|255536887|ref|XP_002509510.1|/0/PREDICTED: ribonucleoside-diphosphate reductase small chain [Ricinus communis]
scaffold0398_813652	312	1.45	3.596666667	1.310607559	Up	0.99449033	locus=scaffold0398(813611,814243,+); length=312; function=Protein RTE1-HOMOLOG like;	K20726|1|1e-48|191|jcu:105639071|transmembrane protein 222	-	-	-	gi|802639102|ref|XP_012078400.1|/7.68715e-48/PREDICTED: protein RTE1-HOMOLOG isoform X1 [Jatropha curcas]
scaffold0318_613690	414	4.046666667	0.41	-3.303038201	Down	0.99962841	locus=scaffold0318(613484,613897,+); length=414;	K12856|1|5e-07|53.5|zma:103629533|pre-mRNA-processing factor 8	-	-	-	gi|670415654|ref|XP_008648851.1|/3.35812e-06/PREDICTED: pre-mRNA-processing-splicing factor 8-like [Zea mays]
scaffold2897_17961	1659	7.196666667	3.383333333	-1.088883516	Down	0.997687186	locus=scaffold2897(15513,20410,-); length=1659; domain=Aspartate/glutamate/uridylate kinase domain containing; function=Aspartokinase 3, chloroplastic like;	K00928|1|0.0|944|jcu:105630203|aspartate kinase [EC:2.7.2.4]	-	-	-	gi|802564528|ref|XP_012067342.1|/0/PREDICTED: aspartokinase 2, chloroplastic-like isoform X2 [Jatropha curcas]
scaffold1051_30006	2526	191.3033333	62.86	-1.605647835	Down	1	locus=scaffold1051(26502,33511,+); length=2526; domain=Glycoside hydrolase, family 35 domain containing; function=Beta-galactosidase 1 like;	K12309|1|0.0|1070|bna:106418278|beta-galactosidase [EC:3.2.1.23]	-	-	-	gi|1000949783|ref|XP_002527409.2|/0/PREDICTED: beta-galactosidase 1 [Ricinus communis]
scaffold5956_511	633	56.66	24.06	-1.235693959	Down	1	locus=scaffold5956(148,874,+); length=633; function=Chaperone protein dnaJ 20, chloroplastic like;	K03686|1|5e-15|81.6|pxb:103927441|molecular chaperone DnaJ	-	GO:0005515//protein binding	GO:0044267//cellular protein metabolic process	gi|255580531|ref|XP_002531090.1|/1.75677e-66/PREDICTED: chaperone protein dnaJ 20, chloroplastic [Ricinus communis]
scaffold1423_1078	1167	3.513333333	1.016666667	-1.788993719	Down	0.999144754	locus=scaffold1423(495,1661,+); length=1167; function=Chloride channel protein CLC-b like;	K05016|1|3e-165|582|rcu:8271466|chloride channel 7	GO:0031224//intrinsic component of membrane	GO:0005254//chloride channel activity	GO:0015698//inorganic anion transport	gi|255536929|ref|XP_002509531.1|/1.39845e-164/PREDICTED: chloride channel protein CLC-b [Ricinus communis]
scaffold0143_593897	405	33.86	81.66333333	1.270106483	Up	1	locus=scaffold0143(593451,594272,+); length=405; function=Putative late blight resistance protein homolog R1A-3 like;	-	-	-	-	gi|255590302|ref|XP_002535232.1|/1.66985e-34/PREDICTED: putative late blight resistance protein homolog R1B-19 [Ricinus communis]
scaffold1148_4442	1098	2.913333333	22.66333333	2.959617385	Up	1	locus=scaffold1148(3894,4991,-); length=1098; function=Metalloendoproteinase 1 like;	K07761|1|6e-111|401|ath:AT1G59970|metalloendoproteinase 5-MMP [EC:3.4.24.-]	GO:0044421	GO:0046914//transition metal ion binding;GO:0004175//endopeptidase activity	GO:0019538//protein metabolic process	gi|802787846|ref|XP_012092026.1|/1.61883e-167/PREDICTED: metalloendoproteinase 1-like [Jatropha curcas]
scaffold0702_423451	648	3.323333333	1.413333333	-1.23352924	Down	0.981696269	locus=scaffold0702(421710,425193,+); length=648;	-	-	-	-	gi|802566693|ref|XP_012067641.1|/2.91231e-80/PREDICTED: uncharacterized protein LOC105630440 [Jatropha curcas]
scaffold0045_2640976	711	1.596666667	0.57	-1.486029331	Down	0.992642065	locus=scaffold0045(2640621,2641331,-); length=711;	K13162|1|3e-16|86.3|thj:104822353|poly(rC)-binding protein 2/3/4	-	-	-	gi|223533034|gb|EEF34796.1|/8.59636e-26/hypothetical protein RCOM_1568080, partial [Ricinus communis]
scaffold1161_88493	915	12.57666667	26.59666667	1.080495846	Up	1	locus=scaffold1161(80570,96416,+); length=915;	-	-	-	-	gi|802547231|ref|XP_012089216.1|/1.4165e-107/PREDICTED: uncharacterized protein LOC105647655 isoform X1 [Jatropha curcas]
scaffold1103_105257	1650	2.346666667	0.71	-1.724721998	Down	0.999119013	locus=scaffold1103(104433,106082,-); length=1650; domain=FAD linked oxidase, N-terminal domain containing; function=Reticuline oxidase-like protein like;	-	-	GO:0046993;GO:0050662//coenzyme binding	GO:0008152//metabolic process	gi|341819340|gb|AEK87147.1|/0/berberine bridge enzyme [Hevea brasiliensis]
scaffold2778_13543	531	9.4	1.786666667	-2.395390257	Down	1	locus=scaffold2778(12722,14365,+); length=531;	-	-	-	-	-
scaffold1084_3296	1545	11.32666667	3.836666667	-1.561798019	Down	0.999895439	locus=scaffold1084(2368,4224,+); length=1545; function=Uncharacterized protein sll0103 like;	-	-	-	-	gi|255566346|ref|XP_002524159.1|/0/PREDICTED: uncharacterized protein sll0103 [Ricinus communis]
scaffold0079_2224135	276	21.94	8.176666667	-1.423978793	Down	0.999691458	locus=scaffold0079(2223998,2224273,-); length=276;	-	-	-	-	gi|643731014|gb|KDP38352.1|/2.42314e-12/hypothetical protein JCGZ_04277 [Jatropha curcas]
scaffold1732_14332	285	1.13	3.403333333	1.590625688	Up	0.986237455	locus=scaffold1732(11719,14556,-); length=279;	-	-	-	-	gi|802633229|ref|XP_012077369.1|/2.83009e-21/PREDICTED: uncharacterized protein LOC105638208 isoform X1 [Jatropha curcas]
scaffold1046_188101	603	1.2	2.843333333	1.244548835	Up	0.992927485	locus=scaffold1046(187800,188402,+); length=603;	K20359|1|3e-36|152|lja:Lj1g3v2908520.1|PRA1 family protein 1	-	-	-	gi|802554986|ref|XP_012065192.1|/3.89226e-57/PREDICTED: PRA1 family protein F2-like [Jatropha curcas]
scaffold0197_1423661	567	0.216666667	2.026666667	3.2255597	Up	0.998073209	locus=scaffold0197(1423378,1423944,+); length=567; function=Translocator protein homolog like;	K05770|1|2e-80|298|jcu:105642497|benzodiazapine receptor	GO:0031224//intrinsic component of membrane	GO:0004871//signal transducer activity	-	gi|802688691|ref|XP_012082728.1|/1.06737e-79/PREDICTED: translocator protein homolog [Jatropha curcas]
scaffold0318_372922	807	5.743333333	0.103333333	-5.796510676	Down	1	locus=scaffold0318(372519,373325,+); length=807; function=Fasciclin-like arabinogalactan protein 12 like;	K19519|1|6e-08|58.9|atr:105420786|transforming growth factor-beta-induced protein	-	-	-	gi|255583709|ref|XP_002532608.1|/1.14642e-75/PREDICTED: fasciclin-like arabinogalactan protein 12 [Ricinus communis]
scaffold0100_1070238	2295	2.846666667	0.756666667	-1.911543772	Down	0.999636536	locus=scaffold0100(1068474,1072003,-); length=2295; function=Subtilisin-like protease SBT5.3 like;	K04733|1|2e-35|152|pop:POPTR_0004s14760g|interleukin-1 receptor-associated kinase 4 [EC:2.7.11.1];K13199|2|1e-20|102|mtr:MTR_7g081660|plasminogen activator inhibitor 1 RNA-binding protein	-	GO:0070011//peptidase activity, acting on L-amino acid peptides	GO:0008152//metabolic process	gi|1000986595|ref|XP_015575381.1|/0/PREDICTED: CO(2)-response secreted protease [Ricinus communis]
scaffold0248_1139731	780	0.87	24.05666667	4.789277543	Up	1	locus=scaffold0248(1138757,1140649,-); length=780; function=SPX domain-containing protein 3 like;	K14430|1|2e-06|53.5|gsl:Gasu_35240|phosphate transporter	-	-	-	gi|802700173|ref|XP_012083629.1|/7.96856e-103/PREDICTED: SPX domain-containing protein 3 [Jatropha curcas]
scaffold1843_13320	1359	12.69	6.3	-1.010268335	Down	0.999224217	locus=scaffold1843(12641,13999,+); length=1359; function=Aspartic proteinase nepenthesin-1 like;	K02882|1|6e-66|252|aip:107606484|large subunit ribosomal protein L18Ae;K01381|3|1e-34|148|smo:SELMODRAFT_13348|saccharopepsin [EC:3.4.23.25];K00924|4|3e-31|137|brp:103851467|	-	GO:0004175//endopeptidase activity	GO:0019538//protein metabolic process	gi|802680767|ref|XP_012082020.1|/0/PREDICTED: aspartic proteinase nepenthesin-1 [Jatropha curcas]
scaffold0085_441263	780	0.306666667	1.34	2.127489735	Up	0.998132882	locus=scaffold0085(440615,441911,+); length=780; function=SPX domain-containing protein 3 like;	K14430|1|1e-06|54.3|gsl:Gasu_35240|phosphate transporter	-	-	-	gi|802700173|ref|XP_012083629.1|/2.39371e-107/PREDICTED: SPX domain-containing protein 3 [Jatropha curcas]
scaffold1309_120245	315	6.11	13.36333333	1.129035632	Up	0.998923586	locus=scaffold1309(120166,120480,-); length=315;	K10418|1|2e-17|88.2|lja:Lj3g3v0235160.1|dynein light chain LC8-type	GO:0015630//microtubule cytoskeleton	-	GO:0009987//cellular process	gi|802603976|ref|XP_012073370.1|/1.04711e-15/PREDICTED: dynein light chain 1, cytoplasmic-like [Jatropha curcas]
scaffold0138_2025647	711	1.693333333	3.716666667	1.134143308	Up	0.963444415	locus=scaffold0138(2022748,2028547,-); length=711; function=Imidazole glycerol phosphate synthase hisHF, chloroplastic like;	K01663|1|3e-123|441|rcu:8266248|glutamine amidotransferase / cyclase [EC:2.4.2.- 4.1.3.-]	GO:0044424	GO:0016763//transferase activity, transferring pentosyl groups;GO:0016830//carbon-carbon lyase activity	GO:0006547//histidine metabolic process	gi|1000945374|ref|XP_015581291.1|/1.68457e-122/PREDICTED: imidazole glycerol phosphate synthase hisHF, chloroplastic [Ricinus communis]
scaffold0253_160545	606	5.143333333	2.086666667	-1.3015035	Down	0.998836654	locus=scaffold0253(159831,161259,-); length=606; function=Cyclin-U4-1 like;	K01647|1|7e-36|150|bna:106363601|citrate synthase [EC:2.3.3.1]	-	GO:0016772//transferase activity, transferring phosphorus-containing groups	GO:0006796//phosphate-containing compound metabolic process	gi|802770022|ref|XP_012090519.1|/3.46698e-98/PREDICTED: cyclin-U4-1 [Jatropha curcas]
scaffold0024_1661357	1455	16.47666667	5.333333333	-1.627315001	Down	0.995190405	locus=scaffold0024(1658439,1664275,-); length=1455; function=Protein DA1 like;	K05760|1|7e-07|56.6|mis:MICPUN_57546|paxillin	-	-	-	gi|802592780|ref|XP_012071765.1|/0/PREDICTED: protein DA1 isoform X1 [Jatropha curcas]
scaffold0058_1451749	1764	0.636666667	1.376666667	1.112569143	Up	0.957697772	locus=scaffold0058(1450714,1452785,+); length=1764;	-	-	-	-	gi|802558698|ref|XP_012065777.1|/1.21518e-22/PREDICTED: glutamic acid-rich protein-like [Jatropha curcas]
scaffold0610_362800	456	0.896666667	2.1	1.227745656	Up	0.985795648	locus=scaffold0610(362573,363028,+); length=456; function=Glutaredoxin-C9 like;	K03676|1|2e-31|135|nnu:104599484|glutaredoxin 3	-	-	-	gi|743900608|ref|XP_011043607.1|/2.11629e-45/PREDICTED: glutaredoxin-C9-like [Populus euphratica]
scaffold0318_1197150	732	2.876666667	0.333333333	-3.109360559	Down	0.999924429	locus=scaffold0318(1196285,1198016,+); length=732;	-	-	-	-	gi|566156621|ref|XP_002300916.2|/7.14856e-71/hypothetical protein POPTR_0002s06820g [Populus trichocarpa]
scaffold0442_622922	1986	7.266666667	2.806666667	-1.372435997	Down	0.999620214	locus=scaffold0442(621930,623915,+); length=1986; function=L-type lectin-domain containing receptor kinase IX.1 like;	K04733|1|5e-174|612|gra:105780379|interleukin-1 receptor-associated kinase 4 [EC:2.7.11.1]	-	-	-	gi|823254940|ref|XP_012460122.1|/2.5388e-173/PREDICTED: L-type lectin-domain containing receptor kinase IX.1-like [Gossypium raimondii]
scaffold0558_551059	705	17.10666667	7.336666667	-1.221362025	Down	0.99942057	locus=scaffold0558(550387,551732,+); length=705;	-	-	-	-	gi|1000966047|ref|XP_015574781.1|/4.3541e-06/PREDICTED: uncharacterized protein LOC107261261 [Ricinus communis]
scaffold1785_34210	303	5.12	10.85333333	1.083922484	Up	0.996349011	locus=scaffold1785(34059,34361,-); length=303;	-	-	-	-	gi|643714917|gb|KDP27272.1|/2.52501e-06/hypothetical protein JCGZ_19971 [Jatropha curcas]
scaffold0980_200766	1095	3.75	1.266666667	-1.565853678	Down	0.999703644	locus=scaffold0980(200177,201356,-); length=1095; function=Transcription factor TCP1 like;	-	-	-	-	gi|255560372|ref|XP_002521201.1|/2.53923e-96/PREDICTED: transcription factor CYCLOIDEA [Ricinus communis]
scaffold0811_41922	1641	2.943333333	1.123333333	-1.389664846	Down	0.997692434	locus=scaffold0811(41102,42742,-); length=1641; function=Pentatricopeptide repeat-containing protein At2g06000 like;	K17964|1|4e-70|266|smo:SELMODRAFT_96626|leucine-rich PPR motif-containing protein, mitochondrial	-	-	-	gi|802757641|ref|XP_012089183.1|/0/PREDICTED: pentatricopeptide repeat-containing protein At2g06000 [Jatropha curcas]
scaffold0388_785601	354	2.26	0.48	-2.235216462	Down	0.998945311	locus=scaffold0388(785425,786456,-); length=354;	-	-	-	-	gi|1000959242|ref|XP_002521988.2|/2.7258e-32/PREDICTED: uncharacterized protein LOC8258636 isoform X1 [Ricinus communis]
scaffold0237_669766	447	2.16	0.19	-3.506959989	Down	0.999575498	locus=scaffold0237(668936,670597,+); length=447;	K07739|1|2e-11|68.9|gra:105803458|elongator complex protein 3 [EC:2.3.1.48];K03327|2|9e-09|59.7|bna:106372859|multidrug resistance protein, MATE family;K03517|3|1e-05|49.7|zma:100279087|quinolinate synthase [EC:2.5.1.72]	-	GO:0004672//protein kinase activity;GO:0000166//nucleotide binding	-	gi|590567881|ref|XP_007010638.1|/2.08145e-24/Cysteine-rich RLK (RECEPTOR-like protein kinase) 8 [Theobroma cacao]
scaffold0635_489282	582	1.313333333	0.633333333	-1.052196211	Down	0.991962687	locus=scaffold0635(488957,489607,-); length=582;	-	-	-	-	gi|147767603|emb|CAN73383.1|/2.09099e-25/hypothetical protein VITISV_003164 [Vitis vinifera]
scaffold0425_637982	573	32.34333333	14.38	-1.169404696	Down	0.999767535	locus=scaffold0425(637529,638435,-); length=573;	K17362|1|3e-45|181|jcu:105643030|acyl-coenzyme A thioesterase 13 [EC:3.1.2.-]	-	-	-	gi|802696384|ref|XP_012083456.1|/1.74001e-45/PREDICTED: uncharacterized protein LOC105643031 [Jatropha curcas]
scaffold0511_127245	492	8.756666667	4.03	-1.119601956	Down	0.994086019	locus=scaffold0511(126824,127667,-); length=492;	K14289|1|3e-13|75.1|ats:F775_08663|exportin-5;K16196|2|6e-11|67.4|ats:F775_09955|eukaryotic translation initiation factor 2-alpha kinase 4 [EC:2.7.11.1];K11000|3|7e-07|53.9|ats:F775_21662|callose synthase [EC:2.4.1.-]	-	-	-	gi|947055415|gb|KRH04868.1|/8.30164e-20/hypothetical protein GLYMA_17G192400 [Glycine max]
scaffold0297_1086215	1101	0.26	1.043333333	2.004616628	Up	0.992196585	locus=scaffold0297(1085406,1087025,-); length=1101; function=Photosystem II CP47 chlorophyll apoprotein like;	K02704|1|3e-156|262|csv:3429276|photosystem II CP47 chlorophyll apoprotein	GO:0009521;GO:0009507//chloroplast	-	GO:0022900//electron transport chain	gi|703074639|ref|XP_010089869.1|/4.82714e-180/Photosystem II CP47 chlorophyll apoprotein [Morus notabilis]
scaffold1129_192660	1962	3.263333333	42.49333333	3.702818254	Up	1	locus=scaffold1129(190190,195130,+); length=1962; function=Ribosomal biogenesis protein LAS1L like;	K16912|1|0.0|803|jcu:105628951|ribosomal biogenesis protein LAS1	-	-	-	gi|802558805|ref|XP_012065835.1|/0/PREDICTED: uncharacterized protein LOC105628951 isoform X1 [Jatropha curcas]
scaffold1289_18796	777	1.09	0.08	-3.768184325	Down	0.997682394	locus=scaffold1289(18408,19184,+); length=777;	K03283|1|3e-27|122|cit:102617797|heat shock 70kDa protein 1/8;K17609|4|8e-07|55.1|bdi:100841918|nucleoredoxin [EC:1.8.1.8]	-	-	-	gi|223529572|gb|EEF31522.1|/6.52923e-73/protein binding protein, putative [Ricinus communis]
scaffold1028_276958	798	0.01	3.026666667	8.241585987	Up	1	locus=scaffold1028(276166,277751,+); length=798; function=Xyloglucan endotransglucosylase/hydrolase protein 2 like;	K08235|1|2e-125|449|rcu:8264936|xyloglucan:xyloglucosyl transferase [EC:2.4.1.207]	GO:0005576//extracellular region;GO:0030312//external encapsulating structure	GO:0016798//hydrolase activity, acting on glycosyl bonds;GO:0016758//transferase activity, transferring hexosyl groups	GO:0044042//glucan metabolic process	gi|1000961540|ref|XP_002521076.2|/7.66054e-125/PREDICTED: xyloglucan endotransglucosylase/hydrolase protein 2 [Ricinus communis]
scaffold1041_142099	1911	411.64	98.54	-2.062601802	Down	1	locus=scaffold1041(140267,145550,-); length=1911; domain=Glycoside hydrolase, family 35 domain containing; function=Beta-galactosidase 1 like;	K12309|1|0.0|893|bna:106418278|beta-galactosidase [EC:3.2.1.23]	-	-	-	gi|1000949783|ref|XP_002527409.2|/0/PREDICTED: beta-galactosidase 1 [Ricinus communis]
scaffold1610_46893	4383	4.736666667	1.723333333	-1.458670369	Down	0.998910473	locus=scaffold1610(44622,49165,+); length=4383; function=Putative disease resistance RPP13-like protein 1 like;	K12818|1|2e-158|561|mtr:MTR_0267s0070|ATP-dependent RNA helicase DHX8/PRP22 [EC:3.6.4.13];K15078|2|1e-143|513|jcu:105630766|structure-specific endonuclease subunit SLX1 [EC:3.6.1.-]	-	-	-	gi|566167627|ref|XP_006384740.1|/0/hypothetical protein POPTR_0004s20690g [Populus trichocarpa]
scaffold0566_43122	384	1.043333333	7.753333333	2.893616535	Up	0.994663379	locus=scaffold0566(42728,43517,-); length=384; function=Methionine aminopeptidase 2B like;	K01265|1|4e-65|246|pxb:103933560|methionyl aminopeptidase [EC:3.4.11.18]	-	-	-	gi|703090526|ref|XP_010094105.1|/2.7042e-64/Methionine aminopeptidase 2B [Morus notabilis]
scaffold0378_1105323	429	0.863333333	2.153333333	1.318582067	Up	0.983524407	locus=scaffold0378(1105109,1105537,-); length=429;	-	-	-	-	-
scaffold0099_672786	450	0.19	1.113333333	2.550814278	Up	0.994658891	locus=scaffold0099(672562,673011,+); length=450;	K01724|1|8e-16|78.6|jcu:105648677|4a-hydroxytetrahydrobiopterin dehydratase [EC:4.2.1.96]	-	GO:0016836//hydro-lyase activity	GO:0009108//coenzyme biosynthetic process	gi|255539969|ref|XP_002511049.1|/9.34529e-18/PREDICTED: putative pterin-4-alpha-carbinolamine dehydratase [Ricinus communis]
scaffold0332_593707	846	1.253333333	0.3	-2.062735755	Down	0.99926328	locus=scaffold0332(593268,594146,-); length=846;	K01535|1|2e-14|80.5|pda:103716101|H+-transporting ATPase [EC:3.6.3.6];K01255|2|2e-10|67.4|bna:106448543|leucyl aminopeptidase [EC:3.4.11.1];K07904|3|1e-09|64.7|bna:106355602|Ras-related protein Rab-11A	-	-	-	gi|720065291|ref|XP_010276232.1|/4.80824e-43/PREDICTED: uncharacterized protein LOC104611026 [Nelumbo nucifera]
scaffold1170_35439	693	4.66	0.85	-2.454795209	Down	0.999678715	locus=scaffold1170(35093,35785,-); length=693;	-	-	-	-	-
scaffold0612_607672	753	38.36333333	8.946666667	-2.100305909	Down	1	locus=scaffold0612(607296,608048,+); length=753; function=Osmotin-like protein like;	K04733|1|6e-42|171|adu:107464041|interleukin-1 receptor-associated kinase 4 [EC:2.7.11.1]	GO:0030312//external encapsulating structure	-	-	gi|255581099|ref|XP_002531364.1|/7.35258e-135/PREDICTED: osmotin-like protein [Ricinus communis]
scaffold5117_1291	324	2.896666667	0.933333333	-1.63392935	Down	0.999083116	locus=scaffold5117(1130,1453,+); length=324;	-	-	-	-	-
scaffold0453_128941	747	43.66	20.9	-1.062809188	Down	1	locus=scaffold0453(128739,130312,-); length=747; function=Aquaporin TIP2-1 like;	K09873|1|1e-119|429|jcu:105635029|aquaporin TIP	GO:0031224//intrinsic component of membrane	-	GO:0006810//transport	gi|802604042|ref|XP_012073404.1|/5.56313e-119/PREDICTED: aquaporin TIP2-1 [Jatropha curcas]
scaffold0926_151816	1131	0.1	1.786666667	4.159198595	Up	1	locus=scaffold0926(150970,152662,+); length=1131; function=Transcription factor MYB44 like;	K09422|1|8e-103|374|rcu:8271721|myb proto-oncogene protein, plant	-	-	-	gi|1000941841|ref|XP_002531848.2|/4.22022e-102/PREDICTED: transcription factor MYB35 [Ricinus communis]
scaffold0156_1468938	543	3.583333333	1.59	-1.172275488	Down	0.995700315	locus=scaffold0156(1468667,1469209,-); length=543;	-	-	-	-	gi|3327392|gb|AAC26674.1|/4.06861e-18/putative non-LTR retroelement reverse transcriptase [Arabidopsis thaliana]
scaffold0459_805895	744.05	15.85666667	6.92	-1.196245582	Down	0.999790696	locus=scaffold0459(805605,806854,+); length=621; function=Xyloglucan endotransglucosylase/hydrolase protein 9 like;	K08235|1|1e-119|429|jcu:105639513|xyloglucan:xyloglucosyl transferase [EC:2.4.1.207]	GO:0005576//extracellular region;GO:0030312//external encapsulating structure;GO:0005576//extracellular region;GO:0030312//external encapsulating structure	GO:0016798//hydrolase activity, acting on glycosyl bonds;GO:0016758//transferase activity, transferring hexosyl groups;GO:0016798//hydrolase activity, acting on glycosyl bonds;GO:0016758//transferase activity, transferring hexosyl groups	GO:0044042//glucan metabolic process;GO:0044042//glucan metabolic process	gi|802640758|ref|XP_012078987.1|/4.9594e-119/PREDICTED: xyloglucan endotransglucosylase/hydrolase protein 9 [Jatropha curcas]
scaffold0917_288687	348	3.39	0.863333333	-1.973295676	Down	0.995871423	locus=scaffold0917(288514,288861,+); length=348;	-	-	-	-	gi|147799759|emb|CAN75051.1|/7.00882e-20/hypothetical protein VITISV_020117 [Vitis vinifera]
scaffold0599_756762	795	50.59	20.75333333	-1.285509163	Down	1	locus=scaffold0599(756365,757159,-); length=795;	K05747|1|2e-39|163|egr:104421114|Wiskott-Aldrich syndrome protein;K19747|2|1e-20|100|vvi:100243942|BAHD acyltransferase [EC:2.3.1.-];K15178|3|3e-09|63.2|aip:107615777|RNA polymerase-associated protein RTF1	-	-	-	gi|743865298|ref|XP_011032146.1|/1.1549e-64/PREDICTED: basic salivary proline-rich protein 1 [Populus euphratica]
scaffold2829_15124	759	0.33	1.15	1.801095932	Up	0.978915672	locus=scaffold2829(14745,15503,-); length=759;	K03083|1|9e-56|217|jcu:105629753|glycogen synthase kinase 3 beta [EC:2.7.11.26]	-	-	-	gi|802563228|ref|XP_012066784.1|/4.48395e-55/PREDICTED: mitogen-activated protein kinase 15-like [Jatropha curcas]
scaffold1078_52077	2163	8.033333333	2.84	-1.500107811	Down	0.99963041	locus=scaffold1078(49504,54650,+); length=2163; domain=Bicarbonate transporter, C-terminal domain containing; function=Probable boron transporter 2 like;	K06573|1|0.0|640|vra:106763692|solute carrier family 4 (anion exchanger), member 1;K13862|4|4e-27|124|ccp:CHC_T00008463001|solute carrier family 4 (sodium borate transporter), member 11	GO:0031224//intrinsic component of membrane	GO:0015301//anion:anion antiporter activity	GO:0006811//ion transport	gi|802652289|ref|XP_012080056.1|/0/PREDICTED: probable boron transporter 2 [Jatropha curcas]
scaffold0040_3094115	522	2.646666667	6.323333333	1.256508766	Up	0.997753367	locus=scaffold0040(3093687,3094544,+); length=522; function=CEN-like protein 1 like;	K16223|1|6e-58|223|pop:POPTR_0008s07730g|protein FLOWERING LOCUS T	-	-	-	gi|566207402|ref|XP_002321903.2|/4.16195e-87/flowering locus T like family protein [Populus trichocarpa]
scaffold0520_345949	231	2.526666667	0.786666667	-1.683410989	Down	0.995807964	locus=scaffold0520(345834,346064,+); length=231;	-	-	-	-	gi|802596521|ref|XP_012072297.1|/8.60786e-23/PREDICTED: uncharacterized protein LOC105634115 [Jatropha curcas]
scaffold0658_591729	516	72.46333333	34.71333333	-1.061761266	Down	0.999983115	locus=scaffold0658(591101,591616,+); length=516;	-	-	-	-	gi|802539304|ref|XP_012070379.1|/6.36223e-64/PREDICTED: B2 protein [Jatropha curcas]
scaffold0901_30121	459	2.243333333	4.723333333	1.074161348	Up	0.986204026	locus=scaffold0901(29552,30691,+); length=459; function=MLP-like protein 28 like;	-	-	-	-	gi|802599611|ref|XP_012072499.1|/4.99584e-63/PREDICTED: kirola-like [Jatropha curcas]
scaffold0144_633456	699	4.563333333	2.26	-1.013765268	Down	0.995343134	locus=scaffold0144(632861,634051,+); length=699;	-	-	-	GO:0050896//response to stimulus	gi|566190907|ref|XP_002316015.2|/7.33504e-99/hypothetical protein POPTR_0010s15010g [Populus trichocarpa]
scaffold0251_283079	1134	25.39	83.64666667	1.720047655	Up	1	locus=scaffold0251(282513,283646,-); length=1134; function=Probable CCR4-associated factor 1 homolog 9 like;	K12581|1|2e-137|489|jcu:105643945|CCR4-NOT transcription complex subunit 7/8	-	-	-	gi|802710425|ref|XP_012084581.1|/1.18044e-136/PREDICTED: probable CCR4-associated factor 1 homolog 9 [Jatropha curcas]
scaffold0720_46981	1647	1.736666667	3.493333333	1.008283439	Up	0.992443167	locus=scaffold0720(45263,48700,+); length=1647; domain=Multi antimicrobial extrusion protein domain containing; function=MATE efflux family protein FRD3 like;	K20456|1|3e-90|333|smo:SELMODRAFT_417928|oxysterol-binding protein 1	GO:0044464	GO:0015291//secondary active transmembrane transporter activity	GO:0015893//drug transport	gi|1000941246|ref|XP_015582695.1|/0/PREDICTED: protein DETOXIFICATION 43 [Ricinus communis]
scaffold0007_1536138	432	38.34	94.31666667	1.298662395	Up	1	locus=scaffold0007(1535923,1536354,+); length=432; function=Uncharacterized mitochondrial protein AtMg00660 like;	-	GO:0043231//intracellular membrane-bounded organelle	-	-	gi|224365683|ref|YP_002608410.1|/1.66162e-67/orf145 [Vitis vinifera]
scaffold0566_721951	765.8	4.116666667	9.326666667	1.179884921	Up	0.99906719	locus=scaffold0566(721493,722410,+); length=777; function=Ethylene-responsive transcription factor RAP2-3 like;	K09286|1|9e-77|287|jcu:105643471|EREBP-like factor	-	-	-	gi|494319541|gb|AGL34962.1|/4.94328e-123/ethylene-responsive transcription factor 3 [Hevea brasiliensis]
scaffold0103_1935051	459	1.253333333	0.186666667	-2.74723393	Down	0.994229674	locus=scaffold0103(1934466,1935636,-); length=459;	-	-	-	-	-
scaffold0354_412430	516	80.41333333	26.75666667	-1.587536338	Down	1	locus=scaffold0354(412173,412688,-); length=516;	-	-	-	-	gi|566205137|ref|XP_006375695.1|/2.62531e-09/hypothetical protein POPTR_0014s19720g [Populus trichocarpa]
scaffold0825_250434	795	2390.893333	5635.733333	1.237053582	Up	1	locus=scaffold0825(250037,250831,-); length=795; function=Chlorophyll a-b binding protein 21, chloroplastic like;	K08912|1|8e-146|516|sind:105175684|light-harvesting complex II chlorophyll a/b binding protein 1	GO:0009536//plastid	-	GO:0006091//generation of precursor metabolites and energy	gi|379069812|gb|AFC91647.1|/2.68583e-146/chloroplast chlorophyll A/B binding protein [Hevea brasiliensis]
scaffold1700_36859	1467	1.003333333	0.426666667	-1.233619677	Down	0.991557872	locus=scaffold1700(36126,37592,-); length=1467; function=UDP-glycosyltransferase 92A1 like;	K13496|1|6e-70|266|atr:18438291|UDP-glucosyl transferase 73C [EC:2.4.1.-]	-	GO:0035251//UDP-glucosyltransferase activity	-	gi|255544782|ref|XP_002513452.1|/0/PREDICTED: UDP-glycosyltransferase 92A1 [Ricinus communis]
scaffold0980_55237	327	1.43	0.66	-1.115477217	Down	0.983896471	locus=scaffold0980(55074,55400,+); length=327;	-	-	-	-	gi|743939374|ref|XP_011014136.1|/6.03444e-32/PREDICTED: uncharacterized protein LOC105117996 [Populus euphratica]
scaffold0423_121411	561	1.656666667	0.586666667	-1.497670423	Down	0.995243824	locus=scaffold0423(121131,121691,+); length=561;	K20777|1|2e-15|82.8|sita:101773693|exonuclease 3'-5' domain-containing protein 2 [EC:3.1.11.1]	-	-	-	gi|1000948582|ref|XP_015580208.1|/8.27345e-45/PREDICTED: uncharacterized protein LOC8265050 [Ricinus communis]
scaffold2461_8945	573	1.973333333	0.43	-2.19822611	Down	0.997953444	locus=scaffold2461(8659,9231,-); length=573;	-	-	-	-	gi|802540225|ref|XP_012075284.1|/2.82845e-96/PREDICTED: uncharacterized protein LOC105636580 [Jatropha curcas]
scaffold0804_296913	1479	1.046666667	0.48	-1.124695747	Down	0.991534448	locus=scaffold0804(295587,298239,+); length=1479; function=Putative glucuronosyltransferase PGSIP7 like;	K00750|1|3e-146|519|ats:F775_31325|glycogenin [EC:2.4.1.186]	-	GO:0016740//transferase activity	-	gi|802581908|ref|XP_012069979.1|/0/PREDICTED: putative glucuronosyltransferase PGSIP8 [Jatropha curcas]
scaffold0552_800859	1029	10.60666667	4.746666667	-1.159984689	Down	0.999160995	locus=scaffold0552(799941,801778,+); length=1029; function=Pathogenesis-related protein 5 like;	K04733|1|2e-79|296|aip:107617580|interleukin-1 receptor-associated kinase 4 [EC:2.7.11.1]	-	-	-	gi|802674477|ref|XP_012081744.1|/1.57337e-137/PREDICTED: thaumatin-like protein 1b [Jatropha curcas]
scaffold1607_42133	1275	29.21	62.42666667	1.095700076	Up	1	locus=scaffold1607(18394,65872,-); length=1275; function=Thaumatin-like protein like;	K04733|1|1e-66|254|ats:F775_00388|interleukin-1 receptor-associated kinase 4 [EC:2.7.11.1]	-	-	-	gi|702324422|ref|XP_010053305.1|/0/PREDICTED: protein NP24-like [Eucalyptus grandis]
scaffold1823_58751	4227	3.22	1.46	-1.141092319	Down	0.997913533	locus=scaffold1823(55812,61690,-); length=4227; function=Disease resistance protein RPS2 like;	K13459|1|3e-98|361|csv:101219523|disease resistance protein RPS2	-	-	-	gi|1000942175|ref|XP_015582379.1|/0/PREDICTED: uncharacterized protein LOC8285801 [Ricinus communis]
scaffold1076_48688	792	499.0366667	1173.6	1.23372305	Up	1	locus=scaffold1076(48005,49372,+); length=792; function=Chlorophyll a-b binding protein 13, chloroplastic like;	K08914|1|7e-150|530|pop:POPTR_0001s41780g|light-harvesting complex II chlorophyll a/b binding protein 3	GO:0009536//plastid	-	GO:0006091//generation of precursor metabolites and energy	gi|743852996|ref|XP_011029400.1|/2.60516e-149/PREDICTED: chlorophyll a-b binding protein 13, chloroplastic-like [Populus euphratica]
scaffold0867_77312	435	29.36333333	12.83333333	-1.194119808	Down	0.999416331	locus=scaffold0867(77095,77529,-); length=435;	K13338|1|6e-13|73.6|jcu:105635071|peroxin-1	-	-	-	gi|802615282|ref|XP_012075105.1|/1.62291e-13/PREDICTED: uncharacterized protein LOC105636438 [Jatropha curcas]
scaffold0343_533647	951	265.1066667	104.7766667	-1.33925548	Down	1	locus=scaffold0343(533027,534267,+); length=951; function=Peroxidase 27 like;	K00430|1|8e-122|437|rcu:8270262|peroxidase [EC:1.11.1.7]	-	GO:0005506//iron ion binding;GO:0003824//catalytic activity;GO:0016209//antioxidant activity	GO:0008152//metabolic process;GO:0006950//response to stress	gi|255572611|ref|XP_002527239.1|/4.06698e-121/PREDICTED: peroxidase 27 [Ricinus communis]
scaffold0053_1666347	516	11.19	209.96	4.229832561	Up	1	locus=scaffold0053(1666090,1666605,+); length=516; function=Calcium-binding protein PBP1 like;	K10840|1|8e-59|211|jcu:105632842|centrin-2	-	GO:0046872//metal ion binding	-	gi|802586607|ref|XP_012070689.1|/3.85647e-58/PREDICTED: calcium-binding protein PBP1-like [Jatropha curcas]
scaffold0140_467885	591	6.14	2.976666667	-1.044540981	Down	0.996540161	locus=scaffold0140(468013,469369,+); length=591; function=Protein TIC 40, chloroplastic like;	-	-	-	-	gi|255582251|ref|XP_002531917.1|/1.20282e-07/PREDICTED: protein TIC 40, chloroplastic [Ricinus communis]
scaffold3295_5499	459	1.973333333	0.726666667	-1.441269041	Down	0.994920793	locus=scaffold3295(4565,6433,-); length=459;	-	-	-	-	gi|802656057|ref|XP_012080525.1|/1.61458e-45/PREDICTED: uncharacterized protein LOC105640739 [Jatropha curcas]
scaffold0760_362203	672	1.933333333	0.603333333	-1.680063203	Down	0.998899941	locus=scaffold0760(361775,362631,+); length=672; function=Transcription factor MYB48 like;	K09422|1|6e-85|313|jcu:105628211|myb proto-oncogene protein, plant	-	-	-	gi|802552792|ref|XP_012064975.1|/7.28361e-93/PREDICTED: transcription factor MYB59 isoform X2 [Jatropha curcas]
scaffold0194_369390	942	20.25333333	8.373333333	-1.274285406	Down	0.999792832	locus=scaffold0194(367966,370814,+); length=942; function=Gibberellin 20 oxidase 1-B like;	K01951|1|1e-76|287|tcc:TCM_016262|GMP synthase (glutamine-hydrolysing) [EC:6.3.5.2];K05282|3|2e-26|120|ppp:PHYPADRAFT_169094|gibberellin 20-oxidase [EC:1.14.11.12];K04125|5|2e-25|117|aly:ARALYDRAFT_682146|gibberellin 2-oxidase [EC:1.14.11.13]	-	GO:0016491//oxidoreductase activity	-	gi|255541592|ref|XP_002511860.1|/2.59941e-112/PREDICTED: gibberellin 20 oxidase 1 [Ricinus communis]
scaffold0786_357930	1041	136.41	60.13666667	-1.181632602	Down	1	locus=scaffold0786(357359,358502,+); length=1041; function=Protein REVEILLE 1 like;	-	-	-	-	gi|802613780|ref|XP_012074730.1|/2.31522e-136/PREDICTED: protein REVEILLE 1 isoform X3 [Jatropha curcas]
scaffold0159_745037	363	1.276666667	0.01	-6.996238081	Down	1	locus=scaffold0159(744057,744419,-); length=363; function=Protein TOO MANY MOUTHS like;	K20718|1|2e-07|55.1|vra:106764863|LRR receptor-like serine/threonine-protein kinase ERECTA [EC:2.7.11.1]	-	GO:0016628//oxidoreductase activity, acting on the CH-CH group of donors, NAD or NADP as acceptor;GO:0016772//transferase activity, transferring phosphorus-containing groups	GO:0006796//phosphate-containing compound metabolic process	gi|802716430|ref|XP_012084999.1|/1.63011e-45/PREDICTED: protein TOO MANY MOUTHS [Jatropha curcas]
scaffold4913_845	660	1.873333333	0.49	-1.934753975	Down	0.993699481	locus=scaffold4913(510,1530,-); length=660; function=Polygalacturonase inhibitor like;	K13466|1|7e-14|78.2|sly:543900|EIX receptor 1/2;K13465|3|7e-11|68.2|sly:101255470|ethylene-1,4-beta-xylanase [EC:3.2.1.8];K03021|4|2e-10|66.6|mtr:MTR_8g023445|DNA-directed RNA polymerase III subunit RPC2 [EC:2.7.7.6];K04733|5|2e-10|66.6|cic:CICLE_v10018319mg|interleukin-1 receptor-associated kinase 4 [EC:2.7.11.1]	-	-	-	gi|1000937658|ref|XP_015583878.1|/2.97505e-43/PREDICTED: receptor-like protein 12 [Ricinus communis]
scaffold1870_44585	2319	440.5733333	200.55	-1.135420209	Down	1	locus=scaffold1870(41453,47718,-); length=2319; domain=Pyrophosphate-energised proton pump domain containing; function=Pyrophosphate-energized vacuolar membrane proton pump like;	K01507|1|0.0|1409|jcu:105634813|inorganic pyrophosphatase [EC:3.6.1.1]	-	-	-	gi|45479863|gb|AAS66771.1|/0/PPase [Hevea brasiliensis]
scaffold1190_17151	1053	1.99	5.06	1.346368954	Up	0.983378094	locus=scaffold1190(15262,19041,+); length=1053; function=Histidine protein methyltransferase 1 homolog like;	-	-	-	-	gi|255587050|ref|XP_002534114.1|/8.01257e-177/PREDICTED: uncharacterized protein LOC8266395 [Ricinus communis]
scaffold0924_191437	846	8.686666667	3.32	-1.387619437	Down	0.999718035	locus=scaffold0924(191590,193643,-); length=846; function=Sodium-dependent phosphate transport protein 1, chloroplastic like;	K08193|1|1e-124|446|jcu:105630654|MFS transporter, ACS family, solute carrier family 17 (sodium-dependent inorganic phosphate cotransporter), other	-	-	-	gi|802538444|ref|XP_012067927.1|/5.54959e-124/PREDICTED: sodium-dependent phosphate transport protein 1, chloroplastic isoform X1 [Jatropha curcas]
scaffold0864_222808	303	0.99	2.736666667	1.466919291	Up	0.987383039	locus=scaffold0864(222617,222999,-); length=303; function=Auxin-induced protein X10A like;	K14488|1|2e-39|161|cic:CICLE_v10029871mg|SAUR family protein	-	-	-	gi|567861766|ref|XP_006423537.1|/1.12296e-38/hypothetical protein CICLE_v10029871mg [Citrus clementina]
scaffold0009_1035412	1566	7.79	2.51	-1.633935964	Down	0.999927128	locus=scaffold0009(1033974,1036851,-); length=1566;	-	-	-	-	gi|802619158|ref|XP_012075494.1|/0/PREDICTED: uncharacterized protein LOC105636760 [Jatropha curcas]
scaffold0241_1095304	489	0.416666667	2.12	2.347098671	Up	0.999157332	locus=scaffold0241(1095060,1095548,-); length=489; domain=Glycoside hydrolase, family 17 domain containing; function=Glucan endo-1,3-beta-glucosidase like;	K19891|1|7e-28|123|aly:ARALYDRAFT_484077|glucan endo-1,3-beta-glucosidase 1/2/3 [EC:3.2.1.39];K19893|4|4e-27|120|mus:103976868|glucan endo-1,3-beta-glucosidase 5/6 [EC:3.2.1.39]	-	GO:0043167//ion binding;GO:0008422//beta-glucosidase activity	GO:0044238//primary metabolic process	gi|743915377|ref|XP_011001638.1|/3.35187e-74/PREDICTED: glucan endo-1,3-beta-glucosidase-like [Populus euphratica]
scaffold1193_225046	357	0.39	1.016666667	1.382300713	Up	0.856440553	locus=scaffold1193(224799,225293,-); length=357; function=Putative E3 ubiquitin-protein ligase LIN-1 like;	-	GO:0043234//protein complex	GO:0019787//ubiquitin-like protein transferase activity	GO:0032446//protein modification by small protein conjugation	gi|802550914|ref|XP_012093239.1|/1.43735e-41/PREDICTED: putative E3 ubiquitin-protein ligase LIN-1 isoform X2 [Jatropha curcas]
scaffold0045_319858	765	2.643333333	1.1	-1.264854841	Down	0.995324726	locus=scaffold0045(318522,321194,+); length=765;	-	-	-	-	gi|802755648|ref|XP_012088905.1|/1.77691e-71/PREDICTED: NHL repeat-containing protein 2 isoform X1 [Jatropha curcas]
scaffold0566_220725	942	6.566666667	2.703333333	-1.28042181	Down	0.999128834	locus=scaffold0566(220090,221360,+); length=942; function=Protein SRG1 like;	K05278|1|7e-56|218|nnu:104609672|flavonol synthase [EC:1.14.11.23]	-	GO:0016706//oxidoreductase activity, acting on paired donors, with incorporation or reduction of molecular oxygen, 2-oxoglutarate as one donor, and incorporation of one atom each of oxygen into both donors	GO:0051553//flavone biosynthetic process	gi|255551703|ref|XP_002516897.1|/1.19079e-157/PREDICTED: protein SRG1 [Ricinus communis]
scaffold1299_39468	1764	1.123333333	0.063333333	-4.148677268	Down	0.999883136	locus=scaffold1299(37615,41322,+); length=1764; domain=Proton-dependent oligopeptide transporter family domain containing; function=Protein NRT1/ PTR FAMILY 5.1 like;	K14638|1|0.0|949|lja:Lj0g3v0363669.1|solute carrier family 15 (peptide/histidine transporter), member 3/4	GO:0044464	-	GO:0015833//peptide transport	gi|255559629|ref|XP_002520834.1|/0/PREDICTED: protein NRT1/ PTR FAMILY 5.1 [Ricinus communis]
scaffold0190_391989	174	2.743333333	1.12	-1.292431198	Down	0.971731976	locus=scaffold0190(391903,392076,+); length=174;	K00430|1|4e-06|50.8|rcu:8283272|peroxidase [EC:1.11.1.7]	-	-	-	gi|698528754|ref|XP_009761208.1|/1.44581e-09/PREDICTED: uncharacterized protein LOC104213411 [Nicotiana sylvestris]
scaffold4887_1091	1041	1.443333333	0.416666667	-1.79243893	Down	0.997958426	locus=scaffold4887(256,1927,-); length=1041; function=Peroxidase 15 like;	K00430|1|5e-147|521|jcu:105650952|peroxidase [EC:1.11.1.7]	-	GO:0005506//iron ion binding;GO:0003824//catalytic activity;GO:0016209//antioxidant activity	GO:0008152//metabolic process;GO:0006950//response to stress	gi|109809965|gb|ABG46370.1|/6.02244e-177/rubber peroxidase 1 [Hevea brasiliensis]
scaffold0682_603876	873	1.356666667	3.763333333	1.471944787	Up	0.994954956	locus=scaffold0682(602967,603839,-); length=873; function=Zinc-finger homeodomain protein 4 like;	-	-	-	-	gi|743937018|ref|XP_011012906.1|/1.48683e-111/PREDICTED: zinc-finger homeodomain protein 4-like [Populus euphratica]
scaffold0426_768918	1506	2.496666667	0.833333333	-1.583037624	Down	0.997778966	locus=scaffold0426(767943,769894,+); length=1506; function=Hexose carrier protein HEX6 like;	K16055|1|1e-113|411|ats:F775_15846|trehalose 6-phosphate synthase/phosphatase [EC:2.4.1.15 3.1.3.12];K08150|2|7e-44|179|sot:102593131|MFS transporter, SP family, solute carrier family 2 (myo-inositol transporter), member 13	GO:0031224//intrinsic component of membrane	GO:0015291//secondary active transmembrane transporter activity;GO:0016628//oxidoreductase activity, acting on the CH-CH group of donors, NAD or NADP as acceptor	GO:0008152//metabolic process;GO:0071702//organic substance transport	gi|802773394|ref|XP_012090768.1|/0/PREDICTED: hexose carrier protein HEX6-like [Jatropha curcas]
scaffold0382_1132620	453	2.153333333	0.476666667	-2.175519018	Down	0.989490945	locus=scaffold0382(1130010,1135215,+); length=453; function=NADH dehydrogenase [ubiquinone] iron-sulfur protein 1, mitochondrial like;	K03934|1|2e-64|244|jcu:105645446|NADH dehydrogenase (ubiquinone) Fe-S protein 1 [EC:1.6.5.3 1.6.99.3]	GO:0044464	GO:0043169//cation binding;GO:0051536//iron-sulfur cluster binding;GO:0050136//NADH dehydrogenase (quinone) activity	GO:0022904//respiratory electron transport chain	gi|802732646|ref|XP_012086440.1|/1.01387e-63/PREDICTED: NADH dehydrogenase [ubiquinone] iron-sulfur protein 1, mitochondrial [Jatropha curcas]
scaffold0024_3294824	1008	1.166666667	3.193333333	1.452670734	Up	0.997846314	locus=scaffold0024(3294321,3295328,+); length=1008; function=Ethylene-responsive transcription factor CRF2 like;	K13434|1|2e-27|124|pda:103722174|pathogenesis-related genes transcriptional activator PTI6	-	-	-	gi|802735180|ref|XP_012086774.1|/2.46082e-119/PREDICTED: ethylene-responsive transcription factor CRF2-like [Jatropha curcas]
scaffold0434_531980	1143	15.85	57.96	1.870574755	Up	1	locus=scaffold0434(531409,532551,-); length=1143; function=UPF0496 protein At2g18630 like;	-	GO:0042579//microbody;GO:0042579//microbody	-	-	gi|802640944|ref|XP_012079091.1|/6.54174e-143/PREDICTED: UPF0496 protein At2g18630 [Jatropha curcas]
scaffold1356_138627	198	1.64	0.72	-1.187627003	Down	0.91661573	locus=scaffold1356(138529,138726,-); length=198; function=Eukaryotic translation initiation factor 1A like;	K03236|1|1e-24|112|gra:105790534|translation initiation factor 1A	-	GO:0008135//translation factor activity, RNA binding	GO:0006412//translation	gi|976900886|gb|KVH89044.1|/2.76063e-24/Nucleic acid-binding, OB-fold [Cynara cardunculus var. scolymus]
scaffold0406_129080	975	54.57	5.326666667	-3.356803136	Down	1	locus=scaffold0406(128177,129983,-); length=975; function=Non-functional NADPH-dependent codeinone reductase 2 like;	K00011|1|3e-118|426|pop:POPTR_0005s09980g|aldehyde reductase [EC:1.1.1.21];K19642|2|9e-97|354|tcc:TCM_011190|D-galacturonate reductase [EC:1.1.1.365]	-	-	-	gi|1000959297|ref|XP_002521902.2|/3.3385e-142/PREDICTED: non-functional NADPH-dependent codeinone reductase 2 [Ricinus communis]
scaffold1015_34564	621	2.226666667	1.006666667	-1.145299553	Down	0.982598088	locus=scaffold1015(34340,34960,-); length=621;	K03350|1|5e-16|85.1|aly:ARALYDRAFT_902934|anaphase-promoting complex subunit 3	-	-	-	gi|1000976713|ref|XP_015571679.1|/5.00563e-87/PREDICTED: uncharacterized protein LOC8268303 [Ricinus communis]
scaffold2779_10874	2313	1.916666667	0.823333333	-1.219050914	Down	0.997949859	locus=scaffold2779(8936,12813,+); length=2313; function=Potassium channel KAT1 like;	K04908|1|2e-142|508|vra:106763693|potassium voltage-gated channel Eag-related subfamily H member 5;K04956|4|2e-15|85.5|vcn:VOLCADRAFT_88908|hyperpolarization activated cyclic nucleotide-gated potassium channel 3;K05391|5|2e-13|79.3|ppp:PHYPADRAFT_41001|cyclic nucleotide gated channel, other eukaryote	GO:0031224//intrinsic component of membrane	GO:0005267//potassium channel activity	GO:0030001//metal ion transport	gi|1000965474|ref|XP_015574989.1|/0/PREDICTED: potassium channel KAT1 isoform X1 [Ricinus communis]
scaffold1782_1036	282	0.316666667	1.253333333	1.984733243	Up	0.969021723	locus=scaffold1782(896,1177,-); length=282;	K16911|1|1e-06|52.4|mdm:103410362|ATP-dependent RNA helicase DDX21 [EC:3.6.4.13]	-	-	-	gi|698533479|ref|XP_009763554.1|/9.73366e-30/PREDICTED: uncharacterized protein LOC104215436 [Nicotiana sylvestris]
scaffold1049_71897	942	1.193333333	0.453333333	-1.396352936	Down	0.994117261	locus=scaffold1049(70696,73099,+); length=942;	K11136|1|6e-101|368|jcu:105634971|regulator of telomere elongation helicase 1 [EC:3.6.4.12]	-	-	-	gi|802603911|ref|XP_012073335.1|/2.98101e-100/PREDICTED: regulator of telomere elongation helicase 1 homolog [Jatropha curcas]
scaffold0673_108369	891	0.666666667	2.066666667	1.632268215	Up	0.988835364	locus=scaffold0673(107924,108814,-); length=891; function=Metalloendoproteinase 1 like;	K07999|1|2e-100|366|rcu:8265834|matrix metalloproteinase-20 (enamelysin) [EC:3.4.24.-]	GO:0044421	GO:0046914//transition metal ion binding;GO:0004175//endopeptidase activity	GO:0019538//protein metabolic process	gi|802584093|ref|XP_012070132.1|/6.03796e-124/PREDICTED: metalloendoproteinase 1 [Jatropha curcas]
scaffold6452_1074	300	2.443333333	1.17	-1.062342168	Down	0.957794295	locus=scaffold6452(925,1224,+); length=300;	-	-	-	-	-
scaffold0050_1304427	693	0.346666667	1.11	1.678938649	Up	0.999654803	locus=scaffold0050(1303543,1305311,-); length=693;	K15082|1|3e-41|169|cic:CICLE_v10010155mg|DNA repair protein RAD7	-	-	-	gi|802700554|ref|XP_012083755.1|/7.93694e-106/PREDICTED: uncharacterized protein LOC105643262 [Jatropha curcas]
scaffold0910_102873	1005	27.75666667	6.566666667	-2.079601194	Down	1	locus=scaffold0910(101338,104409,-); length=1005; function=Auxin-responsive protein IAA27 like;	K14484|1|1e-140|499|jcu:105635024|auxin-responsive protein IAA	-	-	-	gi|802604027|ref|XP_012073397.1|/7.32188e-140/PREDICTED: auxin-responsive protein IAA27-like isoform X1 [Jatropha curcas]
scaffold0284_306828	2838	1.913333333	0.653333333	-1.550197083	Down	0.998801366	locus=scaffold0284(303303,310354,+); length=2838; function=Serine/threonine-protein kinase CTR1 like;	K14510|1|1e-140|501|rcu:8288382|serine/threonine-protein kinase CTR1 [EC:2.7.11.1]	-	GO:0004674//protein serine/threonine kinase activity;GO:0000166//nucleotide binding;GO:0004674//protein serine/threonine kinase activity;GO:0000166//nucleotide binding	-	gi|802570169|ref|XP_012068034.1|/0/PREDICTED: serine/threonine-protein kinase CTR1 [Jatropha curcas]
scaffold0045_128534	363	1.156666667	3.293333333	1.509575379	Up	0.994746965	locus=scaffold0045(128353,128715,-); length=363; function=Probable glutathione S-transferase like;	K00799|1|8e-25|112|jcu:105629903|glutathione S-transferase [EC:2.5.1.18]	-	GO:0003824//catalytic activity	-	gi|802563523|ref|XP_012066939.1|/4.61523e-24/PREDICTED: glutathione S-transferase U7-like [Jatropha curcas]
scaffold0123_1656538	405	973.6433333	1988.516667	1.03022737	Up	1	locus=scaffold0123(1656336,1656740,-); length=405; function=30S ribosomal protein S8, chloroplastic (chloroplast) like;	K02994|1|7e-61|232|rcu:11542355|small subunit ribosomal protein S8	GO:0030529//intracellular ribonucleoprotein complex;GO:0009536//plastid	GO:0003723//RNA binding;GO:0005198//structural molecule activity	GO:0010467//gene expression	gi|326909427|ref|YP_004327697.1|/1.10973e-62/ribosomal protein S8 [Hevea brasiliensis]
scaffold0837_116010	225	0.796666667	1.833333333	1.202421	Up	0.958446909	locus=scaffold0837(115853,116168,+); length=225;	-	-	-	-	gi|743855841|ref|XP_010941635.1|/8.4049e-10/PREDICTED: cysteine-rich and transmembrane domain-containing protein A [Elaeis guineensis]
scaffold0259_300093	687	1.583333333	0.036666667	-5.432352085	Down	0.999746316	locus=scaffold0259(299750,300436,+); length=687; function=Proteasome activator subunit 4 like;	K06699|1|7e-22|104|jcu:105635693|proteasome activator subunit 4	-	-	-	gi|802610017|ref|XP_012074164.1|/3.51051e-21/PREDICTED: proteasome activator subunit 4 isoform X1 [Jatropha curcas]
scaffold1218_122496	2463	0.42	2.276666667	2.438461845	Up	0.99815026	locus=scaffold1218(121265,123727,-); length=2463; function=Putative pentatricopeptide repeat-containing protein At2g01510 like;	K11000|1|7e-107|389|bvg:104900835|callose synthase [EC:2.4.1.-];K17285|4|2e-100|368|aly:ARALYDRAFT_330113|selenium-binding protein 1	-	-	-	gi|802564539|ref|XP_012067344.1|/0/PREDICTED: putative pentatricopeptide repeat-containing protein At2g01510 [Jatropha curcas]
scaffold0470_569841	297	2.47	0.883333333	-1.483481183	Down	0.999086989	locus=scaffold0470(569693,569989,-); length=297;	-	-	-	-	-
scaffold0113_1689076	810	2.52	0.743333333	-1.761342524	Down	0.999145428	locus=scaffold0113(1688456,1689696,+); length=810; function=Protein TORNADO 2 like;	K17294|1|4e-55|215|ppp:PHYPADRAFT_142394|tetraspanin-4;K17345|2|4e-38|159|smo:SELMODRAFT_231326|tetraspanin-5	GO:0031224//intrinsic component of membrane	-	-	gi|566146775|ref|XP_006368392.1|/2.21719e-127/senescence-associated family protein [Populus trichocarpa]
scaffold1099_66764	1794	1.873333333	0.48	-1.964501319	Down	0.999706721	locus=scaffold1099(65133,68396,-); length=1794; domain=Proton-dependent oligopeptide transporter family domain containing; function=Protein NRT1/ PTR FAMILY 2.11 like;	K14638|1|0.0|827|jcu:105642583|solute carrier family 15 (peptide/histidine transporter), member 3/4	-	-	-	gi|802544298|ref|XP_012082848.1|/0/PREDICTED: protein NRT1/ PTR FAMILY 2.11-like [Jatropha curcas]
scaffold3100_17274	333	1.533333333	6.99	2.188621095	Up	1	locus=scaffold3100(17108,17440,-); length=333;	-	-	-	-	gi|566215302|ref|XP_006372116.1|/5.11178e-07/hypothetical protein POPTR_0018s11350g [Populus trichocarpa]
scaffold0916_115688	663	90.30333333	239.0566667	1.404501492	Up	1	locus=scaffold0916(115102,116274,+); length=663; function=Chlorophyll a-b binding protein, chloroplastic like;	K08908|1|4e-95|347|jcu:105644813|light-harvesting complex I chlorophyll a/b binding protein 2	GO:0044464	-	GO:0044237//cellular metabolic process	gi|802724300|ref|XP_012085680.1|/2.19415e-94/PREDICTED: chlorophyll a-b binding protein 7, chloroplastic [Jatropha curcas]
scaffold1272_22657	1170	0.333333333	1.636666667	2.295723025	Up	0.996896472	locus=scaffold1272(21917,23398,+); length=1170; function=Auxin-induced in root cultures protein 12 like;	K03189|1|2e-07|58.2|mdm:103435130|urease accessory protein	GO:0031224//intrinsic component of membrane	-	-	gi|255582433|ref|XP_002532004.1|/1.1885e-163/PREDICTED: cytochrome b561 and DOMON domain-containing protein At5g35735 [Ricinus communis]
scaffold0223_124722	1731	1.646666667	0.736666667	-1.160464672	Down	0.995440699	locus=scaffold0223(121013,128432,-); length=1731; function=QWRF motif-containing protein 8 like;	-	-	-	-	gi|255585044|ref|XP_002533230.1|/0/PREDICTED: AUGMIN subunit 8 [Ricinus communis]
scaffold0025_2288065	267	1.64	0.34	-2.270089163	Down	0.990618951	locus=scaffold0025(2287932,2288198,-); length=267;	-	-	-	-	-
scaffold0245_1358990	984	0.716666667	4.403333333	2.619221902	Up	0.999696669	locus=scaffold0245(1357788,1360267,-); length=984; function=Remorin like;	-	-	-	-	gi|255565198|ref|XP_002523591.1|/6.5705e-126/PREDICTED: uncharacterized protein LOC8262905 [Ricinus communis]
scaffold0886_186666	642	3.213333333	1.593333333	-1.012022528	Down	0.98807855	locus=scaffold0886(186303,187551,-); length=642; function=TMV resistance protein N like;	K07466|1|8e-44|177|fve:101313743|replication factor A1;K04733|2|1e-40|166|mdm:103447122|interleukin-1 receptor-associated kinase 4 [EC:2.7.11.1];K00695|3|1e-40|166|mtr:MTR_6g478030|sucrose synthase [EC:2.4.1.13];K03283|4|4e-40|165|mtr:MTR_2g040260|heat shock 70kDa protein 1/8	-	-	-	gi|802540511|ref|XP_012076908.1|/8.98472e-82/PREDICTED: protein SUPPRESSOR OF npr1-1, CONSTITUTIVE 1-like isoform X2 [Jatropha curcas]
scaffold0846_378252	693	1.29	0.306666667	-2.0726278	Down	0.992195799	locus=scaffold0846(377532,378972,+); length=693; function=Probable LRR receptor-like serine/threonine-protein kinase At1g07650 like;	K04733|1|6e-61|234|pop:POPTR_0016s06140g|interleukin-1 receptor-associated kinase 4 [EC:2.7.11.1]	-	-	-	gi|566208975|ref|XP_002323341.2|/2.95534e-60/hypothetical protein POPTR_0016s06140g, partial [Populus trichocarpa]
scaffold0686_70844	2022	1.573333333	0.066666667	-4.560714954	Down	0.999767644	locus=scaffold0686(68313,73375,-); length=2022; function=Rhamnogalacturonate lyase like;	K18195|1|0.0|1101|jcu:105640005|rhamnogalacturonan endolyase [EC:4.2.2.23]	-	-	-	gi|802646579|ref|XP_012079599.1|/0/PREDICTED: probable rhamnogalacturonate lyase B [Jatropha curcas]
scaffold0177_36029	966	6.3	23.12	1.875717664	Up	1	locus=scaffold0177(35453,36606,-); length=966; function=Pollen-specific protein-like At4g18596 like;	K15889|1|1e-05|52.0|mdm:103411406|prenylcysteine alpha-carboxyl methylesterase [EC:3.1.1.-]	-	-	-	gi|802724479|ref|XP_012085742.1|/2.48304e-73/PREDICTED: MAPK-interacting and spindle-stabilizing protein-like [Jatropha curcas]
scaffold0981_160915	342	1.49	3.516666667	1.238896262	Up	0.981640727	locus=scaffold0981(160745,161086,-); length=342;	-	-	-	-	-
scaffold0647_150797	1266	12.68	5.553333333	-1.191128845	Down	0.999556191	locus=scaffold0647(149929,151666,+); length=1266; function=Patellin-6 like;	K19996|1|4e-108|392|sind:105161506|phosphatidylinositol transfer protein SFH5	GO:0031224//intrinsic component of membrane	-	GO:0051234//establishment of localization	gi|802761320|ref|XP_012089753.1|/0/PREDICTED: patellin-6 [Jatropha curcas]
scaffold0047_2751711	273	0.323333333	2.596666667	3.005566676	Up	0.998037376	locus=scaffold0047(2751533,2751890,+); length=273;	K03834|1|1e-34|145|vvi:100251314|tyrosine-specific transport protein	-	-	-	gi|643739303|gb|KDP45099.1|/4.68698e-37/hypothetical protein JCGZ_18541 [Jatropha curcas]
scaffold0935_322255	573	0.213333333	2.43	3.509775004	Up	0.999735174	locus=scaffold0935(321917,322594,+); length=573;	-	-	-	-	-
scaffold0123_1655553	369	159.3633333	323.9	1.023228739	Up	1	locus=scaffold0123(1656978,1657346,-); length=369; function=50S ribosomal protein L14, chloroplastic (chloroplast) like;	K02874|1|1e-62|238|rcu:11542356|large subunit ribosomal protein L14	GO:0030529//intracellular ribonucleoprotein complex;GO:0009536//plastid	GO:0003723//RNA binding;GO:0005198//structural molecule activity	GO:0010467//gene expression	gi|169794109|ref|YP_001718473.1|/7.23594e-62/ribosomal protein L14 [Manihot esculenta]
scaffold1465_59139	276	0.95	6.25	2.717856771	Up	0.999510325	locus=scaffold1465(58912,59367,-); length=276;	-	-	-	-	-
scaffold0548_100027	333	1.406666667	0.52	-1.43569697	Down	0.995765577	locus=scaffold0548(99841,100173,+); length=333;	-	-	-	-	-
scaffold1003_70281	924	3.876666667	1.56	-1.313270662	Down	0.995509703	locus=scaffold1003(69021,71542,+); length=924; function=Aconitate hydratase 2, mitochondrial like;	K01681|1|2e-80|300|jcu:105648160|aconitate hydratase [EC:4.2.1.3]	-	GO:0051536//iron-sulfur cluster binding;GO:0016836//hydro-lyase activity	-	gi|802761683|ref|XP_012089852.1|/9.73263e-80/PREDICTED: aconitate hydratase, cytoplasmic [Jatropha curcas]
scaffold0537_547268	450	4.273333333	0.01	-8.739218046	Down	1	locus=scaffold0537(547044,547493,-); length=450; function=Craniofacial development protein 2 like;	K16196|1|2e-23|108|ats:F775_09955|eukaryotic translation initiation factor 2-alpha kinase 4 [EC:2.7.11.1];K14289|2|3e-22|104|ats:F775_08663|exportin-5;K11000|3|8e-21|99.8|ats:F775_21662|callose synthase [EC:2.4.1.-];K06207|5|4e-17|87.4|ats:F775_28546|GTP-binding protein	-	-	-	gi|400131576|emb|CCH50976.1|/6.40276e-50/T4.15 [Malus x robusta]
scaffold0016_1643690	567	4.84	1.553333333	-1.639639593	Down	0.999259666	locus=scaffold0016(1643346,1644034,-); length=567; function=Protein Brevis radix-like 3 like;	K13140|1|3e-08|58.9|tcc:TCM_040949|integrator complex subunit 3	-	-	-	gi|1000950455|ref|XP_002527043.2|/4.95812e-77/PREDICTED: uncharacterized protein LOC8271515 [Ricinus communis]
scaffold1316_122881	2169	4.183333333	1.943333333	-1.106119576	Down	0.997895659	locus=scaffold1316(121564,125169,-); length=2169; function=Probable LRR receptor-like serine/threonine-protein kinase At1g67720 like;	K04733|1|4e-140|499|cic:CICLE_v10030677mg|interleukin-1 receptor-associated kinase 4 [EC:2.7.11.1]	-	-	-	gi|1000975615|ref|XP_015572233.1|/0/PREDICTED: probable LRR receptor-like serine/threonine-protein kinase At1g67720 [Ricinus communis]
scaffold0032_242631	399	83.23666667	39.29	-1.083057024	Down	1	locus=scaffold0032(241309,243954,-); length=399;	K07739|1|2e-13|75.1|gra:105803458|elongator complex protein 3 [EC:2.3.1.48];K03517|2|3e-09|61.2|zma:100279087|quinolinate synthase [EC:2.5.1.72];K03327|3|2e-08|58.5|bna:106372859|multidrug resistance protein, MATE family;K01228|4|4e-07|53.9|mdm:103403360|mannosyl-oligosaccharide glucosidase [EC:3.2.1.106];K14416|5|4e-06|50.8|mdm:103421234|elongation factor 1 alpha-like protein	-	-	-	gi|590698366|ref|XP_007045697.1|/1.52926e-27/Uncharacterized protein TCM_011393 [Theobroma cacao]
scaffold1503_36079	867	3.326666667	7.533333333	1.179211052	Up	0.997731077	locus=scaffold1503(35646,36512,-); length=867; function=Transcription factor MYB44 like;	K09422|1|9e-103|374|jcu:105630904|myb proto-oncogene protein, plant	-	-	-	gi|643735011|gb|KDP41681.1|/1.20389e-105/hypothetical protein JCGZ_16088 [Jatropha curcas]
scaffold0552_147941	642	29.28	11.37333333	-1.364260408	Down	1	locus=scaffold0552(144995,146580,+); length=642; function=Protein EXECUTER 1, chloroplastic like;	-	-	-	-	gi|802667648|ref|XP_012081365.1|/5.51442e-39/PREDICTED: protein EXECUTER 1, chloroplastic [Jatropha curcas]
scaffold5217_1310	1638	4.686666667	1.91	-1.29498955	Down	0.998698039	locus=scaffold5217(359,2262,+); length=1638; function=Putative disease resistance protein RGA3 like;	K15078|1|6e-103|375|nnu:104613421|structure-specific endonuclease subunit SLX1 [EC:3.6.1.-]	-	GO:0016787//hydrolase activity;GO:0000166//nucleotide binding	-	gi|802563238|ref|XP_012066789.1|/0/PREDICTED: putative disease resistance protein RGA3 [Jatropha curcas]
scaffold0397_958137	531	1.023333333	2.236666667	1.128074111	Up	0.985077712	locus=scaffold0397(957872,958402,-); length=531;	-	-	-	-	-
scaffold0457_616363	2340	16.69	6.6	-1.338446025	Down	0.999891166	locus=scaffold0457(615163,617563,-); length=2340; function=Putative disease resistance protein RGA4 like;	K19613|1|2e-122|441|pper:PRUPE_ppa024306mg|leucine-rich repeat protein SHOC2;K15078|4|9e-109|395|rcu:8276537|structure-specific endonuclease subunit SLX1 [EC:3.6.1.-]	-	-	-	gi|802547576|ref|XP_012090562.1|/0/PREDICTED: disease resistance protein RGA2-like [Jatropha curcas]
scaffold0268_276251	3012	22.58	10.52666667	-1.100996816	Down	1	locus=scaffold0268(272331,280171,-); length=3012; function=Proline-rich receptor-like protein kinase PERK15 like;	K04730|1|2e-174|614|rcu:8274498|interleukin-1 receptor-associated kinase 1 [EC:2.7.11.1];K04733|4|9e-98|359|zma:103654364|interleukin-1 receptor-associated kinase 4 [EC:2.7.11.1]	GO:0016020//membrane	GO:0004672//protein kinase activity	-	gi|255549990|ref|XP_002516046.1|/1.08831e-173/PREDICTED: probable leucine-rich repeat receptor-like protein kinase At5g49770 [Ricinus communis]
scaffold0154_832298	1278	1.136666667	0.116666667	-3.284344912	Down	0.997282373	locus=scaffold0154(830426,832966,+); length=1278; function=Probable arabinosyltransferase ARAD1 like;	K01228|1|7e-45|182|obr:102711038|mannosyl-oligosaccharide glucosidase [EC:3.2.1.106];K20888|3|1e-17|92.0|sly:101260319|xyloglucan galactosyltransferase MUR3 [EC:2.4.1.-];K20889|4|3e-17|90.9|brp:103829710|probable glucuronoxylan glucuronosyltransferase IRX7 [EC2.4.1.-]	GO:0044464	-	-	gi|802777497|ref|XP_012090902.1|/8.70327e-171/PREDICTED: probable arabinosyltransferase ARAD1 [Jatropha curcas]
scaffold1351_143218	726	1.366666667	0.223333333	-2.613390909	Down	0.997696468	locus=scaffold1351(142131,144305,-); length=726; function=Uncharacterized sugar kinase AF_0356 like;	K19517|1|3e-91|335|pop:POPTR_0009s05080g|1D-myo-inositol 3-kinase [EC:2.7.1.64]	-	GO:0016772//transferase activity, transferring phosphorus-containing groups	GO:0006796//phosphate-containing compound metabolic process	gi|743865212|ref|XP_011032118.1|/2.74346e-91/PREDICTED: uncharacterized protein LOC105131047 [Populus euphratica]
scaffold0017_2587473	798	1.786666667	0.6	-1.574236094	Down	0.998989327	locus=scaffold0017(2587040,2587906,-); length=798;	K16196|1|4e-08|59.3|pda:103708605|eukaryotic translation initiation factor 2-alpha kinase 4 [EC:2.7.11.1];K21027|2|4e-06|52.8|tcc:TCM_040691|tRNA-5-taurinomethyluridine 2-sulfurtransferase [EC:2.8.1.14]	-	-	-	gi|802585034|ref|XP_012070206.1|/1.74259e-52/PREDICTED: uncharacterized protein LOC105632434 [Jatropha curcas]
scaffold0347_591329	4137	1.77	0.796666667	-1.151701243	Down	0.996127048	locus=scaffold0347(589152,593507,-); length=4137; function=Putative disease resistance RPP13-like protein 1 like;	K12818|1|0.0|672|mtr:MTR_0267s0070|ATP-dependent RNA helicase DHX8/PRP22 [EC:3.6.4.13];K15078|2|5e-165|583|rcu:8276537|structure-specific endonuclease subunit SLX1 [EC:3.6.1.-]	-	-	-	gi|802786755|ref|XP_012091750.1|/0/PREDICTED: putative disease resistance RPP13-like protein 1 [Jatropha curcas]
scaffold0327_1244742	303	1.133333333	0.293333333	-1.949959318	Down	0.981777463	locus=scaffold0327(1244591,1244893,+); length=303;	-	-	-	-	-
scaffold0707_62519	1500	1.213333333	0.55	-1.141472426	Down	0.994933456	locus=scaffold0707(61770,63269,-); length=1500; function=UDP-glucose 6-dehydrogenase 1 like;	K00012|1|0.0|888|jcu:105630529|UDPglucose 6-dehydrogenase [EC:1.1.1.22]	-	GO:0016616//oxidoreductase activity, acting on the CH-OH group of donors, NAD or NADP as acceptor;GO:0000166//nucleotide binding	GO:0008152//metabolic process	gi|802567938|ref|XP_012067758.1|/0/PREDICTED: UDP-glucose 6-dehydrogenase 1 [Jatropha curcas]
scaffold0729_369164	1536	1.316666667	0.233333333	-2.496425826	Down	0.992185275	locus=scaffold0729(368134,370194,+); length=1536; function=U-box domain-containing protein 13 like;	K03695|1|5e-53|209|bna:106363681|ATP-dependent Clp protease ATP-binding subunit ClpB;K08332|2|1e-49|198|smo:SELMODRAFT_12546|	-	-	-	gi|802626863|ref|XP_012076447.1|/0/PREDICTED: U-box domain-containing protein 12-like [Jatropha curcas]
scaffold1440_108116	519	20.65	110.6966667	2.422398093	Up	1	locus=scaffold1440(107551,110316,+); length=519; function=Glutaredoxin-C5, chloroplastic like;	K03676|1|6e-58|223|jcu:105644445|glutaredoxin 3	-	-	-	gi|802716945|ref|XP_012085184.1|/2.57959e-57/PREDICTED: monothiol glutaredoxin-S10-like [Jatropha curcas]
scaffold1336_32576	324	0.01	1.07	6.741466986	Up	1	locus=scaffold1336(32415,32738,+); length=324;	-	-	-	-	gi|223526660|gb|EEF28900.1|/9.40427e-09/conserved hypothetical protein [Ricinus communis]
scaffold0062_1243401	237	0.14	1.416666667	3.339001608	Up	0.992636228	locus=scaffold0062(1243283,1243519,+); length=237;	-	-	-	-	-
scaffold3570_2572	822	2.023333333	0.73	-1.470765647	Down	0.995601554	locus=scaffold3570(1495,3650,-); length=822; function=Probable WRKY transcription factor 49 like;	K08956|1|4e-49|195|gra:105797721|AFG3 family protein [EC:3.4.24.-];K18835|2|4e-18|92.8|ats:F775_19284|WRKY transcription factor 2;K18834|4|1e-17|91.3|ath:AT2G04880|WRKY transcription factor 1	-	-	-	gi|802615024|ref|XP_012074960.1|/6.50182e-82/PREDICTED: probable WRKY transcription factor 49 [Jatropha curcas]
scaffold0097_2022901	315	1.083333333	0.076666667	-3.820733952	Down	0.998395211	locus=scaffold0097(2022744,2023058,-); length=315; function=Uncharacterized protein At1g15400 like;	-	-	-	-	gi|255566963|ref|XP_002524464.1|/2.74917e-24/PREDICTED: uncharacterized protein At1g15400 [Ricinus communis]
scaffold0941_261875	705	22.71	9.63	-1.237720003	Down	0.99974591	locus=scaffold0941(261426,262325,-); length=705; function=Craniofacial development protein 2 like;	K14289|1|3e-30|132|ats:F775_08663|exportin-5;K16196|2|5e-28|125|ats:F775_09955|eukaryotic translation initiation factor 2-alpha kinase 4 [EC:2.7.11.1];K11000|3|3e-23|109|ats:F775_21662|callose synthase [EC:2.4.1.-];K06207|5|2e-15|83.2|ats:F775_28546|GTP-binding protein	-	-	-	gi|670423133|ref|XP_008652406.1|/2.05454e-64/PREDICTED: craniofacial development protein 2-like [Zea mays]
scaffold1138_1243	267	3.076666667	1.333333333	-1.206330648	Down	0.987623733	locus=scaffold1138(1110,1376,-); length=267;	-	-	-	-	gi|590608366|ref|XP_007021245.1|/9.83145e-35/2-nonaprenyl-3-methyl-6-methoxy-1,4-benzoquinol hydroxylase [Theobroma cacao]
scaffold0032_272616	399	83.23666667	39.29	-1.083057024	Down	1	locus=scaffold0032(271294,273939,-); length=399;	K07739|1|2e-13|75.1|gra:105803458|elongator complex protein 3 [EC:2.3.1.48];K03517|2|3e-09|61.2|zma:100279087|quinolinate synthase [EC:2.5.1.72];K03327|3|2e-08|58.5|bna:106372859|multidrug resistance protein, MATE family;K01228|4|4e-07|53.9|mdm:103403360|mannosyl-oligosaccharide glucosidase [EC:3.2.1.106];K14416|5|4e-06|50.8|mdm:103421234|elongation factor 1 alpha-like protein	-	-	-	gi|590698366|ref|XP_007045697.1|/1.52926e-27/Uncharacterized protein TCM_011393 [Theobroma cacao]
scaffold0294_1322105	426	2.586666667	1.096666667	-1.237969068	Down	0.988618073	locus=scaffold0294(1321893,1322318,+); length=426;	-	-	-	-	gi|802733933|ref|XP_012086718.1|/1.80065e-36/PREDICTED: uncharacterized protein LOC105645669 [Jatropha curcas]
scaffold0814_192853	903	17.02333333	6.286666667	-1.437146383	Down	0.999995449	locus=scaffold0814(192356,193350,-); length=903; function=LOB domain-containing protein 41 like;	K13945|1|2e-06|54.3|crb:CARUB_v10025067mg|	-	-	-	gi|802634388|ref|XP_012077976.1|/1.12689e-125/PREDICTED: LOB domain-containing protein 40 [Jatropha curcas]
scaffold0190_623874	969	8.42	3.496666667	-1.267839961	Down	0.999339993	locus=scaffold0190(625006,626844,-); length=969; function=Protease Do-like 9 like;	K08669|1|4e-08|60.1|sita:101768487|HtrA serine peptidase 2 [EC:3.4.21.108]	-	GO:0016628//oxidoreductase activity, acting on the CH-CH group of donors, NAD or NADP as acceptor;GO:0004175//endopeptidase activity	GO:0019538//protein metabolic process	gi|802652455|ref|XP_012080109.1|/7.86384e-144/PREDICTED: protease Do-like 9 [Jatropha curcas]
[truncated: 3,008 more rows]
