# Supplementary material for: Overexpression of Hevea brasiliensis HbICE1 Enhances Cold Tolerance in Arabidopsis
Source: Front Plant Sci. 2017 Aug 22;8:1462. doi: 10.3389/fpls.2017.01462 (PMC5572258; doi:10.3389/fpls.2017.01462)
Supplement: Table S5 — Differentially Expressed Genes (using Noiseq) in pairwise of Control-VS-Cold 12 h. [file Table5.XLS]

GeneID	geneLength	Means-Control	Means-Cold12h	log2Ratio(Cold12h/Control)	Up-Down-Regulation(Cold12h/Control)	Probability	Description	KEGG Orthology	GO Component	GO Function	GO Process	Blast nr
scaffold0008_795856	549	8.446666667	18.7	1.146584246	Up	1	locus=scaffold0008(795234,796710,-); length=549;	K01051|1|4e-09|61.6|sita:101776988|pectinesterase [EC:3.1.1.11]	-	-	-	gi|802592926|ref|XP_012071824.1|/1.72611e-44/PREDICTED: uncharacterized protein LOC105633774 isoform X4 [Jatropha curcas]
scaffold0636_609282	732	1.033333333	2.516666667	1.284208429	Up	0.997499545	locus=scaffold0636(607932,610632,+); length=732; function=Ethylene-responsive transcription factor ERF113 like;	K09286|1|5e-19|95.5|bna:106397750|EREBP-like factor	-	-	GO:0006351//transcription, DNA-templated	gi|255543212|ref|XP_002512669.1|/2.14241e-83/PREDICTED: ethylene-responsive transcription factor ERF113 [Ricinus communis]
scaffold0194_46207	2655	10.24333333	4.373333333	-1.227880047	Down	0.999238639	locus=scaffold0194(44836,47579,+); length=2655; function=G-type lectin S-receptor-like serine/threonine-protein kinase SD2-2 like;	K04733|1|9e-131|469|egr:104427286|interleukin-1 receptor-associated kinase 4 [EC:2.7.11.1]	-	-	-	gi|802695096|ref|XP_012083353.1|/0/PREDICTED: G-type lectin S-receptor-like serine/threonine-protein kinase SD2-2 [Jatropha curcas]
scaffold0014_23288	765	95.29666667	240.3166667	1.33443905	Up	1	locus=scaffold0014(21226,25338,-); length=765; domain=Triosephosphate isomerase domain containing; function=Triosephosphate isomerase, cytosolic like;	K01803|1|2e-118|425|jcu:105637153|triosephosphate isomerase (TIM) [EC:5.3.1.1]	-	GO:0016861//intramolecular oxidoreductase activity, interconverting aldoses and ketoses	-	gi|802621352|ref|XP_012075954.1|/1.10162e-117/PREDICTED: triosephosphate isomerase, cytosolic [Jatropha curcas]
scaffold1251_165048	4764	4.266666667	1.953333333	-1.12717124	Down	0.998729616	locus=scaffold1251(154796,175300,-); length=4764; function=Uncharacterized protein At3g06530 like;	K14550|1|0.0|2276|jcu:105648647|U3 small nucleolar RNA-associated protein 10	-	-	-	gi|802769948|ref|XP_012090495.1|/0/PREDICTED: uncharacterized protein At3g06530 [Jatropha curcas]
scaffold0139_1970095	2031	19.65333333	53.54666667	1.446022745	Up	1	locus=scaffold0139(1968601,1971589,+); length=2031; function=Metal-nicotianamine transporter YSL3 like;	K01807|1|2e-14|82.0|nnu:104595031|ribose 5-phosphate isomerase A [EC:5.3.1.6]	-	-	GO:0006810//transport	gi|802659114|ref|XP_012080790.1|/0/PREDICTED: metal-nicotianamine transporter YSL3 [Jatropha curcas]
scaffold0733_450200	1176	19.41	4.2	-2.208338885	Down	1	locus=scaffold0733(449354,451047,-); length=1176;	-	-	-	-	gi|317106753|dbj|BAJ53247.1|/3.74075e-149/JHL25H03.10 [Jatropha curcas]
scaffold0239_815404	750	49.54	141.5266667	1.51440814	Up	1	locus=scaffold0239(814567,816242,-); length=750; function=Auxin-responsive protein IAA16 like;	K14484|1|3e-58|224|pop:POPTR_0013s03870g|auxin-responsive protein IAA	GO:0043231//intracellular membrane-bounded organelle	GO:0005515//protein binding	GO:0009755//hormone-mediated signaling pathway	gi|743888854|ref|XP_011038568.1|/2.28801e-104/PREDICTED: auxin-responsive protein IAA16-like [Populus euphratica]
scaffold0066_645912	462	1.87	0.75	-1.318075769	Down	0.990543897	locus=scaffold0066(645682,646143,-); length=462;	K12447|1|2e-08|46.2|thj:104808371|UDP-sugar pyrophosphorylase [EC:2.7.7.64];K01213|4|2e-07|52.0|vra:106776774|galacturan 1,4-alpha-galacturonidase [EC:3.2.1.67]	-	-	-	gi|802607842|ref|XP_012074016.1|/1.03022e-19/PREDICTED: NAC domain-containing protein 45-like [Jatropha curcas]
scaffold0754_556255	642	5.473333333	1.326666667	-2.044613791	Down	0.999537527	locus=scaffold0754(555294,557216,-); length=642; function=Probable iron/ascorbate oxidoreductase DDB_G0283291 like;	K06901|1|1e-18|94.0|apro:F751_5469|putative MFS transporter, AGZA family, xanthine/uracil permease	-	GO:0016701//oxidoreductase activity, acting on single donors with incorporation of molecular oxygen	GO:0008152//metabolic process	gi|1000977229|ref|XP_015571818.1|/1.81878e-66/PREDICTED: probable 2-oxoglutarate-dependent dioxygenase At3g49630 isoform X1 [Ricinus communis]
scaffold1195_120325	627	1.536666667	0.543333333	-1.499894786	Down	0.98760601	locus=scaffold1195(120012,120638,-); length=627; function=Ethylene-responsive transcription factor ERF017 like;	K09286|1|3e-22|105|bna:106399777|EREBP-like factor	-	-	GO:0006351//transcription, DNA-templated	gi|802628442|ref|XP_012077091.1|/5.86859e-83/PREDICTED: ethylene-responsive transcription factor ERF017 [Jatropha curcas]
scaffold0540_550751	2382	2.313333333	0.89	-1.378095921	Down	0.999267873	locus=scaffold0540(549561,551942,-); length=2382; function=G-type lectin S-receptor-like serine/threonine-protein kinase RLK1 like;	K04733|1|0.0|862|cit:102613374|interleukin-1 receptor-associated kinase 4 [EC:2.7.11.1]	-	GO:0004871//signal transducer activity;GO:0030246//carbohydrate binding;GO:0004672//protein kinase activity;GO:0032559//adenyl ribonucleotide binding	GO:0006464//cellular protein modification process	gi|255583185|ref|XP_002532358.1|/0/PREDICTED: G-type lectin S-receptor-like serine/threonine-protein kinase RLK1 [Ricinus communis]
scaffold0360_171263	507	0.49	1.766666667	1.850176205	Up	0.994399296	locus=scaffold0360(170730,171797,-); length=507; function=SWR1 complex subunit 6 like;	K11663|1|3e-45|181|jcu:105639254|zinc finger HIT domain-containing protein 1	-	-	-	gi|802540867|ref|XP_012078641.1|/1.38514e-44/PREDICTED: SWR1 complex subunit 6 [Jatropha curcas]
scaffold0441_71037	1545	10.83333333	25.55333333	1.23803428	Up	0.99990142	locus=scaffold0441(68376,73232,+); length=1545; function=Peptidyl-prolyl cis-trans isomerase FKBP53 like;	K14826|1|2e-171|603|rcu:8266033|FK506-binding nuclear protein [EC:5.2.1.8]	-	-	-	gi|1000985692|ref|XP_015582380.1|/8.58984e-171/PREDICTED: peptidyl-prolyl cis-trans isomerase FKBP53 [Ricinus communis]
scaffold0002_32781	1440	22.32	10.76	-1.052658949	Down	0.999811068	locus=scaffold0002(32004,33559,+); length=1440; function=3-oxo-Delta(4,5)-steroid 5-beta-reductase like;	K03178|1|9e-07|56.2|ats:F775_00319|ubiquitin-activating enzyme E1 [EC:6.2.1.45]	-	GO:0048037//cofactor binding	GO:0008152//metabolic process	gi|802550625|ref|XP_012093081.1|/2.53028e-161/PREDICTED: 3-oxo-Delta(4,5)-steroid 5-beta-reductase-like [Jatropha curcas]
scaffold0141_998638	726	139.6933333	60.00666667	-1.219068475	Down	1	locus=scaffold0141(997403,1000154,-); length=726;	-	GO:0009523//photosystem II	GO:0046872//metal ion binding	GO:0044237//cellular metabolic process	gi|255542546|ref|XP_002512336.1|/6.9928e-87/PREDICTED: uncharacterized protein LOC8285520 [Ricinus communis]
scaffold0863_148340	1866	26.98666667	13.24666667	-1.026617417	Down	0.99999948	locus=scaffold0863(146690,149990,-); length=1866; function=Protein ECERIFERUM 1 like;	K15404|1|0.0|870|sind:105167221|aldehyde decarbonylase [EC:4.1.99.5]	GO:0016020//membrane	-	GO:0008152//metabolic process	gi|747043680|ref|XP_011085147.1|/0/PREDICTED: protein ECERIFERUM 1-like [Sesamum indicum]
scaffold0801_483822	978	1.113333333	0.093333333	-3.57634937	Down	0.997340629	locus=scaffold0801(483273,484372,-); length=978; function=GATA transcription factor 9 like;	K17895|1|1e-82|307|aip:107619293|GATA-binding protein 3;K19027|3|3e-06|53.5|obr:102720665|zinc finger FYVE domain-containing protein 26	-	GO:0003677//DNA binding	GO:0006351//transcription, DNA-templated	gi|802577635|ref|XP_012069102.1|/5.72412e-142/PREDICTED: GATA transcription factor 12-like [Jatropha curcas]
scaffold0686_566795	1419	5.566666667	11.75333333	1.078184372	Up	0.999677195	locus=scaffold0686(563786,569805,+); length=1419; function=Putative E3 ubiquitin-protein ligase XBAT35 like;	K01931|1|2e-29|131|ppp:PHYPADRAFT_82022|protein neuralized [EC:2.3.2.27];K15688|2|1e-06|55.5|sind:105163228|E3 ubiquitin-protein ligase MUL1 [EC:2.3.2.27]	-	-	-	gi|802750695|ref|XP_012087853.1|/0/PREDICTED: uncharacterized protein LOC105646592 [Jatropha curcas]
scaffold1288_53877	504	2.38	0.606666667	-1.971985624	Down	0.99705206	locus=scaffold1288(53340,54414,-); length=504; function=Probable pre-mRNA-splicing factor ATP-dependent RNA helicase like;	K12820|1|2e-34|145|rcu:8267305|pre-mRNA-splicing factor ATP-dependent RNA helicase DHX15/PRP43 [EC:3.6.4.13]	-	GO:0017111//nucleoside-triphosphatase activity;GO:0005488//binding	-	gi|255548377|ref|XP_002515245.1|/8.24366e-34/PREDICTED: probable pre-mRNA-splicing factor ATP-dependent RNA helicase DEAH2 [Ricinus communis]
scaffold0194_1499153	687	5.45	1.533333333	-1.829584869	Down	0.999271337	locus=scaffold0194(1498810,1499496,+); length=687;	-	-	-	-	gi|971546032|ref|XP_015163066.1|/1.29208e-15/PREDICTED: uncharacterized protein LOC107057768 [Solanum tuberosum]
scaffold1668_32236	5289	13.39666667	6.55	-1.032307265	Down	0.999637154	locus=scaffold1668(6930,60496,-); length=5289; function=Serine/threonine-protein kinase TOR like;	K07203|1|0.0|2952|rcu:8258060|serine/threonine-protein kinase mTOR [EC:2.7.11.1]	-	GO:0016772//transferase activity, transferring phosphorus-containing groups;GO:0032559//adenyl ribonucleotide binding	GO:0006796//phosphate-containing compound metabolic process	gi|1000968042|ref|XP_015574141.1|/0/PREDICTED: serine/threonine-protein kinase TOR [Ricinus communis]
scaffold1651_46191	330	0.26	13.31666667	5.678577569	Up	1	locus=scaffold1651(46027,46356,+); length=330;	-	-	-	-	-
scaffold0650_31919	1059	1.99	0.82	-1.279072616	Down	0.993942021	locus=scaffold0650(31862,32920,+); length=1059; function=Putative disease resistance RPP13-like protein 1 like;	K19613|1|9e-61|234|tcc:TCM_019782|leucine-rich repeat protein SHOC2	-	-	-	gi|802547576|ref|XP_012090562.1|/5.75782e-82/PREDICTED: disease resistance protein RGA2-like [Jatropha curcas]
scaffold0818_341649	840	2.523333333	6.406666667	1.344243131	Up	0.995300525	locus=scaffold0818(340001,343298,-); length=840; function=Uncharacterized protein C9orf78 like;	-	-	-	-	gi|802640467|ref|XP_012078827.1|/1.95237e-113/PREDICTED: uncharacterized protein C9orf78 [Jatropha curcas]
scaffold0045_1405978	1842	1.09	0.296666667	-1.877413395	Down	0.998386799	locus=scaffold0045(1400836,1411120,+); length=1842;	K10523|1|8e-06|53.5|obr:102699661|speckle-type POZ protein	-	-	-	gi|590695072|ref|XP_007044788.1|/1.6479e-86/Uncharacterized protein TCM_010507 [Theobroma cacao]
scaffold2009_49267	837	67.25666667	33.44333333	-1.007958629	Down	1	locus=scaffold2009(48565,49970,-); length=837; function=Cysteine-rich receptor-like protein kinase 25 like;	K04733|1|1e-88|327|cit:102623741|interleukin-1 receptor-associated kinase 4 [EC:2.7.11.1]	-	GO:0004672//protein kinase activity	-	gi|590625667|ref|XP_007025946.1|/5.30591e-95/Cysteine-rich protein, putative [Theobroma cacao]
scaffold1261_115983	1437	0.916666667	5.896666667	2.685430524	Up	0.99999867	locus=scaffold1261(112927,119040,+); length=1437; domain=Syntaxin, N-terminal domain containing; function=Syntaxin-112 like;	K08486|1|0.0|691|pxb:103932808|syntaxin 1B/2/3	-	-	-	gi|223539242|gb|EEF40835.1|/0/syntaxin, putative [Ricinus communis]
scaffold1021_196933	1470	0.01	2.413333333	7.914883386	Up	1	locus=scaffold1021(196158,197709,+); length=1470;	K05658|1|8e-35|149|mdm:103423936|ATP-binding cassette, subfamily B (MDR/TAP), member 1 [EC:3.6.3.44];K01230|2|6e-17|90.1|vvi:100242837|mannosyl-oligosaccharide alpha-1,2-mannosidase [EC:3.2.1.113];K14007|3|2e-08|62.0|obr:102710266|protein transport protein SEC24;K11416|4|2e-08|62.0|bvg:104884931|mono-ADP-ribosyltransferase sirtuin 6 [EC:2.4.2.31]	-	-	-	gi|731366109|ref|XP_010694890.1|/0/PREDICTED: uncharacterized protein LOC104907630 [Beta vulgaris subsp. vulgaris]
scaffold0724_370910	414	1.353333333	0.523333333	-1.370715168	Down	0.992693394	locus=scaffold0724(368141,371185,-); length=414;	-	-	-	-	gi|802596315|ref|XP_012072179.1|/1.25553e-61/PREDICTED: uncharacterized protein LOC105634030 [Jatropha curcas]
scaffold0635_3811	723	4.3	2.103333333	-1.031659155	Down	0.997299717	locus=scaffold0635(2287,5336,+); length=723; function=Magnesium transporter NIPA2 like;	-	-	-	-	gi|802747720|ref|XP_012087543.1|/1.58688e-107/PREDICTED: probable magnesium transporter NIPA3 isoform X3 [Jatropha curcas]
scaffold0261_1390860	615	1.046666667	0.41	-1.352106244	Down	0.994857939	locus=scaffold0261(1389735,1391986,-); length=615;	-	-	GO:0005488//binding	-	gi|802726680|ref|XP_012086104.1|/4.7727e-50/PREDICTED: uncharacterized protein LOC105645185 isoform X1 [Jatropha curcas]
scaffold0340_83115	3291	1.196666667	5.376666667	2.167690689	Up	0.999886445	locus=scaffold0340(79630,86600,-); length=3291; function=Phospholipase D p1 like;	K01115|1|0.0|1877|rcu:8287126|phospholipase D1/2 [EC:3.1.4.4]	-	-	-	gi|1000981177|ref|XP_015570636.1|/0/PREDICTED: phospholipase D zeta 1 [Ricinus communis]
scaffold0798_375579	1200	28.61666667	12.58666667	-1.18495937	Down	0.9999035	locus=scaffold0798(371844,379315,+); length=1200; function=Putative non-heme bromoperoxidase BpoC / Putative non-heme bromoperoxidase BpoC like;	-	-	-	-	gi|255561848|ref|XP_002521933.1|/0/PREDICTED: putative aminoacrylate hydrolase RutD [Ricinus communis]
scaffold0657_256090	2007	46.59666667	16.53	-1.495140029	Down	1	locus=scaffold0657(254436,257745,+); length=2007; function=Cyclin-dependent kinase G-2 like;	K08818|1|0.0|848|jcu:105640229|cell division cycle 2-like [EC:2.7.11.22]	-	GO:0004674//protein serine/threonine kinase activity	-	gi|379048255|gb|AFC88295.1|/0/CDK protein [Hevea brasiliensis]
scaffold1787_1622	558	25.65	53.01666667	1.04748714	Up	0.999997246	locus=scaffold1787(1138,2117,+); length=558; function=Nogo-B receptor like;	K11778|1|5e-67|254|jcu:105632059|ditrans,polycis-polyprenyl diphosphate synthase [EC:2.5.1.87]	-	-	-	gi|802539178|ref|XP_012069755.1|/6.84493e-68/PREDICTED: dehydrodolichyl diphosphate syntase complex subunit NUS1 isoform X4 [Jatropha curcas]
scaffold1222_60641	615	72.00333333	245.4766667	1.769450297	Up	1	locus=scaffold1222(59908,61375,-); length=615; function=Small rubber particle protein like;	K17616|1|8e-27|120|vvi:100262484|CTD small phosphatase-like protein 2 [EC:3.1.3.-]	GO:0043231//intracellular membrane-bounded organelle	-	-	gi|14423933|sp|O82803.1|SRPP_HEVBR/2.03691e-109/RecName: Full=Small rubber particle protein; Short=SRPP; AltName: Full=22 kDa rubber particle protein; Short=22 kDa RPP; AltName: Full=27 kDa natural rubber allergen; AltName: Full=Latex allergen Hev b 3; AltName: Allergen=Hev b 3
scaffold1113_12631	864	8.93	23.78666667	1.413421034	Up	0.999991553	locus=scaffold1113(10939,14323,+); length=864; function=Uncharacterized membrane protein C2G11.09 like;	K15601|1|5e-30|132|rcu:8277981|lysine-specific demethylase 3 [EC:1.14.11.-]	GO:0044464	-	-	gi|255562966|ref|XP_002522488.1|/2.92608e-128/PREDICTED: CSC1-like protein At1g69450 [Ricinus communis]
scaffold0818_397437	279	6.7	2.453333333	-1.44941783	Down	0.998059788	locus=scaffold0818(397298,397576,-); length=279;	-	-	-	-	-
scaffold0389_793366	1257	0.216666667	1.203333333	2.473487214	Up	0.999999997	locus=scaffold0389(791882,794882,-); length=1257; domain=Equilibrative nucleoside transporter domain containing; function=Equilibrative nucleotide transporter 3 like;	K15014|1|0.0|649|rcu:8284988|solute carrier family 29 (equilibrative nucleoside transporter), member 1/2/3	-	-	-	gi|1000968863|ref|XP_015573998.1|/0/PREDICTED: LOW QUALITY PROTEIN: equilibrative nucleotide transporter 3 [Ricinus communis]
scaffold0393_73614	465	6.093333333	2.74	-1.153055771	Down	0.997286052	locus=scaffold0393(73382,73846,-); length=465;	-	-	-	-	gi|720052948|ref|XP_010272571.1|/4.25766e-14/PREDICTED: uncharacterized protein LOC104608321 [Nelumbo nucifera]
scaffold0207_608561	1140	0.336666667	1.01	1.584962501	Up	0.988783947	locus=scaffold0207(607894,609228,-); length=1140;	K13459|1|6e-23|109|cic:CICLE_v10003164mg|disease resistance protein RPS2	-	-	-	gi|566199078|ref|XP_006375780.1|/7.14083e-57/hypothetical protein POPTR_0013s02830g [Populus trichocarpa]
scaffold0104_1359559	1695	2.423333333	5.106666667	1.075389028	Up	0.996880678	locus=scaffold0104(1358712,1360406,-); length=1695; function=Disease resistance protein RPM1 like;	K13457|1|9e-176|617|jcu:105637963|disease resistance protein RPM1	-	-	-	gi|802540535|ref|XP_012077051.1|/4.98359e-175/PREDICTED: disease resistance protein RPM1 [Jatropha curcas]
scaffold1360_102167	444	1.593333333	0.52	-1.615464589	Down	0.956808495	locus=scaffold1360(101946,102389,+); length=444;	-	-	-	-	-
scaffold0089_2456013	954	3.146666667	6.933333333	1.139724764	Up	0.997519987	locus=scaffold0089(2450152,2461875,+); length=954; domain=Zinc finger, RING-like domain containing; function=Non-structural maintenance of chromosomes element 1 homolog like;	-	-	-	-	gi|802561005|ref|XP_012066282.1|/1.34863e-148/PREDICTED: non-structural maintenance of chromosomes element 1 homolog [Jatropha curcas]
scaffold0003_5643197	2211	6.456666667	2.11	-1.613546549	Down	0.999711452	locus=scaffold0003(5641354,5645041,+); length=2211; function=Transcription factor PIF3 like;	K12126|1|0.0|987|jcu:105647368|phytochrome-interacting factor 3	-	-	-	gi|802755021|ref|XP_012088810.1|/0/PREDICTED: transcription factor PIF3 isoform X1 [Jatropha curcas]
scaffold0435_351008	396	1.09	3.206666667	1.556746258	Up	0.997483623	locus=scaffold0435(350752,351264,-); length=396;	K07478|1|2e-37|154|egr:108958286|putative ATPase;K13436|2|3e-28|124|gra:105800941|pto-interacting protein 1 [EC:2.7.11.1];K08064|3|4e-06|50.8|mdm:103407270|nuclear transcription factor Y, alpha	-	-	-	gi|828311019|ref|XP_012571195.1|/1.98343e-51/PREDICTED: uncharacterized protein LOC105852123 [Cicer arietinum]
scaffold1042_93401	657	1.466666667	0.443333333	-1.726077278	Down	0.960908222	locus=scaffold1042(93266,93922,+); length=657; function=Putative cyclic nucleotide-gated ion channel 15 like;	K05391|1|1e-110|399|rcu:8266261|cyclic nucleotide gated channel, other eukaryote	GO:0031224//intrinsic component of membrane	GO:0015075//ion transmembrane transporter activity	GO:0006810//transport	gi|1000945332|ref|XP_015581306.1|/4.76192e-110/PREDICTED: LOW QUALITY PROTEIN: putative cyclic nucleotide-gated ion channel 15, partial [Ricinus communis]
scaffold0522_117043	393	1.063333333	10.15333333	3.255287613	Up	1	locus=scaffold0522(116434,117652,-); length=393; function=Putative late blight resistance protein homolog R1A-3 like;	K04733|1|3e-11|67.8|sita:101779886|interleukin-1 receptor-associated kinase 4 [EC:2.7.11.1];K12823|2|3e-09|61.2|egu:105040068|ATP-dependent RNA helicase DDX5/DBP2 [EC:3.6.4.13];K10572|3|4e-07|53.9|fve:101291401|inositol-pentakisphosphate 2-kinase [EC:2.7.1.158]	-	-	-	gi|255537581|ref|XP_002509857.1|/2.69595e-40/PREDICTED: putative late blight resistance protein homolog R1B-19 [Ricinus communis]
scaffold1863_21526	669	1.733333333	0.57	-1.604515298	Down	0.998211501	locus=scaffold1863(21144,21909,-); length=669;	-	-	-	-	gi|802645813|ref|XP_012079374.1|/2.49483e-69/PREDICTED: uncharacterized protein LOC105639824 [Jatropha curcas]
scaffold0583_737403	513	46.57	19.59666667	-1.248792605	Down	1	locus=scaffold0583(737147,737659,+); length=513;	-	-	-	-	gi|802611182|ref|XP_012074350.1|/3.32145e-49/PREDICTED: uncharacterized protein LOC105635837 [Jatropha curcas]
scaffold0140_1047848	498	10.07333333	2.33	-2.1121393	Down	0.999845479	locus=scaffold0140(1047600,1048097,+); length=498; function=Uncharacterized mitochondrial protein AtMg00810 like;	K06228|1|9e-31|133|obr:102710647|fused [EC:2.7.11.1];K20093|2|4e-30|131|bdi:100846696|DNA excision repair protein ERCC-6-like [EC:3.6.4.12];K03006|3|4e-30|131|adu:107466525|DNA-directed RNA polymerase II subunit RPB1 [EC:2.7.7.6];K03549|4|5e-30|130|mdm:103412324|KUP system potassium uptake protein;K14007|5|2e-29|128|ats:F775_02907|protein transport protein SEC24	-	-	-	gi|147804651|emb|CAN71189.1|/1.28774e-68/hypothetical protein VITISV_005044 [Vitis vinifera]
scaffold0985_180306	3426	1.13	0.123333333	-3.195688098	Down	0.996364215	locus=scaffold0985(178062,182551,+); length=3426; function=Cellulose synthase-like protein D3 like;	K20924|1|0.0|2192|rcu:8280467|cellulose synthase-like protein [EC:2.4.1.-]	GO:0031224//intrinsic component of membrane	GO:0016759//cellulose synthase activity	GO:0045229//external encapsulating structure organization;GO:0009250//glucan biosynthetic process	gi|255558007|ref|XP_002520032.1|/0/PREDICTED: cellulose synthase-like protein D3 [Ricinus communis]
scaffold0003_3805035	1017	0.903333333	11.61333333	3.684379867	Up	1	locus=scaffold0003(3804140,3805931,-); length=1017; function=Probable 2-oxoglutarate/Fe(II)-dependent dioxygenase like;	K06892|1|2e-50|200|bna:106387021|feruloyl-CoA ortho-hydroxylase [EC:1.14.11.-]	-	GO:0016706//oxidoreductase activity, acting on paired donors, with incorporation or reduction of molecular oxygen, 2-oxoglutarate as one donor, and incorporation of one atom each of oxygen into both donors	GO:0051553//flavone biosynthetic process	gi|802569990|ref|XP_012067937.1|/2.02852e-145/PREDICTED: probable 2-oxoglutarate/Fe(II)-dependent dioxygenase [Jatropha curcas]
scaffold1120_227510	684	1.2	0.233333333	-2.362570079	Down	0.985913477	locus=scaffold1120(226882,228139,-); length=684; function=UDP-glucose:glycoprotein glucosyltransferase like;	K11718|1|7e-83|307|jcu:105633347|UDP-glucose:glycoprotein glucosyltransferase [EC:2.4.1.-]	-	-	-	gi|802591954|ref|XP_012071315.1|/3.53107e-82/PREDICTED: UDP-glucose:glycoprotein glucosyltransferase [Jatropha curcas]
scaffold2289_14395	687	1.96	5.31	1.437858207	Up	0.998732692	locus=scaffold2289(12564,16203,+); length=687; domain=RHO protein GDP dissociation inhibitor domain containing; function=Rho GDP-dissociation inhibitor 1 like;	K12462|1|7e-102|370|jcu:105644500|Rho GDP-dissociation inhibitor	GO:0044424	GO:0005092//GDP-dissociation inhibitor activity	-	gi|802717189|ref|XP_012085265.1|/3.43003e-101/PREDICTED: rho GDP-dissociation inhibitor 1-like [Jatropha curcas]
scaffold0038_1835068	294	0.01	1.23	6.942514505	Up	1	locus=scaffold0038(1827000,1843136,-); length=294;	-	-	-	-	-
scaffold1426_74523	294	6.203333333	14.30666667	1.205572021	Up	0.99754982	locus=scaffold1426(74287,74759,+); length=294; function=Uncharacterized protein At4g33100 like;	K17968|1|4e-35|147|cic:CICLE_v10010008mg|TRIAP1/MDM35 family protein	-	-	-	gi|567922078|ref|XP_006453045.1|/2.21182e-34/hypothetical protein CICLE_v10010008mg [Citrus clementina]
scaffold1139_1653	342	27.77666667	60.75666667	1.129169241	Up	0.999999775	locus=scaffold1139(1483,1824,-); length=342;	K11000|1|8e-25|112|ats:F775_15227|callose synthase [EC:2.4.1.-];K05285|2|8e-24|109|ats:F775_00582|phosphatidylinositol glycan, class N [EC:2.7.-.-];K07052|3|4e-21|100|ats:F775_13744|uncharacterized protein;K18723|4|1e-18|92.0|ats:F775_25062|nucleoporin GLE1;K13462|5|1e-16|85.5|ats:F775_09185|guanine nucleotide-exchange factor	-	-	-	gi|113205142|gb|AAT40504.2|/3.48212e-32/Polyprotein, putative [Solanum demissum]
scaffold1153_43751	1200	2.12	4.993333333	1.235938953	Up	0.997481579	locus=scaffold1153(41734,45769,+); length=1200; function=12-oxophytodienoate reductase 3 like;	K05894|1|0.0|702|jcu:105637953|12-oxophytodienoic acid reductase [EC:1.3.1.42]	-	GO:0000166//nucleotide binding;GO:0016628//oxidoreductase activity, acting on the CH-CH group of donors, NAD or NADP as acceptor	GO:0008152//metabolic process	gi|63029722|gb|AAY27752.1|/0/12-oxophytodienoate reductase [Hevea brasiliensis]
scaffold0624_521362	3851.64	159.5366667	66.51	-1.262244864	Down	1	locus=scaffold0624(519365,523359,-); length=3852; function=Translocase of chloroplast 159, chloroplastic like;	-	-	-	-	gi|802688703|ref|XP_012082732.1|/0/PREDICTED: translocase of chloroplast 159, chloroplastic [Jatropha curcas]
scaffold1728_16815	609	12.64333333	29.31333333	1.213180161	Up	0.999981292	locus=scaffold1728(16416,17214,-); length=609;	-	-	-	-	gi|802621381|ref|XP_012075967.1|/2.78966e-87/PREDICTED: uncharacterized protein LOC105637166 [Jatropha curcas]
scaffold0223_1155809	1056	18.06333333	37.17666667	1.041333275	Up	1	locus=scaffold0223(1155282,1156337,+); length=1056;	K02918|1|3e-42|173|aly:ARALYDRAFT_341089|large subunit ribosomal protein L35e	GO:0009526//plastid envelope;GO:0044434	-	-	gi|802614842|ref|XP_012074866.1|/4.774e-137/PREDICTED: protein SLOW GREEN 1, chloroplastic [Jatropha curcas]
scaffold1196_11908	873	4.613333333	9.41	1.028385186	Up	0.99870872	locus=scaffold1196(9821,13996,+); length=873; function=Fatty-acid-binding protein 1 like;	K01859|1|4e-07|56.2|adu:107467625|chalcone isomerase [EC:5.5.1.6]	-	GO:0016872//intramolecular lyase activity	GO:0009699//phenylpropanoid biosynthetic process;GO:0006575//cellular modified amino acid metabolic process	gi|802791516|ref|XP_012092235.1|/2.142e-118/PREDICTED: fatty-acid-binding protein 1 [Jatropha curcas]
scaffold0119_537634	176	0.01	2.856666667	8.158188893	Up	1	locus=scaffold0119(537547,537722,+); length=176;	-	-	-	-	-
scaffold1124_67654	2247	7.763333333	20.08	1.37101113	Up	0.999912517	locus=scaffold1124(65578,69730,+); length=2247; function=Cellulose synthase-like protein H1 like;	K10999|1|4e-131|469|egr:104436022|cellulose synthase A [EC:2.4.1.12]	GO:0016020//membrane	GO:0016757//transferase activity, transferring glycosyl groups	GO:0009987//cellular process	gi|1000946309|ref|XP_015580966.1|/0/PREDICTED: cellulose synthase-like protein B4 [Ricinus communis]
scaffold0727_530081	303	1.416666667	2.843333333	1.0050829	Up	0.984054059	locus=scaffold0727(528524,531639,+); length=303;	K09422|1|6e-11|60.1|jcu:105631430|myb proto-oncogene protein, plant	-	-	-	gi|223539451|gb|EEF41041.1|/3.77258e-10/transcription factor, putative [Ricinus communis]
scaffold4736_3199	597	6.063333333	1.653333333	-1.874733517	Down	0.999362786	locus=scaffold4736(2901,3497,-); length=597;	-	-	-	-	gi|743922799|ref|XP_011005475.1|/7.72531e-18/PREDICTED: uncharacterized protein LOC105111730 [Populus euphratica]
scaffold0575_117041	675	2.823333333	1.013333333	-1.478290646	Down	0.996252013	locus=scaffold0575(116880,117554,+); length=675; function=NADH dehydrogenase [ubiquinone] flavoprotein 1, mitochondrial like;	K03942|1|6e-122|437|gra:105764330|NADH dehydrogenase (ubiquinone) flavoprotein 1 [EC:1.6.5.3 1.6.99.3]	-	GO:0051536//iron-sulfur cluster binding;GO:0000166//nucleotide binding;GO:0050136//NADH dehydrogenase (quinone) activity	GO:0008152//metabolic process	gi|763783262|gb|KJB50333.1|/2.867e-121/hypothetical protein B456_008G164400 [Gossypium raimondii]
scaffold1650_23027	1425	3.333333333	8.343333333	1.323658291	Up	0.999165033	locus=scaffold1650(22315,23739,+); length=1425; function=Anthocyanidin 3-O-glucosyltransferase 2 like;	K12930|1|2e-105|383|fve:101300000|anthocyanidin 3-O-glucosyltransferase [EC:2.4.1.115]	-	GO:0016740//transferase activity	-	gi|802611646|ref|XP_012074598.1|/8.00273e-168/PREDICTED: anthocyanidin 3-O-glucosyltransferase 7-like [Jatropha curcas]
scaffold0827_101361	1515	41.4	19.44	-1.090602549	Down	1	locus=scaffold0827(99859,102864,-); length=1515; function=Formamidase like;	K01455|1|0.0|761|jcu:105639832|formamidase [EC:3.5.1.49]	-	GO:0016811//hydrolase activity, acting on carbon-nitrogen (but not peptide) bonds, in linear amides	-	gi|802645848|ref|XP_012079384.1|/0/PREDICTED: putative formamidase C869.04 isoform X1 [Jatropha curcas]
scaffold0067_1940265	435	7.683333333	2.483333333	-1.62945442	Down	0.99938729	locus=scaffold0067(1940124,1940558,+); length=435; function=Multiprotein-bridging factor 1c like;	K03627|1|2e-66|251|jcu:105637697|putative transcription factor	-	GO:0003677//DNA binding	-	gi|523713521|gb|AGQ57014.1|/1.54302e-72/ethylene-responsive transcriptional coactivator [Hevea brasiliensis]
scaffold0874_369436	213	37.05666667	76.04333333	1.03708866	Up	1	locus=scaffold0874(369300,373686,+); length=213; function=ATP synthase subunit epsilon, mitochondrial like;	K02135|1|1e-32|138|cit:102627332|F-type H+-transporting ATPase subunit epsilon	GO:0005753//mitochondrial proton-transporting ATP synthase complex;GO:0033178//proton-transporting two-sector ATPase complex, catalytic domain	GO:0015078//hydrogen ion transmembrane transporter activity;GO:0019829//cation-transporting ATPase activity	GO:0006818//hydrogen transport;GO:0006754//ATP biosynthetic process	gi|568878061|ref|XP_006492024.1|/7.90171e-32/PREDICTED: ATP synthase subunit epsilon, mitochondrial [Citrus sinensis]
scaffold0701_125007	840	1.363333333	0.54	-1.33610703	Down	0.965820155	locus=scaffold0701(124284,125730,+); length=840; domain=Squalene epoxidase domain containing; function=Squalene monooxygenase like;	K00511|1|3e-86|319|rcu:8281344|squalene monooxygenase [EC:1.14.14.17]	GO:0031224//intrinsic component of membrane	GO:0004497//monooxygenase activity;GO:0050662//coenzyme binding	GO:0008152//metabolic process	gi|1000959491|ref|XP_015576391.1|/1.31872e-85/PREDICTED: LOW QUALITY PROTEIN: squalene epoxidase 3 [Ricinus communis]
scaffold1996_46027	1578	46.90333333	18.76	-1.322030628	Down	1	locus=scaffold1996(43684,48370,+); length=1578; function=Probable chlorophyll(ide) b reductase NYC1, chloroplastic like;	K13606|1|0.0|878|jcu:105637722|chlorophyll(ide) b reductase [EC:1.1.1.294]	-	GO:0016616//oxidoreductase activity, acting on the CH-OH group of donors, NAD or NADP as acceptor	GO:0008152//metabolic process	gi|802627460|ref|XP_012076695.1|/0/PREDICTED: probable chlorophyll(ide) b reductase NYC1, chloroplastic isoform X1 [Jatropha curcas]
scaffold0580_314005	381	4.143333333	15.43333333	1.897185897	Up	0.999999763	locus=scaffold0580(313815,314195,+); length=381;	-	-	-	-	-
scaffold0462_183492	729	1.313333333	2.693333333	1.036159663	Up	0.996732791	locus=scaffold0462(180529,186455,+); length=729; function=Bidirectional sugar transporter SWEET10 like;	K15382|1|1e-76|286|jcu:105648755|solute carrier family 50 (sugar transporter)	GO:0016021//integral component of membrane	GO:0015144//carbohydrate transmembrane transporter activity	GO:0071702//organic substance transport	gi|802770495|ref|XP_012090634.1|/7.31684e-76/PREDICTED: bidirectional sugar transporter SWEET10-like isoform X1 [Jatropha curcas]
scaffold0972_299874	429	16.95333333	7.983333333	-1.086505806	Down	0.999321354	locus=scaffold0972(300111,301575,-); length=429;	K21249|1|6e-47|181|jcu:105633165|UV radiation resistance-associated gene protein	-	-	-	gi|802588872|ref|XP_012071122.1|/3.34709e-46/PREDICTED: UV radiation resistance-associated gene protein isoform X1 [Jatropha curcas]
scaffold0396_560617	3498	11.1	5.07	-1.130502024	Down	0.999361222	locus=scaffold0396(556376,564859,+); length=3498; function=ENHANCER OF AG-4 protein 2 like;	-	-	-	-	gi|802558764|ref|XP_012065811.1|/0/PREDICTED: ENHANCER OF AG-4 protein 2 [Jatropha curcas]
scaffold2856_18530	390	2.036666667	6.84	1.747786446	Up	0.999142511	locus=scaffold2856(18336,18725,+); length=390;	-	-	-	-	gi|643722605|gb|KDP32355.1|/2.98379e-47/hypothetical protein JCGZ_13280 [Jatropha curcas]
scaffold0190_582849	555	0.18	1.133333333	2.654503434	Up	0.991962327	locus=scaffold0190(581511,584075,-); length=471; function=Ubiquitin-conjugating enzyme E2 5 like;	K10576|1|2e-87|321|jcu:105640415|ubiquitin-conjugating enzyme E2 H [EC:2.3.2.23]	-	GO:0016879//ligase activity, forming carbon-nitrogen bonds;GO:0032559//adenyl ribonucleotide binding;GO:0016879//ligase activity, forming carbon-nitrogen bonds;GO:0032559//adenyl ribonucleotide binding;GO:0016879//ligase activity, forming carbon-nitrogen bonds;GO:0032559//adenyl ribonucleotide binding	GO:0006464//cellular protein modification process;GO:0006464//cellular protein modification process;GO:0006464//cellular protein modification process	gi|566206612|ref|XP_006374515.1|/3.38291e-78/hypothetical protein POPTR_0015s08470g [Populus trichocarpa]
scaffold4898_1470	945	1.163333333	0.5	-1.218264536	Down	0.967850897	locus=scaffold4898(885,2056,+); length=945; function=Putative disease resistance protein RGA3 like;	K20029|1|2e-48|194|tcc:TCM_043234|palmitoyltransferase ZDHHC3/7/25 [EC:2.3.1.225];K19613|2|1e-44|181|pmum:103330503|leucine-rich repeat protein SHOC2	-	-	-	gi|802555763|ref|XP_012065611.1|/8.84329e-52/PREDICTED: putative disease resistance protein RGA3 [Jatropha curcas]
scaffold0222_36492	831	1.04	4.43	2.09072317	Up	0.998752374	locus=scaffold0222(33821,39163,-); length=831; function=Mitochondrial outer membrane protein porin 2 like;	K15040|1|3e-124|445|jcu:105630851|voltage-dependent anion channel protein 2	GO:0031966//mitochondrial membrane	GO:0005244//voltage-gated ion channel activity	GO:0043269//regulation of ion transport	gi|802570541|ref|XP_012068225.1|/1.56157e-123/PREDICTED: mitochondrial outer membrane protein porin 2-like [Jatropha curcas]
scaffold0003_5633088	174	34.65	87.77	1.340872555	Up	1	locus=scaffold0003(5632952,5633225,-); length=174; function=Hydrophobic protein LTI6B like;	-	-	-	-	gi|672195913|ref|XP_008776670.1|/3.21348e-17/PREDICTED: hydrophobic protein LTI6B [Phoenix dactylifera]
scaffold0687_300466	735	0.596666667	1.42	1.250893843	Up	0.987788514	locus=scaffold0687(300099,300833,-); length=735; function=Pentatricopeptide repeat-containing protein At2g13600 like;	K17710|1|1e-55|216|nnu:104601551|pentatricopeptide repeat domain-containing protein 1;K10683|5|8e-54|211|cic:CICLE_v10014038mg|BRCA1-associated RING domain protein 1	-	-	-	gi|1000963065|ref|XP_015575546.1|/2.90027e-104/PREDICTED: pentatricopeptide repeat-containing protein At4g02750 isoform X1 [Ricinus communis]
scaffold0730_405781	315	2.99	1.423333333	-1.070871915	Down	0.977781593	locus=scaffold0730(405587,405901,-); length=315;	-	-	-	-	-
scaffold0105_1460443	423	1.27	3.286666667	1.371796649	Up	0.9975722	locus=scaffold0105(1460232,1460654,+); length=423;	K03715|1|2e-09|62.0|mtr:MTR_8g027905|1,2-diacylglycerol 3-beta-galactosyltransferase [EC:2.4.1.46]	-	-	-	gi|223549830|gb|EEF51318.1|/2.21391e-26/hypothetical protein RCOM_1691130 [Ricinus communis]
scaffold0837_82022	504	4.156666667	13.73	1.723832661	Up	0.999482419	locus=scaffold0837(81771,82274,-); length=504;	-	-	-	-	-
scaffold1463_14502	333	22.44	52.88333333	1.236740439	Up	1	locus=scaffold1463(13708,15297,-); length=333; function=V-type proton ATPase subunit G like;	K02152|1|3e-50|197|jcu:105645322|V-type H+-transporting ATPase subunit G	GO:0005774//vacuolar membrane;GO:0005774//vacuolar membrane	GO:0022857//transmembrane transporter activity;GO:0022857//transmembrane transporter activity	GO:0006818//hydrogen transport;GO:0006818//hydrogen transport	gi|808154234|ref|NP_001294895.1|/1.85544e-49/V-type proton ATPase subunit G 1 [Jatropha curcas]
scaffold0254_652518	1161	0.946666667	2.4	1.342105977	Up	0.997876895	locus=scaffold0254(650820,653946,-); length=1161; function=Probable protein phosphatase 2C 43 like;	K01102|1|0.0|638|jcu:105646519|pyruvate dehydrogenase phosphatase [EC:3.1.3.43]	GO:0043234//protein complex	GO:0004721//phosphoprotein phosphatase activity;GO:0043169//cation binding	GO:0006464//cellular protein modification process	gi|802750323|ref|XP_012087769.1|/0/PREDICTED: probable protein phosphatase 2C 68 [Jatropha curcas]
scaffold0346_533592	312	14.12333333	28.54666667	1.015241667	Up	0.997958066	locus=scaffold0346(533393,533792,-); length=312; domain=Multi antimicrobial extrusion protein domain containing; function=Protein TRANSPARENT TESTA 12 like;	K03327|1|6e-38|156|rcu:8273502|multidrug resistance protein, MATE family	GO:0044464	GO:0015291//secondary active transmembrane transporter activity	GO:0015893//drug transport	gi|255574013|ref|XP_002527924.1|/3.57911e-37/PREDICTED: protein DETOXIFICATION 29 [Ricinus communis]
scaffold2245_26757	672	26.99	7.993333333	-1.755555819	Down	1	locus=scaffold2245(26422,27093,-); length=672; function=E3 ubiquitin-protein ligase RING1- like;	K11982|1|7e-53|207|nnu:104598113|E3 ubiquitin-protein ligase RNF115/126 [EC:2.3.2.27]	-	GO:0046872//metal ion binding	-	gi|802566832|ref|XP_012067657.1|/3.63162e-76/PREDICTED: E3 ubiquitin-protein ligase RNF181 [Jatropha curcas]
scaffold0023_1217185	1578	149.44	50.22	-1.573232426	Down	1	locus=scaffold0023(1216262,1218108,-); length=1578; domain=Cytochrome P450 domain containing; function=Licodione synthase like;	K07408|1|3e-175|616|tcc:TCM_036450|cytochrome P450 family 1 subfamily A polypeptide 1 [EC:1.14.14.1]	-	GO:0005506//iron ion binding	-	gi|590603706|ref|XP_007020074.1|/1.31788e-174/Flavone synthase II, putative [Theobroma cacao]
scaffold0783_477827	519	6.746666667	2.683333333	-1.330148602	Down	0.99924331	locus=scaffold0783(477392,478262,+); length=534;	-	-	-	-	gi|255567917|ref|XP_002524936.1|/1.96051e-66/PREDICTED: uncharacterized protein LOC8285602 [Ricinus communis]
scaffold0378_1092549	276	0.01	1.326666667	7.05166212	Up	1	locus=scaffold0378(1092412,1092687,-); length=276;	-	-	-	-	gi|643737113|gb|KDP43306.1|/3.73836e-13/hypothetical protein JCGZ_24227 [Jatropha curcas]
scaffold1580_56703	399	0.626666667	1.32	1.074767768	Up	0.967621733	locus=scaffold1580(56167,57240,-); length=399; function=dCTP pyrophosphatase 1 like;	K16904|1|4e-49|193|vvi:100263025|dCTP diphosphatase [EC:3.6.1.12]	-	-	-	gi|359496470|ref|XP_002266481.2|/2.67166e-48/PREDICTED: dCTP pyrophosphatase 1-like [Vitis vinifera]
scaffold1340_19758	663	37.03333333	90.08333333	1.282435801	Up	1	locus=scaffold1340(17651,21882,-); length=663; function=40S ribosomal protein S8 like;	K02995|1|1e-80|299|aip:107617927|small subunit ribosomal protein S8e	-	-	-	gi|951031179|ref|XP_014515083.1|/8.94956e-80/PREDICTED: 40S ribosomal protein S8-like [Vigna radiata var. radiata]
scaffold0653_342653	1383	0.42	1.5	1.836501268	Up	0.997551273	locus=scaffold0653(341024,344282,+); length=1383; function=Serine/threonine-protein kinase AtPK2/AtPK19 like;	K04688|1|0.0|731|jcu:105649155|ribosomal protein S6 kinase beta [EC:2.7.11.1]	-	-	-	gi|802778308|ref|XP_012091113.1|/0/PREDICTED: serine/threonine-protein kinase AtPK2/AtPK19-like [Jatropha curcas]
scaffold1446_82920	1305	264.1033333	63.4	-2.058547765	Down	1	locus=scaffold1446(82189,83652,-); length=1305; function=Zinc finger protein CONSTANS-LIKE 16 like;	K12135|1|5e-09|63.5|crb:CARUB_v10001192mg|zinc finger protein CONSTANS	-	-	-	gi|255585436|ref|XP_002533412.1|/2.46049e-144/PREDICTED: zinc finger protein CONSTANS-LIKE 6 [Ricinus communis]
scaffold0048_705933	525	0.01	2.45	7.936637939	Up	1	locus=scaffold0048(705624,706243,-); length=525; function=MLP-like protein 423 like;	-	-	-	GO:0006950//response to stress	gi|255581166|ref|XP_002531396.1|/7.28895e-63/PREDICTED: MLP-like protein 423 [Ricinus communis]
scaffold0410_659995	309	12.20666667	1.31	-3.220030574	Down	1	locus=scaffold0410(659841,660149,-); length=309;	-	-	-	-	-
scaffold0203_197098	543	0.523333333	5.966666667	3.511123123	Up	0.999959517	locus=scaffold0203(196763,197456,-); length=543; function=Blue copper protein like;	K04733|1|2e-25|115|mdm:103419981|interleukin-1 receptor-associated kinase 4 [EC:2.7.11.1];K03006|4|4e-08|58.5|thj:104811869|DNA-directed RNA polymerase II subunit RPB1 [EC:2.7.7.6]	-	-	-	gi|802666641|ref|XP_012081249.1|/3.47715e-42/PREDICTED: endochitinase A-like [Jatropha curcas]
scaffold0287_1344488	423	1.563333333	4.01	1.358976815	Up	0.994467834	locus=scaffold0287(1344277,1344699,+); length=423;	-	-	-	-	gi|802597447|ref|XP_012072396.1|/7.37001e-22/PREDICTED: uncharacterized protein LOC105634186 [Jatropha curcas]
scaffold0673_646557	633	0.8	3.723333333	2.218522875	Up	0.999985135	locus=scaffold0673(635665,657450,-); length=633; domain=Transcription factor, MADS-box domain containing; function=MADS-box protein JOINTLESS like;	K09260|1|6e-64|244|jcu:105641678|MADS-box transcription enhancer factor 2A	-	GO:0003677//DNA binding;GO:0003677//DNA binding;GO:0003677//DNA binding	GO:0006351//transcription, DNA-templated;GO:0006351//transcription, DNA-templated;GO:0006351//transcription, DNA-templated	gi|1000958008|ref|XP_015576953.1|/1.63668e-80/PREDICTED: MADS-box protein SVP isoform X2 [Ricinus communis]
scaffold0352_585216	411	3.736666667	56.41666667	3.916297651	Up	1	locus=scaffold0352(582923,587509,-); length=411;	-	-	-	-	-
scaffold0765_186743	918	234.98	638.8766667	1.442999481	Up	1	locus=scaffold0765(186285,187202,+); length=918; function=Polyubiquitin like;	K08770|1|5e-168|590|nnu:104585668|ubiquitin C	GO:0043231//intracellular membrane-bounded organelle;GO:0043231//intracellular membrane-bounded organelle	-	GO:0043412//macromolecule modification;GO:0010033//response to organic substance;GO:0032502//developmental process;GO:0043412//macromolecule modification;GO:0010033//response to organic substance;GO:0032502//developmental process	gi|985444138|ref|XP_015384760.1|/2.72924e-167/PREDICTED: LOW QUALITY PROTEIN: polyubiquitin-A-like [Citrus sinensis]
scaffold0665_368755	1530	1.19	0.586666667	-1.020348645	Down	0.9932912	locus=scaffold0665(367200,370311,-); length=1530;	-	-	-	-	gi|802575993|ref|XP_012068836.1|/2.96779e-107/PREDICTED: uncharacterized protein LOC105631354 isoform X3 [Jatropha curcas]
scaffold1490_47579	1134	4.24	9.206666667	1.118614649	Up	0.998972092	locus=scaffold1490(47013,48146,+); length=1134; function=F-box/kelch-repeat protein SKIP25 like;	-	-	-	-	gi|802585209|ref|XP_012070302.1|/2.07403e-149/PREDICTED: F-box/kelch-repeat protein SKIP25-like [Jatropha curcas]
scaffold0868_234303	1479	126.83	61.86333333	-1.035739561	Down	1	locus=scaffold0868(231924,236682,+); length=1479; function=Probable protein phosphatase 2C 33 like;	K17506|1|3e-80|300|adu:107475582|protein phosphatase 1L [EC:3.1.3.16];K19704|2|2e-33|145|cit:102617656|protein phosphatase PTC1 [EC:3.1.3.16];K10147|3|3e-29|130|ccp:CHC_T00006477001|protein phosphatase 1D [EC:3.1.3.16];K19477|5|6e-27|123|smo:SELMODRAFT_440463|cGMP-dependent protein kinase 2 [EC:2.7.11.12]	-	GO:0016791//phosphatase activity	-	gi|802724559|ref|XP_012085772.1|/0/PREDICTED: probable protein phosphatase 2C 33 [Jatropha curcas]
scaffold0644_522044	987	2.603333333	0.87	-1.581272742	Down	0.998114243	locus=scaffold0644(521239,522849,+); length=987; function=Peroxidase 27 like;	K00430|1|4e-145|514|jcu:105645409|peroxidase [EC:1.11.1.7]	-	GO:0005506//iron ion binding;GO:0003824//catalytic activity;GO:0016209//antioxidant activity	GO:0008152//metabolic process;GO:0006950//response to stress	gi|802732467|ref|XP_012086400.1|/2.13444e-144/PREDICTED: peroxidase 27-like [Jatropha curcas]
scaffold0494_720233	525	0.01	6.303333333	9.299971147	Up	1	locus=scaffold0494(719725,720741,+); length=525;	K07478|1|4e-59|227|egr:108958286|putative ATPase;K13436|2|2e-45|182|gra:105800941|pto-interacting protein 1 [EC:2.7.11.1];K08064|3|7e-06|50.8|mdm:103407270|nuclear transcription factor Y, alpha	-	-	-	gi|828311019|ref|XP_012571195.1|/2.26059e-72/PREDICTED: uncharacterized protein LOC105852123 [Cicer arietinum]
scaffold0512_910093	180	1.05	0.28	-1.906890596	Down	0.969684173	locus=scaffold0512(910004,910183,-); length=180;	K00789|1|9e-23|105|vvi:100263678|S-adenosylmethionine synthetase [EC:2.5.1.6]	GO:0044424	GO:0046872//metal ion binding;GO:0016765//transferase activity, transferring alkyl or aryl (other than methyl) groups;GO:0032559//adenyl ribonucleotide binding	GO:0044237//cellular metabolic process	gi|147797671|emb|CAN72082.1|/5.62818e-22/hypothetical protein VITISV_033661 [Vitis vinifera]
scaffold0100_712967	1326	10.03666667	24.78333333	1.304090034	Up	1	locus=scaffold0100(711650,714285,-); length=1326; function=Patatin-like protein 2 like;	-	-	-	-	gi|3288200|emb|CAA11042.1|/0/latex allergen [Hevea brasiliensis]
scaffold0760_285386	501	0.253333333	3.933333333	3.956643631	Up	0.999452284	locus=scaffold0760(285231,285731,-); length=501; function=Zinc finger protein ZAT12 like;	-	-	-	-	gi|802552804|ref|XP_012064980.1|/3.72875e-47/PREDICTED: zinc finger protein ZAT12 [Jatropha curcas]
scaffold0198_425737	1278	65.39333333	28.38	-1.204268975	Down	1	locus=scaffold0198(423264,428210,+); length=1278;	K16251|1|5e-09|63.5|spen:107003054|DNA-directed RNA polymerase V subunit 1 [EC:2.7.7.6]	-	-	-	gi|802606382|ref|XP_012073673.1|/0/PREDICTED: uncharacterized protein LOC105635247 [Jatropha curcas]
scaffold0482_211982	2082	4.1	1.846666667	-1.150700434	Down	0.998072361	locus=scaffold0482(210550,223013,+); length=2082; function=Protein GAMETE EXPRESSED 3 like;	K13128|1|7e-168|592|cic:CICLE_v10013582mg|zinc finger CCHC domain-containing protein 8	-	-	-	gi|1000952243|ref|XP_015578943.1|/0/PREDICTED: protein GAMETE EXPRESSED 3 [Ricinus communis]
scaffold1567_9071	570	1.063333333	0.52	-1.032010395	Down	0.944398354	locus=scaffold1567(8706,9436,-); length=570; domain=Peptidase A22A, presenilin domain containing; function=Presenilin-like protein At2g29900 like;	K04505|1|1e-50|199|jcu:105640631|presenilin 1 [EC:3.4.23.-]	-	-	-	gi|802653482|ref|XP_012080384.1|/6.8517e-50/PREDICTED: presenilin-like protein At2g29900 [Jatropha curcas]
scaffold0485_771847	1941	0.22	1.266666667	2.525461489	Up	0.995213802	locus=scaffold0485(769361,774333,+); length=1941; function=Probable LRR receptor-like serine/threonine-protein kinase At1g07650 like;	K04733|1|0.0|765|mdm:103410611|interleukin-1 receptor-associated kinase 4 [EC:2.7.11.1]	-	-	-	gi|802795186|ref|XP_012092431.1|/0/PREDICTED: uncharacterized protein LOC105650163 [Jatropha curcas]
scaffold0430_149548	1260	9.936666667	20.12666667	1.018274382	Up	0.999995633	locus=scaffold0430(149188,151355,+); length=1260; function=Uncharacterized transporter YBR287W like;	K07088|1|0.0|642|rcu:8281331|uncharacterized protein	-	-	-	gi|1000959738|ref|XP_015576338.1|/0/PREDICTED: uncharacterized protein LOC8281331 [Ricinus communis]
scaffold4462_1282	1068	0.603333333	24.00333333	5.314135665	Up	1	locus=scaffold4462(316,2248,-); length=1068; function=Leucoanthocyanidin dioxygenase like;	K05277|1|3e-171|602|jcu:105645898|leucoanthocyanidin dioxygenase [EC:1.14.11.19]	-	GO:0016706//oxidoreductase activity, acting on paired donors, with incorporation or reduction of molecular oxygen, 2-oxoglutarate as one donor, and incorporation of one atom each of oxygen into both donors;GO:0016706//oxidoreductase activity, acting on paired donors, with incorporation or reduction of molecular oxygen, 2-oxoglutarate as one donor, and incorporation of one atom each of oxygen into…	GO:0008152//metabolic process;GO:0008152//metabolic process	gi|802741175|ref|XP_012087030.1|/1.49719e-170/PREDICTED: leucoanthocyanidin dioxygenase [Jatropha curcas]
scaffold0882_382699	723	164.13	67.77666667	-1.275978371	Down	1	locus=scaffold0882(380721,384677,-); length=723;	K15053|1|7e-07|55.1|ats:F775_01472|charged multivesicular body protein 7;K16675|2|9e-07|54.7|ats:F775_09649|palmitoyltransferase ZDHHC9/14/18 [EC:2.3.1.225];K12829|3|3e-06|53.1|ats:F775_26579|splicing factor 3B subunit 2;K16196|4|5e-06|52.4|ats:F775_04725|eukaryotic translation initiation factor 2-alpha kinase 4 [EC:2.7.11.1]	-	-	-	gi|802537021|ref|XP_012089463.1|/1.06937e-87/PREDICTED: uncharacterized protein LOC105647814 [Jatropha curcas]
scaffold0439_1020186	495	2.226666667	0.54	-2.04385429	Down	0.988987303	locus=scaffold0439(1019939,1020433,+); length=495;	K04733|1|6e-40|163|rcu:8274366|interleukin-1 receptor-associated kinase 4 [EC:2.7.11.1]	-	-	-	gi|1000979014|ref|XP_015571355.1|/2.73445e-39/PREDICTED: probable receptor-like protein kinase At1g67000 [Ricinus communis]
scaffold0668_372964	1758	7.466666667	18.03333333	1.272129862	Up	0.999936072	locus=scaffold0668(372086,373843,-); length=1758;	-	-	-	-	gi|255581309|ref|XP_002531465.1|/0/PREDICTED: uncharacterized protein LOC8286613 [Ricinus communis]
scaffold0549_157624	735	0.543333333	1.423333333	1.389364105	Up	0.99441512	locus=scaffold0549(157257,157991,-); length=735; function=RING-H2 finger protein ATL57 like;	K10664|1|5e-40|165|pop:POPTR_0001s21960g|E3 ubiquitin-protein ligase ATL6/9/15/31/42/55 [EC:2.3.2.27]	-	-	-	gi|255565501|ref|XP_002523741.1|/1.23559e-54/PREDICTED: RING-H2 finger protein ATL57 [Ricinus communis]
scaffold0431_956321	1014	2.206666667	5.203333333	1.237567415	Up	0.997569488	locus=scaffold0431(954859,957783,-); length=1014;	-	-	-	-	-
scaffold0347_1104756	528	15.29	4.436666667	-1.785040336	Down	0.99980689	locus=scaffold0347(1104474,1105038,-); length=528;	K13211|1|6e-27|106|jcu:105631148|GC-rich sequence DNA-binding factor	-	-	-	gi|802573885|ref|XP_012068542.1|/2.81654e-26/PREDICTED: PAX3- and PAX7-binding protein 1 [Jatropha curcas]
scaffold1620_71150	3255	1.413333333	0.613333333	-1.204358499	Down	0.994471956	locus=scaffold1620(69523,72777,+); length=3255; function=Putative disease resistance protein RGA4 like;	K15078|1|1e-170|601|nnu:104613421|structure-specific endonuclease subunit SLX1 [EC:3.6.1.-]	-	-	-	gi|643736064|gb|KDP42480.1|/0/hypothetical protein JCGZ_00277 [Jatropha curcas]
scaffold0735_179670	900	13.66333333	41.52	1.603496954	Up	1	locus=scaffold0735(178859,180481,-); length=900; function=Uncharacterized protein C24B11.05 like;	K07025|1|2e-154|545|jcu:105636310|putative hydrolase of the HAD superfamily	-	GO:0003824//catalytic activity;GO:0003824//catalytic activity	-	gi|802615020|ref|XP_012074958.1|/9.72335e-154/PREDICTED: uncharacterized protein LOC105636310 [Jatropha curcas]
scaffold0198_1086124	948	0.456666667	1.216666667	1.413720571	Up	0.988664258	locus=scaffold0198(1085651,1086598,+); length=948;	-	-	GO:0016741	GO:0006629//lipid metabolic process;GO:0006730//one-carbon metabolic process	gi|802694255|ref|XP_012083124.1|/1.57962e-141/PREDICTED: uncharacterized protein LOC105642789 [Jatropha curcas]
scaffold0432_773814	1200	39.07	18.93666667	-1.044878853	Down	0.999635336	locus=scaffold0432(773752,774951,-); length=1200; function=NAD(P)H-quinone oxidoreductase subunit H, chloroplastic like;	K05579|1|0.0|714|rcu:11542388|NAD(P)H-quinone oxidoreductase subunit H [EC:1.6.5.3]	GO:0009534//chloroplast thylakoid	GO:0016491//oxidoreductase activity;GO:0048037//cofactor binding;GO:0000166//nucleotide binding	GO:0051234//establishment of localization;GO:0006091//generation of precursor metabolites and energy	gi|326909446|ref|YP_004327717.1|/0/NADH dehydrogenase subunit 7 [Hevea brasiliensis]
scaffold1200_47557	942	2.376666667	9.083333333	1.934282248	Up	0.999943304	locus=scaffold1200(47087,48028,-); length=942;	-	-	-	-	gi|802539427|ref|XP_012070995.1|/2.6115e-96/PREDICTED: uncharacterized protein LOC105633076 [Jatropha curcas]
scaffold1458_37280	876	0.093333333	3.17	5.085946609	Up	0.999999998	locus=scaffold1458(36596,37964,-); length=876; function=Inorganic pyrophosphatase 2 like;	K13248|1|2e-114|412|jcu:105638161|pyridoxal phosphate phosphatase PHOSPHO2 [EC:3.1.3.74]	-	GO:0042578//phosphoric ester hydrolase activity	GO:0006796//phosphate-containing compound metabolic process	gi|802632102|ref|XP_012077304.1|/9.37111e-114/PREDICTED: inorganic pyrophosphatase 3-like [Jatropha curcas]
scaffold0093_1999756	420	0.89	2.273333333	1.352931997	Up	0.989896777	locus=scaffold0093(1999508,2000005,-); length=420;	-	-	-	-	gi|1000936831|ref|XP_002535071.2|/1.7089e-10/PREDICTED: LOW QUALITY PROTEIN: uncharacterized protein LOC8272753 [Ricinus communis]
scaffold0574_364448	1668	5.656666667	2.65	-1.093959799	Down	0.997069455	locus=scaffold0574(361851,367045,-); length=1668; function=Protein NSP-INTERACTING KINASE 3 like;	K04733|1|0.0|634|lja:Lj2g3v1196640.1|interleukin-1 receptor-associated kinase 4 [EC:2.7.11.1];K13418|2|2e-154|547|smo:SELMODRAFT_167872|somatic embryogenesis receptor kinase 1 [EC:2.7.10.1 2.7.11.1]	GO:0031224//intrinsic component of membrane	GO:0004672//protein kinase activity;GO:0032559//adenyl ribonucleotide binding	GO:0006464//cellular protein modification process	gi|802721340|ref|XP_012085434.1|/0/PREDICTED: protein NSP-INTERACTING KINASE 3 [Jatropha curcas]
scaffold1331_9128	471	0.463333333	4.916666667	3.407558166	Up	0.998541618	locus=scaffold1331(8893,9363,-); length=471; function=17.9 kDa class II heat shock protein like;	K13993|1|2e-55|215|pxb:103927504|HSP20 family protein	-	-	GO:0050896//response to stimulus	gi|694412815|ref|XP_009334706.1|/6.86391e-55/PREDICTED: 17.9 kDa class II heat shock protein-like [Pyrus x bretschneideri]
scaffold1750_20249	348	1.456666667	0.636666667	-1.194060641	Down	0.945188074	locus=scaffold1750(20076,20423,+); length=348;	-	-	-	-	-
scaffold0385_818276	969	182.7633333	86.37666667	-1.081263112	Down	1	locus=scaffold0385(817333,819219,-); length=969; function=B2 protein like;	K10457|1|1e-22|108|cic:CICLE_v10011220mg|kelch-like protein 20;K10450|4|2e-20|100|bvg:104905945|kelch-like protein 12;K10443|5|2e-17|90.5|thj:104816526|kelch-like protein 2/3	-	-	-	gi|802539304|ref|XP_012070379.1|/1.75188e-143/PREDICTED: B2 protein [Jatropha curcas]
scaffold1551_10370	1731	83.80666667	20.80333333	-2.010250301	Down	1	locus=scaffold1551(9168,11573,-); length=1731; domain=NPH3 domain containing; function=Root phototropism protein 2 like;	K10523|1|3e-20|101|ats:F775_16894|speckle-type POZ protein	-	GO:0060089	GO:0009314//response to radiation;GO:0023052//signaling	gi|802540702|ref|XP_012077861.1|/0/PREDICTED: root phototropism protein 2 [Jatropha curcas]
scaffold0150_492008	327	3.25	6.976666667	1.102098188	Up	0.995524404	locus=scaffold0150(491648,492369,-); length=327; function=Mitochondrial pyruvate carrier 1 like;	-	-	-	-	gi|802539390|ref|XP_012070804.1|/6.64098e-47/PREDICTED: mitochondrial pyruvate carrier 1-like isoform X1 [Jatropha curcas]
scaffold0251_1436045	1644	101.0933333	37.94666667	-1.413642795	Down	1	locus=scaffold0251(1430990,1441100,-); length=1644; domain=Cytochrome P450 domain containing; function=Cytochrome P450 93A1 like;	K20770|1|8e-143|508|tcc:TCM_016064|(+)-delta-cadinene 8-hydroxylase [EC:1.14.-.-];K00512|3|4e-128|459|vvi:109124179|steroid 17alpha-monooxygenase / 17alpha-hydroxyprogesterone deacetylase [EC:1.14.14.19 1.14.14.32];K20618|5|3e-82|307|nnu:104592508|cytochrome P450 family 76 subfamily A	-	GO:0046872//metal ion binding;GO:0016491//oxidoreductase activity	-	gi|1000983169|ref|XP_002509595.2|/1.39241e-174/PREDICTED: LOW QUALITY PROTEIN: flavonoid 3'-monooxygenase [Ricinus communis]
scaffold0452_671691	312	1.1	0.433333333	-1.343954401	Down	0.958013639	locus=scaffold0452(671536,671847,+); length=312;	-	-	-	-	-
scaffold0420_509976	1926	0.26	5.386666667	4.372809264	Up	1	locus=scaffold0420(509014,510939,-); length=1926; function=G-type lectin S-receptor-like serine/threonine-protein kinase RLK1 like;	K04733|1|0.0|765|pop:POPTR_0001s23530g|interleukin-1 receptor-associated kinase 4 [EC:2.7.11.1]	-	-	-	gi|802795881|ref|XP_012092618.1|/0/PREDICTED: G-type lectin S-receptor-like serine/threonine-protein kinase RLK1 [Jatropha curcas]
scaffold0108_1783159	6489	4.05	1.93	-1.069321061	Down	0.998060312	locus=scaffold0108(1773297,1793022,-); length=6489; function=Methyl-CpG-binding domain-containing protein 9 like;	K00278|1|1e-107|394|mdm:103404573|L-aspartate oxidase [EC:1.4.3.16];K11446|2|5e-08|62.8|aip:107643076|histone demethylase JARID1 [EC:1.14.11.-]	-	-	-	gi|223543360|gb|EEF44891.1|/0/DNA binding protein, putative [Ricinus communis]
scaffold2674_21079	684	37.33	85.24	1.191195084	Up	1	locus=scaffold2674(19244,23992,-); length=489; domain=Transcription factor, MADS-box domain containing; function=MADS-box protein SVP like;	K09260|1|1e-65|248|jcu:105641678|MADS-box transcription enhancer factor 2A	GO:0043231//intracellular membrane-bounded organelle;GO:0043231//intracellular membrane-bounded organelle	GO:0003677//DNA binding;GO:0001071//nucleic acid binding transcription factor activity;GO:0003677//DNA binding;GO:0001071//nucleic acid binding transcription factor activity	GO:0006351//transcription, DNA-templated;GO:0006351//transcription, DNA-templated;GO:0032501//multicellular organismal process	gi|802673847|ref|XP_012081656.1|/2.35208e-102/PREDICTED: MADS-box protein SVP [Jatropha curcas]
scaffold2628_23837	651	0.876666667	7.283333333	3.054498575	Up	0.998658794	locus=scaffold2628(22805,24870,-); length=651; function=Clathrin interactor EPSIN 1 like;	K12471|1|1e-67|256|jcu:105638184|epsin	-	-	-	gi|802632672|ref|XP_012077334.1|/6.36945e-67/PREDICTED: clathrin interactor EPSIN 1 [Jatropha curcas]
scaffold1845_55023	279	0.01	1.78	7.475733431	Up	1	locus=scaffold1845(54884,55162,+); length=279; domain=Pyruvate kinase, C-terminal domain containing; function=Pyruvate kinase isozyme A, chloroplastic like;	K00873|1|2e-33|141|pop:POPTR_0001s29650g|pyruvate kinase [EC:2.7.1.40]	-	GO:0031420;GO:0016301//kinase activity	GO:0006796//phosphate-containing compound metabolic process;GO:0006007//glucose catabolic process	gi|743940132|ref|XP_011014528.1|/9.4343e-33/PREDICTED: pyruvate kinase isozyme A, chloroplastic-like [Populus euphratica]
scaffold0449_33368	1005	2.616666667	1.193333333	-1.132733067	Down	0.995833133	locus=scaffold0449(32654,34211,+); length=1005; function=Cyclin-D5-1 like;	K18811|1|4e-132|471|rcu:8283359|cyclin D5, plant	-	-	-	gi|1000953452|ref|XP_015578531.1|/2.13529e-131/PREDICTED: cyclin-D5-1 [Ricinus communis]
scaffold0430_27089	2217	0.326666667	1.053333333	1.689070904	Up	0.998222213	locus=scaffold0430(21983,32196,+); length=2217; function=MORC family CW-type zinc finger protein 3 like;	-	-	-	-	gi|802749522|ref|XP_012087588.1|/0/PREDICTED: MORC family CW-type zinc finger protein 3-like [Jatropha curcas]
scaffold0575_117776	333	2.98	1.48	-1.009715155	Down	0.990427008	locus=scaffold0575(117584,117968,+); length=333; function=NADH dehydrogenase [ubiquinone] flavoprotein 1, mitochondrial like;	K03942|1|2e-51|201|jcu:105644784|NADH dehydrogenase (ubiquinone) flavoprotein 1 [EC:1.6.5.3 1.6.99.3]	-	GO:0051536//iron-sulfur cluster binding;GO:0000166//nucleotide binding;GO:0050136//NADH dehydrogenase (quinone) activity	GO:0008152//metabolic process	gi|802724199|ref|XP_012085644.1|/9.8384e-51/PREDICTED: NADH dehydrogenase [ubiquinone] flavoprotein 1, mitochondrial [Jatropha curcas]
scaffold0137_1722236	432	18.82333333	39.56666667	1.071763399	Up	0.999999246	locus=scaffold0137(1721166,1722464,+); length=387; function=AP-4 complex subunit sigma like;	K12403|1|7e-52|202|jcu:105637811|AP-4 complex subunit sigma-1	-	GO:0022892//substrate-specific transporter activity;GO:0022892//substrate-specific transporter activity	GO:0006810//transport;GO:0006810//transport	gi|802627781|ref|XP_012076827.1|/4.46323e-51/PREDICTED: AP-4 complex subunit sigma [Jatropha curcas]
scaffold0085_187230	2835	1.713333333	4.133333333	1.270499856	Up	0.999212171	locus=scaffold0085(184226,190235,+); length=2835; function=Glutamate receptor 3.4 like;	K05387|1|0.0|1538|jcu:105645366|glutamate receptor, ionotropic, plant	GO:0030313//cell envelope;GO:0031224//intrinsic component of membrane	GO:0008066//glutamate receptor activity;GO:0005231//excitatory extracellular ligand-gated ion channel activity	GO:0007166//cell surface receptor signaling pathway;GO:0006810//transport	gi|802732141|ref|XP_012086332.1|/0/PREDICTED: glutamate receptor 3.4-like isoform X1 [Jatropha curcas]
scaffold0163_404647	321	3.053333333	0.56	-2.446886365	Down	0.999603161	locus=scaffold0163(404466,404828,+); length=321; domain=Phenylalanine-tRNA ligase, class II, N-terminal domain containing;	-	-	-	-	-
scaffold1812_2817	1260	3.253333333	1.59	-1.032891882	Down	0.987052873	locus=scaffold1812(1006,4629,+); length=1260; function=Probable dual-specificity RNA methyltransferase RlmN like;	K06941|1|0.0|685|rcu:8261649|23S rRNA (adenine2503-C2)-methyltransferase [EC:2.1.1.192]	GO:0044424	GO:0051540;GO:0008168//methyltransferase activity	GO:0042254//ribosome biogenesis;GO:0009451//RNA modification	gi|255584867|ref|XP_002533149.1|/0/PREDICTED: probable dual-specificity RNA methyltransferase RlmN [Ricinus communis]
scaffold1535_27325	366	1.323333333	3.006666667	1.183988426	Up	0.987918944	locus=scaffold1535(27124,27576,-); length=366; function=Heavy metal-associated isoprenylated plant protein 26 like;	K07213|1|6e-06|50.1|mtr:MTR_7g013660|copper chaperone	-	-	-	gi|802797337|ref|XP_012092995.1|/5.79233e-35/PREDICTED: heavy metal-associated isoprenylated plant protein 26-like [Jatropha curcas]
scaffold0064_1583508	564	0.72	1.513333333	1.071660985	Up	0.922249747	locus=scaffold0064(1582725,1584291,-); length=564;	-	-	-	-	gi|802573818|ref|XP_012068505.1|/1.65558e-08/PREDICTED: uncharacterized protein LOC105631113 [Jatropha curcas]
scaffold1340_69647	1494	6.046666667	2.153333333	-1.489568386	Down	0.999707968	locus=scaffold1340(68901,70394,-); length=1494; function=Anthocyanidin 3-O-glucosyltransferase like;	K17193|1|7e-100|365|tcc:TCM_031649|anthocyanidin 3-O-glucoside 2'''-O-xylosyltransferase [EC:2.4.2.51]	-	GO:0035251//UDP-glucosyltransferase activity	-	gi|224091845|ref|XP_002309370.1|/0/hypothetical protein POPTR_0006s19340g [Populus trichocarpa]
scaffold0756_426539	165	2.06	0.626666667	-1.716874176	Down	0.993117545	locus=scaffold0756(426259,426819,+); length=165;	K18730|1|5e-09|60.5|jcu:105630164|PERQ amino acid-rich with GYF domain-containing protein	-	-	-	gi|802564280|ref|XP_012067285.1|/2.74909e-08/PREDICTED: uncharacterized protein LOC105630164 [Jatropha curcas]
scaffold1467_62047	852	43.91666667	9.623333333	-2.190159949	Down	1	locus=scaffold1467(61253,62841,+); length=852; function=ABC transporter I family member 17 like;	K05658|1|7e-26|118|cic:CICLE_v10000054mg|ATP-binding cassette, subfamily B (MDR/TAP), member 1 [EC:3.6.3.44]	-	GO:0017111//nucleoside-triphosphatase activity;GO:0032559//adenyl ribonucleotide binding;GO:0015114//phosphate ion transmembrane transporter activity	GO:0009207	gi|699262844|gb|AIU41664.1|/1.09224e-135/ABC transporter family protein [Hevea brasiliensis]
scaffold0548_325417	1173	22.07	9.633333333	-1.195979638	Down	0.999982144	locus=scaffold0548(324720,326114,-); length=1173;	-	-	-	-	gi|802581476|ref|XP_012069736.1|/0/PREDICTED: uncharacterized protein LOC105632066 [Jatropha curcas]
scaffold5800_619	444	58.43666667	130.7966667	1.162379983	Up	1	locus=scaffold5800(398,841,+); length=444; function=Probable histone H2B.1 like;	K11252|1|1e-44|179|sind:105179593|histone H2B	GO:0000785//chromatin;GO:0043231//intracellular membrane-bounded organelle	GO:0003676//nucleic acid binding	GO:0034728//nucleosome organization	gi|703085592|ref|XP_010092780.1|/5.2873e-44/putative histone H2B.1 [Morus notabilis]
scaffold0013_2296063	1620	0.053333333	7.946666667	7.21916852	Up	1	locus=scaffold0013(2294886,2297241,-); length=1620; domain=Cytochrome P450 domain containing; function=Valine N-monooxygenase 1 like;	K12153|1|7e-171|601|pop:POPTR_1061s00200g|phenylalanine N-monooxygenase [EC:1.14.13.124];K11813|4|9e-168|591|thj:104824879|tryptophan N-monooxygenase [EC:1.14.13.125]	-	GO:0016491//oxidoreductase activity;GO:0005506//iron ion binding	GO:0016138	gi|75312214|sp|Q9M7B8.1|C79D1_MANES/0/RecName: Full=Valine N-monooxygenase 1; AltName: Full=Cytochrome P450 79D1
scaffold0154_744634	1062	26.83666667	5.986666667	-2.164380639	Down	1	locus=scaffold0154(743615,745653,-); length=1062; function=Calcium uniporter protein, mitochondrial like;	K20858|1|6e-156|551|rcu:8272996|calcium uniporter protein, mitochondrial	-	-	-	gi|255585128|ref|XP_002533269.1|/3.00359e-155/PREDICTED: calcium uniporter protein 2, mitochondrial [Ricinus communis]
scaffold0093_2071612	351	36.61666667	87.07666667	1.249785718	Up	0.999111488	locus=scaffold0093(2071359,2071866,-); length=351;	-	-	-	-	gi|643736466|gb|KDP42772.1|/6.70436e-47/hypothetical protein JCGZ_00471 [Jatropha curcas]
scaffold0478_867530	351	13.76333333	2.393333333	-2.523736669	Down	1	locus=scaffold0478(867332,867728,-); length=351;	-	-	-	-	-
scaffold0142_1398033	915	5.036666667	11.92	1.242843076	Up	0.999828566	locus=scaffold0142(1382768,1400134,+); length=915; function=Mitochondrial amidoxime reducing component 2 like;	K15631|1|2e-23|110|crb:CARUB_v10011147mg|molybdenum cofactor sulfurtransferase [EC:2.8.1.9]	-	GO:0048037//cofactor binding;GO:0046914//transition metal ion binding	-	gi|802559069|ref|XP_012065982.1|/1.59458e-159/PREDICTED: mitochondrial amidoxime reducing component 2-like isoform X1 [Jatropha curcas]
scaffold0322_1161390	471	48.80333333	98.85666667	1.018358572	Up	1	locus=scaffold0322(1161155,1161625,+); length=471; function=Ferredoxin-3, chloroplastic like;	K02639|1|3e-74|277|rcu:8286527|ferredoxin	-	GO:0051536//iron-sulfur cluster binding;GO:0043169//cation binding	GO:0006091//generation of precursor metabolites and energy	gi|1000973923|ref|XP_015572714.1|/1.12616e-73/PREDICTED: ferredoxin, root R-B1 isoform X2 [Ricinus communis]
scaffold0586_106248	378	2.44	6.49	1.41133733	Up	0.998577425	locus=scaffold0586(106080,106457,-); length=378; function=Calcium-binding protein KIC like;	K16465|1|5e-54|209|rcu:8263476|centrin-1	-	GO:0046872//metal ion binding	-	gi|743790347|ref|XP_011038704.1|/2.72894e-53/PREDICTED: calcium-binding protein KIC-like [Populus euphratica]
scaffold0419_18144	198	2.57	5.17	1.008395921	Up	0.978578193	locus=scaffold0419(18046,18243,-); length=198; function=tRNA modification GTPase MnmE like;	K03650|1|9e-21|99.4|jcu:105638841|tRNA modification GTPase [EC:3.6.-.-]	GO:0044464	GO:0017111//nucleoside-triphosphatase activity;GO:0032561//guanyl ribonucleotide binding	GO:0008033//tRNA processing;GO:0009207	gi|802634630|ref|XP_012078102.1|/5.3877e-20/PREDICTED: probable tRNA modification GTPase MnmE [Jatropha curcas]
scaffold0320_261197	1317	0.77	1.61	1.064130337	Up	0.977904989	locus=scaffold0320(260539,261855,+); length=1317; function=Basic 7S globulin like;	K02882|1|1e-14|82.4|aip:107606484|large subunit ribosomal protein L18Ae;K00924|3|1e-12|75.9|ath:AT5G22850|	-	-	-	gi|802792887|ref|XP_012092272.1|/0/PREDICTED: basic 7S globulin 2-like [Jatropha curcas]
scaffold1273_75552	1743	6.096666667	13.61666667	1.159281003	Up	0.999138862	locus=scaffold1273(72448,78657,+); length=1743; function=Protein DEK like;	K17046|1|2e-146|520|jcu:105648763|protein DEK	-	-	-	gi|802770549|ref|XP_012090648.1|/4.53283e-147/PREDICTED: protein DEK isoform X2 [Jatropha curcas]
scaffold0350_1015390	1752	0.68	3.023333333	2.152533399	Up	1	locus=scaffold0350(1012914,1017867,-); length=1752; function=External alternative NAD(P)H-ubiquinone oxidoreductase B2, mitochondrial like;	K17871|1|0.0|1063|rcu:8275362|NADH:ubiquinone reductase (non-electrogenic) [EC:1.6.5.9]	-	GO:0046872//metal ion binding;GO:0050662//coenzyme binding;GO:0050136//NADH dehydrogenase (quinone) activity	GO:0008152//metabolic process	gi|255567411|ref|XP_002524685.1|/0/PREDICTED: external alternative NAD(P)H-ubiquinone oxidoreductase B2, mitochondrial [Ricinus communis]
scaffold0178_206398	1878	6.656666667	2.033333333	-1.710953185	Down	0.999478508	locus=scaffold0178(205460,207337,-); length=1878; function=Putative disease resistance protein RGA3 like;	K15078|1|2e-129|464|nnu:104613421|structure-specific endonuclease subunit SLX1 [EC:3.6.1.-];K19613|5|7e-117|422|tcc:TCM_031062|leucine-rich repeat protein SHOC2	-	-	-	gi|28300303|gb|AAO37646.1|/0/NBS-LRR resistance protein RGH2 [Manihot esculenta]
scaffold0233_1024608	918	0.43	1.063333333	1.306185358	Up	0.989918936	locus=scaffold0233(1023529,1025687,-); length=918; function=Salutaridine reductase like;	K15095|1|2e-107|389|pxb:103949231|(+)-neomenthol dehydrogenase [EC:1.1.1.208]	-	-	-	gi|743849569|ref|XP_011028503.1|/9.23423e-107/PREDICTED: (+)-neomenthol dehydrogenase-like [Populus euphratica]
scaffold2263_25114	267	0.01	1.036666667	6.695808269	Up	1	locus=scaffold2263(24981,25247,-); length=267;	-	-	-	-	-
scaffold0021_56129	309	0.283333333	1.453333333	2.358793389	Up	0.994597739	locus=scaffold0021(55904,56354,-); length=309;	-	-	-	-	gi|37901142|gb|AAP46158.1|/8.56516e-31/ASR-like protein 2 [Hevea brasiliensis]
scaffold0032_25812	1407	0.716666667	1.623333333	1.179585112	Up	0.993391309	locus=scaffold0032(25062,26562,-); length=1407;	K05658|1|5e-40|166|mdm:103423936|ATP-binding cassette, subfamily B (MDR/TAP), member 1 [EC:3.6.3.44];K14007|2|4e-10|67.4|obr:102710266|protein transport protein SEC24;K01230|3|5e-09|63.5|vvi:100242837|mannosyl-oligosaccharide alpha-1,2-mannosidase [EC:3.2.1.113];K13963|4|2e-07|58.5|bvg:104905047|serpin B	-	-	-	gi|629093904|gb|KCW59899.1|/2.12217e-80/hypothetical protein EUGRSUZ_H02626 [Eucalyptus grandis]
scaffold1216_117318	732	1.303333333	0.626666667	-1.056435946	Down	0.994733004	locus=scaffold1216(117234,117965,-); length=732; function=Probable LRR receptor-like serine/threonine-protein kinase At2g24230 like;	K13466|1|5e-42|135|sly:101263330|EIX receptor 1/2;K13465|5|4e-34|127|sly:101255470|ethylene-1,4-beta-xylanase [EC:3.2.1.8]	-	-	-	gi|1000979453|ref|XP_015570705.1|/4.75692e-68/PREDICTED: receptor-like protein kinase HSL1 [Ricinus communis]
scaffold2212_17847	2403	1.643333333	0.753333333	-1.125264874	Down	0.995241705	locus=scaffold2212(17978,20380,-); length=2403; function=Putative pentatricopeptide repeat-containing protein At1g69350, mitochondrial like;	K01176|1|3e-109|397|jcu:105633892|alpha-amylase [EC:3.2.1.1];K00026|5|9e-98|359|ats:F775_13649|malate dehydrogenase [EC:1.1.1.37]	-	-	-	gi|802567597|ref|XP_012067732.1|/0/PREDICTED: putative pentatricopeptide repeat-containing protein At1g69350, mitochondrial [Jatropha curcas]
scaffold0184_1158631	210	1.526666667	5.713333333	1.903947606	Up	0.999980805	locus=scaffold0184(1158527,1158736,-); length=210;	-	-	-	-	-
scaffold0181_293433	339	3.623333333	1.433333333	-1.337943375	Down	0.994696784	locus=scaffold0181(293264,293602,+); length=339;	-	-	-	-	gi|802712028|ref|XP_012084627.1|/3.63486e-21/PREDICTED: uncharacterized protein LOC105643990 [Jatropha curcas]
scaffold3501_9428	576	0.35	1.1	1.652076697	Up	0.991885629	locus=scaffold3501(9141,9716,+); length=576; function=Putative calcium-transporting ATPase 13, plasma membrane-type like;	K01537|1|1e-33|143|bvg:104908348|Ca2+-transporting ATPase [EC:3.6.3.8]	-	GO:0022857//transmembrane transporter activity;GO:0016787//hydrolase activity	-	gi|1000970780|ref|XP_015573469.1|/2.46477e-47/PREDICTED: calcium-transporting ATPase 12, plasma membrane-type [Ricinus communis]
scaffold2824_5887	801	4.546666667	14.95666667	1.71790754	Up	0.999910829	locus=scaffold2824(5487,6287,+); length=801; function=Zinc finger protein ZAT10 like;	-	-	-	-	gi|802550673|ref|XP_012093108.1|/1.39412e-41/PREDICTED: zinc finger protein ZAT10-like [Jatropha curcas]
scaffold0018_475148	1113	14.00666667	5.923333333	-1.241632481	Down	0.999834675	locus=scaffold0018(473921,476375,+); length=1113; function=Alkylated DNA repair protein alkB homolog 8 like;	K10770|1|5e-142|504|jcu:105638853|alkylated DNA repair protein alkB homolog 8 [EC:1.14.11.- 2.1.1.229]	-	GO:0016740//transferase activity	GO:0008152//metabolic process	gi|802634662|ref|XP_012078118.1|/2.6584e-141/PREDICTED: alkylated DNA repair protein alkB homolog 8 [Jatropha curcas]
scaffold0759_2881	195	131.3833333	363.85	1.469561537	Up	1	locus=scaffold0759(2058,3704,+); length=195; function=Translation machinery-associated protein 7 like;	-	-	-	-	gi|300432688|gb|ADK13061.1|/2.04772e-08/conserved hypothetical protein 4 [Hevea brasiliensis]
scaffold3800_10192	408	5.726666667	13.75333333	1.264013785	Up	0.998547487	locus=scaffold3800(9455,10930,-); length=408; function=Heme-binding-like protein At3g10130, chloroplastic like;	K13201|1|2e-08|58.5|apro:F751_2792|nucleolysin TIA-1/TIAR	-	-	-	gi|802600469|ref|XP_012072964.1|/8.468e-63/PREDICTED: heme-binding-like protein At3g10130, chloroplastic [Jatropha curcas]
scaffold0155_3515	1182	20.46	65.82333333	1.685792942	Up	1	locus=scaffold0155(2428,4696,-); length=1182; function=Probable mannitol dehydrogenase like;	K00083|1|5e-146|518|pper:PRUPE_ppa007626mg|cinnamyl-alcohol dehydrogenase [EC:1.1.1.195]	-	GO:0016616//oxidoreductase activity, acting on the CH-OH group of donors, NAD or NADP as acceptor;GO:0046914//transition metal ion binding	GO:0008152//metabolic process	gi|595825507|ref|XP_007205415.1|/2.5286e-145/hypothetical protein PRUPE_ppa007626mg [Prunus persica]
scaffold3292_5428	771	4.713333333	18.86666667	2.001019933	Up	1	locus=scaffold3292(4732,6125,-); length=771; function=UMP-CMP kinase 3 like;	K13800|1|1e-56|220|rcu:8281349|UMP-CMP kinase [EC:2.7.4.- 2.7.4.14]	-	GO:0016776//phosphotransferase activity, phosphate group as acceptor;GO:0032559//adenyl ribonucleotide binding;GO:0019206//nucleoside kinase activity	GO:0006139//nucleobase-containing compound metabolic process	gi|255561492|ref|XP_002521756.1|/5.46759e-56/PREDICTED: UMP-CMP kinase 3 isoform X2 [Ricinus communis]
scaffold0093_2104203	606	3.43	13.73	2.001051144	Up	0.999912963	locus=scaffold0093(2102276,2106358,-); length=606; function=Glucan endo-1,3-beta-glucosidase-like protein 3 like;	K19891|1|2e-20|99.4|smo:SELMODRAFT_231287|glucan endo-1,3-beta-glucosidase 1/2/3 [EC:3.2.1.39]	-	-	-	gi|1000976136|ref|XP_015572031.1|/2.58911e-69/PREDICTED: PLASMODESMATA CALLOSE-BINDING PROTEIN 3 [Ricinus communis]
scaffold0507_745242	1161	0.53	1.293333333	1.287029887	Up	0.97591999	locus=scaffold0507(744574,745910,+); length=1161; function=UDP-glycosyltransferase 85A2 like;	K00699|1|1e-57|224|sly:101262190|glucuronosyltransferase [EC:2.4.1.17];K13493|3|9e-57|221|brp:103846928|cytokinin-N-glucosyltransferase [EC:2.4.1.-];K04628|5|3e-55|216|cic:CICLE_v10028419mg|ceramide galactosyltransferase [EC:2.4.1.47]	-	GO:0035251//UDP-glucosyltransferase activity	-	gi|802547036|ref|XP_012088180.1|/4.33317e-150/PREDICTED: 7-deoxyloganetic acid glucosyltransferase-like isoform X2 [Jatropha curcas]
scaffold0935_149695	621	0.643333333	2.283333333	1.827503141	Up	0.992936129	locus=scaffold0935(149461,150692,-); length=621; function=Mitotic spindle checkpoint protein MAD2 like;	K02537|1|3e-111|401|rcu:8278426|mitotic spindle assembly checkpoint protein MAD2	-	-	GO:0000087//mitotic M phase	gi|255547820|ref|XP_002514967.1|/1.44632e-110/PREDICTED: mitotic spindle checkpoint protein MAD2 [Ricinus communis]
scaffold0237_751741	288	0.756666667	2.386666667	1.65726729	Up	0.993949776	locus=scaffold0237(751598,751885,+); length=288;	-	-	-	-	-
scaffold0050_2482733	192	12.88	30.39	1.238464081	Up	0.999712526	locus=scaffold0050(2482329,2483138,-); length=192;	K12456|1|2e-13|74.7|jcu:105649681|anaphase-promoting complex subunit 13	-	-	-	gi|802786922|ref|XP_012091792.1|/1.37418e-12/PREDICTED: uncharacterized protein LOC105649681 [Jatropha curcas]
scaffold0200_22223	726	6.033333333	1.616666667	-1.899933045	Down	0.99979724	locus=scaffold0200(21661,22885,-); length=825; function=Gamma-interferon-inducible lysosomal thiol reductase like;	K08059|1|2e-79|296|jcu:105650431|interferon, gamma-inducible protein 30	-	-	-	gi|802796252|ref|XP_012092720.1|/8.8485e-79/PREDICTED: gamma-interferon-inducible lysosomal thiol reductase-like [Jatropha curcas]
scaffold0399_873643	237	2.823333333	0.986666667	-1.516764794	Down	0.998299299	locus=scaffold0399(873525,873761,-); length=237;	-	-	-	-	-
scaffold0141_1006014	252	0.01	6.096666667	9.251876859	Up	1	locus=scaffold0141(1005868,1006160,-); length=252; function=GDSL esterase/lipase At1g54790 like;	K10396|1|4e-12|70.5|pper:PRUPE_ppa001667mg|kinesin family member 5;K01206|4|4e-06|50.8|tcc:TCM_010576|alpha-L-fucosidase [EC:3.2.1.51]	-	-	-	gi|566199057|ref|XP_002319029.2|/3.22464e-17/GDSL-motif lipase/hydrolase family protein [Populus trichocarpa]
scaffold0568_217667	414	2.503333333	1.163333333	-1.105585871	Down	0.985121675	locus=scaffold0568(217461,217874,+); length=414;	K02988|1|8e-16|82.8|jcu:105649558|small subunit ribosomal protein S5	GO:0030529//intracellular ribonucleoprotein complex	-	-	gi|802786242|ref|XP_012091626.1|/5.16883e-15/PREDICTED: 30S ribosomal protein S5, chloroplastic [Jatropha curcas]
scaffold0926_4379	1386	1.483333333	0.596666667	-1.313845749	Down	0.984806614	locus=scaffold0926(3347,5411,+); length=1386; function=ARF guanine-nucleotide exchange factor GNL1 like;	K18443|1|0.0|729|rcu:8283443|golgi-specific brefeldin A-resistance guanine nucleotide exchange factor 1	GO:0044464	-	GO:0032011//ARF protein signal transduction	gi|255578296|ref|XP_002530015.1|/0/PREDICTED: ARF guanine-nucleotide exchange factor GNOM [Ricinus communis]
scaffold0563_508201	411	2.736666667	9.106666667	1.734503357	Up	0.998537477	locus=scaffold0563(507996,508406,+); length=411;	-	-	-	-	gi|802607424|ref|XP_012073796.1|/1.40589e-28/PREDICTED: uncharacterized protein LOC105635341 [Jatropha curcas]
scaffold0074_2570389	123	3.46	0.473333333	-2.869843609	Down	0.995641409	locus=scaffold0074(2570328,2570450,-); length=123;	-	-	-	-	-
scaffold0218_292065	867	16.54333333	33.49666667	1.017767583	Up	0.99998264	locus=scaffold0218(293801,295883,+); length=867; function=Nucleolin 2 like;	K11294|1|6e-95|348|rcu:8281437|nucleolin	-	GO:0005488//binding	-	gi|1000950320|ref|XP_015579640.1|/2.78186e-94/PREDICTED: nucleolin 2 isoform X4 [Ricinus communis]
scaffold0056_2046917	1383	5.133333333	12.95	1.334984248	Up	0.999796171	locus=scaffold0056(2043903,2048650,+); length=1170; domain=Protein notum homologue domain containing; function=Protein notum homolog like;	K19882|1|2e-165|583|pop:POPTR_0014s10650g|O-palmitoleoyl-L-serine hydrolase [EC:3.1.1.98]	-	-	-	gi|802693926|ref|XP_012083032.1|/0/PREDICTED: pectin acetylesterase 6-like isoform X1 [Jatropha curcas]
scaffold0003_1937978	591	1.443333333	3.023333333	1.066735526	Up	0.985705067	locus=scaffold0003(1937668,1938288,-); length=591;	-	-	-	-	gi|971546065|ref|XP_015163081.1|/2.16678e-49/PREDICTED: pheromone-processing carboxypeptidase KEX1-like [Solanum tuberosum]
scaffold0181_271409	1587	1.876666667	0.466666667	-2.007708095	Down	0.983688449	locus=scaffold0181(270571,272247,+); length=1587; function=Putative serine/threonine-protein kinase-like protein CCR3 like;	K04733|1|0.0|652|jcu:105646222|interleukin-1 receptor-associated kinase 4 [EC:2.7.11.1];K04730|5|9e-91|335|jcu:105648824|interleukin-1 receptor-associated kinase 1 [EC:2.7.11.1]	-	GO:0016301//kinase activity;GO:0004871//signal transducer activity;GO:0032559//adenyl ribonucleotide binding	GO:0006464//cellular protein modification process	gi|802546869|ref|XP_012087407.1|/0/PREDICTED: putative serine/threonine-protein kinase-like protein CCR3 [Jatropha curcas]
scaffold0869_420095	201	1.69	5.463333333	1.692758202	Up	0.998603176	locus=scaffold0869(419447,420744,-); length=201;	-	-	-	-	gi|703161843|ref|XP_010112898.1|/5.23053e-07/hypothetical protein L484_017734 [Morus notabilis]
scaffold0783_329844	2310	11.42	3.586666667	-1.670847074	Down	0.999806831	locus=scaffold0783(328331,331358,-); length=2310; function=Probable LRR receptor-like serine/threonine-protein kinase At4g37250 like;	K04733|1|5e-173|609|egr:104420369|interleukin-1 receptor-associated kinase 4 [EC:2.7.11.1]	GO:0016020//membrane	GO:0016491//oxidoreductase activity;GO:0016301//kinase activity	GO:0008152//metabolic process	gi|802644214|ref|XP_012079309.1|/0/PREDICTED: probable LRR receptor-like serine/threonine-protein kinase At4g37250 [Jatropha curcas]
scaffold0285_1321852	1155	29.86666667	3.87	-2.94813076	Down	1	locus=scaffold0285(1320917,1322788,-); length=1155; function=Proline-rich receptor-like protein kinase PERK13 like;	K04733|1|1e-174|613|jcu:105631808|interleukin-1 receptor-associated kinase 4 [EC:2.7.11.1]	-	-	-	gi|802578150|ref|XP_012069380.1|/7.282e-174/PREDICTED: proline-rich receptor-like protein kinase PERK3 isoform X1 [Jatropha curcas]
scaffold0317_31508	2949	14.65333333	1.296666667	-3.498349326	Down	1	locus=scaffold0317(29037,33979,+); length=2949; function=Probable LRR receptor-like serine/threonine-protein kinase At4g08850 like;	K04733|1|1e-149|531|pop:POPTR_0013s03490g|interleukin-1 receptor-associated kinase 4 [EC:2.7.11.1]	-	-	-	gi|566245511|ref|XP_002325645.2|/0/leucine-rich repeat transmembrane protein kinase [Populus trichocarpa]
scaffold0320_493728	660	0.01	2.04	7.672425342	Up	1	locus=scaffold0320(493399,494058,+); length=660;	-	-	-	-	gi|802793599|ref|XP_012092301.1|/2.53024e-26/PREDICTED: uncharacterized protein LOC105650039 [Jatropha curcas]
scaffold0444_410073	369	5.006666667	1.79	-1.48389082	Down	0.997415103	locus=scaffold0444(408057,408425,+); length=369; function=Vacuolar protein-sorting-associated protein 33 homolog like;	K20182|1|2e-23|107|rcu:8262268|vacuolar protein sorting-associated protein 33	-	-	GO:0006887//exocytosis	gi|255557210|ref|XP_002519636.1|/1.475e-22/PREDICTED: vacuolar protein-sorting-associated protein 33 homolog [Ricinus communis]
scaffold0597_15902	1194	1.063333333	3.373333333	1.665580961	Up	0.999213346	locus=scaffold0597(5532,26273,-); length=1194;	-	-	-	-	gi|802724417|ref|XP_012085721.1|/1.35511e-162/PREDICTED: uncharacterized protein LOC105644842 [Jatropha curcas]
scaffold0239_509019	651	6.42	2.03	-1.66109357	Down	0.999789119	locus=scaffold0239(508120,509919,+); length=651; function=Activating signal cointegrator 1 like;	-	-	-	-	gi|1000959104|ref|XP_015576522.1|/8.86724e-77/PREDICTED: uncharacterized protein LOC8268210 [Ricinus communis]
scaffold1068_229259	507	1.523333333	0.176666667	-3.1081299	Down	0.99677156	locus=scaffold1068(229006,229512,+); length=507;	-	-	-	-	-
scaffold0706_521487	357	0.126666667	2.97	4.551354108	Up	0.999678193	locus=scaffold0706(521309,521665,+); length=357;	K07478|1|7e-39|159|egr:108958286|putative ATPase;K13436|2|2e-34|144|gra:105800941|pto-interacting protein 1 [EC:2.7.11.1]	-	-	-	gi|828338742|ref|XP_012567583.1|/1.17582e-43/PREDICTED: LOW QUALITY PROTEIN: uncharacterized protein LOC101488624 [Cicer arietinum]
scaffold0539_190143	435	0.326666667	11.28	5.109804009	Up	1	locus=scaffold0539(189906,190381,+); length=435; function=Desiccation-related protein PCC13-62 like;	-	-	-	-	gi|645233588|ref|XP_008223417.1|/1.89938e-46/PREDICTED: desiccation-related protein PCC13-62-like [Prunus mume]
scaffold0617_373502	429	2.203333333	1.016666667	-1.115841029	Down	0.957164766	locus=scaffold0617(373288,373716,+); length=429; function=E3 ubiquitin-protein ligase RNF126 like;	K11982|1|4e-12|70.9|atr:18422261|E3 ubiquitin-protein ligase RNF115/126 [EC:2.3.2.27]	-	-	-	gi|802591142|ref|XP_012071264.1|/1.42509e-25/PREDICTED: E3 ubiquitin-protein ligase RNF181 [Jatropha curcas]
scaffold0107_913329	396	0.423333333	1.216666667	1.523067967	Up	0.976805673	locus=scaffold0107(913132,913527,+); length=396;	-	-	-	-	gi|223541202|gb|EEF42757.1|/7.07082e-41/serine-type endopeptidase inhibitor, putative [Ricinus communis]
scaffold0490_301693	1350	31.49	8.42	-1.903001619	Down	1	locus=scaffold0490(300343,303043,+); length=1350; function=DAG protein, chloroplastic like;	K00655|1|2e-17|91.3|sind:105166581|1-acyl-sn-glycerol-3-phosphate acyltransferase [EC:2.3.1.51];K00434|2|1e-14|82.4|ats:F775_29816|L-ascorbate peroxidase [EC:1.11.1.11];K01148|3|1e-07|59.3|nnu:104610967|poly(A)-specific ribonuclease [EC:3.1.13.4]	-	-	-	gi|802591906|ref|XP_012071289.1|/5.24195e-121/PREDICTED: uncharacterized protein At3g15000, mitochondrial isoform X2 [Jatropha curcas]
scaffold0425_47262	1107	2.473333333	0.906666667	-1.447812535	Down	0.996861646	locus=scaffold0425(46180,48344,-); length=1107; function=WAT1-related protein At4g08300 like;	K00801|1|9e-25|115|ats:F775_23930|farnesyl-diphosphate farnesyltransferase [EC:2.5.1.21]	GO:0044464	-	-	gi|802718440|ref|XP_012085336.1|/1.25837e-159/PREDICTED: WAT1-related protein At2g39510-like [Jatropha curcas]
scaffold0005_1839169	1194	10.95	64.25666667	2.552915273	Up	1	locus=scaffold0005(1838314,1840024,-); length=1194; function=Chalcone synthase like;	K00660|1|0.0|745|jcu:105630228|chalcone synthase [EC:2.3.1.74]	-	GO:0016747//transferase activity, transferring acyl groups other than amino-acyl groups	GO:0009699//phenylpropanoid biosynthetic process	gi|802564713|ref|XP_012067379.1|/0/PREDICTED: chalcone synthase 3 [Jatropha curcas]
scaffold0137_1727797	1890	0.983333333	2.83	1.525049599	Up	0.998640416	locus=scaffold0137(1723300,1732294,-); length=1890; domain=Gamma-glutamyltranspeptidase domain containing; function=Gamma-glutamyltranspeptidase 3 like;	K18592|1|0.0|1025|rcu:8265116|gamma-glutamyltranspeptidase / glutathione hydrolase / leukotriene-C4 hydrolase [EC:2.3.2.2 3.4.19.13 3.4.19.14]	-	GO:0016755//transferase activity, transferring amino-acyl groups;GO:0016747//transferase activity, transferring acyl groups other than amino-acyl groups	-	gi|255546255|ref|XP_002514187.1|/0/PREDICTED: gamma-glutamyltranspeptidase 3 [Ricinus communis]
scaffold0616_629480	3666	4.043333333	1.603333333	-1.334470751	Down	0.998059949	locus=scaffold0616(623021,635939,-); length=3666; function=Helicase protein MOM1 like;	K11643|1|0.0|1395|jcu:105627959|chromodomain-helicase-DNA-binding protein 4 [EC:3.6.4.12]	-	GO:0005488//binding	-	gi|802551112|ref|XP_012064622.1|/0/PREDICTED: helicase protein MOM1-like [Jatropha curcas]
scaffold0178_401783	1098	1.523333333	10.33	2.761536685	Up	0.999910828	locus=scaffold0178(401034,402532,-); length=1098;	K03097|1|3e-21|103|aip:107632886|casein kinase II subunit alpha [EC:2.7.11.1]	-	-	-	gi|255553512|ref|XP_002517797.1|/0/PREDICTED: uncharacterized protein LOC8259300 [Ricinus communis]
scaffold0726_51544	1506	0.413333333	1.396666667	1.756610123	Up	0.997471536	locus=scaffold0726(49857,53232,+); length=1506; function=Uncharacterized protein MT2247 / Uncharacterized protein Rv2191 like;	-	GO:0044464	GO:0004518//nuclease activity;GO:0005488//binding	-	gi|802653172|ref|XP_012080305.1|/0/PREDICTED: protein NEN1 [Jatropha curcas]
scaffold0011_2958828	333	7.136666667	3.333333333	-1.098284796	Down	0.996441576	locus=scaffold0011(2958623,2959034,+); length=333;	-	-	-	-	gi|698552455|ref|XP_009769642.1|/3.09403e-12/PREDICTED: uncharacterized protein LOC104220461 isoform X2 [Nicotiana sylvestris]
scaffold1419_110899	1368	0.4	1.043333333	1.383128251	Up	0.995294223	locus=scaffold1419(109487,112312,+); length=1368; function=Retinoblastoma-related protein like;	K04681|1|3e-144|512|rcu:8273071|retinoblastoma-like protein 1	-	-	-	gi|1000979717|ref|XP_015570805.1|/1.70648e-143/PREDICTED: retinoblastoma-related protein-like [Ricinus communis]
scaffold0190_232455	807	51.12	22.01	-1.215728691	Down	1	locus=scaffold0190(225531,235000,+); length=807; function=Ubiquitin-conjugating enzyme E2 22 like;	K10583|1|1e-123|442|rcu:8275041|ubiquitin-conjugating enzyme E2 S [EC:2.3.2.23]	-	GO:0016879//ligase activity, forming carbon-nitrogen bonds;GO:0032559//adenyl ribonucleotide binding	GO:0006464//cellular protein modification process	gi|255565380|ref|XP_002523681.1|/7.32821e-123/PREDICTED: ubiquitin-conjugating enzyme E2 22 [Ricinus communis]
scaffold0801_379002	1037.33	9.243333333	32.29333333	1.804751249	Up	1	locus=scaffold0801(378379,379264,+); length=810; function=Gibberellin 20 oxidase 1 like;	K00475|1|5e-32|139|gmx:732548|naringenin 3-dioxygenase [EC:1.14.11.9]	-	GO:0046914//transition metal ion binding;GO:0016706//oxidoreductase activity, acting on paired donors, with incorporation or reduction of molecular oxygen, 2-oxoglutarate as one donor, and incorporation of one atom each of oxygen into both donors;GO:0016701//oxidoreductase activity, acting on single donors with incorporation of molecular oxygen;GO:0046914//transition metal ion binding;GO:0016706/…	GO:0008152//metabolic process;GO:0008152//metabolic process	gi|566187408|ref|XP_002313083.2|/1.39198e-121/oxidoreductase family protein [Populus trichocarpa]
scaffold1227_24216	537	1.886666667	0.793333333	-1.24984048	Down	0.991763878	locus=scaffold1227(23487,24023,-); length=537; function=Glucuronoxylan 4-O-methyltransferase 1 like;	K18801|1|2e-41|168|smo:SELMODRAFT_47473|glucuronoxylan 4-O-methyltransferase [EC:2.1.1.112]	-	-	-	gi|802539780|ref|XP_012072694.1|/4.88261e-89/PREDICTED: glucuronoxylan 4-O-methyltransferase 1-like [Jatropha curcas]
scaffold0405_974863	576	3.15	0.156666667	-4.329581667	Down	0.999494718	locus=scaffold0405(974509,975217,+); length=576;	-	-	-	-	gi|643739466|gb|KDP45220.1|/9.98365e-57/hypothetical protein JCGZ_15085 [Jatropha curcas]
scaffold0698_347040	543	4.556666667	2.21	-1.043932467	Down	0.990796632	locus=scaffold0698(344939,345565,+); length=543; function=50S ribosomal protein L21, mitochondrial like;	K02888|1|3e-50|198|jcu:105649543|large subunit ribosomal protein L21	-	-	-	gi|313585316|gb|ADR70863.1|/2.32155e-54/mitochondrial 50S ribosomal protein L21 [Hevea brasiliensis]
scaffold0199_1452182	744	0.48	1.343333333	1.484711027	Up	0.997465203	locus=scaffold0199(1451789,1452532,+); length=744;	-	-	-	-	gi|743875988|ref|XP_011035078.1|/2.1998e-67/PREDICTED: uncharacterized protein LOC105133003 [Populus euphratica]
scaffold1247_93337	2874	10.83333333	2.313333333	-2.22743215	Down	1	locus=scaffold1247(91849,94825,-); length=2874; function=Receptor-like protein 12 like;	K10406|1|5e-112|407|tcc:TCM_032503|kinesin family member C2/C3;K19613|3|1e-77|292|cit:107175230|leucine-rich repeat protein SHOC2	-	-	-	gi|802548565|ref|XP_012091269.1|/0/PREDICTED: receptor-like protein 12 [Jatropha curcas]
scaffold0910_386523	351	4.806666667	31.48333333	2.711479632	Up	1	locus=scaffold0910(386348,386698,-); length=351;	K11423|1|5e-19|93.6|sot:107057890|histone-lysine N-methyltransferase SETD2 [EC:2.1.1.43];K17592|2|7e-07|53.1|bna:106430792|sacsin	-	-	-	gi|731405726|ref|XP_010655898.1|/1.04156e-23/PREDICTED: uncharacterized protein LOC104880586 isoform X1 [Vitis vinifera]
scaffold0237_424419	213	0.686666667	3.8	2.468317582	Up	0.998543158	locus=scaffold0237(424313,424525,-); length=213;	-	-	-	-	gi|802797405|ref|XP_012093013.1|/2.54779e-22/PREDICTED: synaptotagmin-4 isoform X1 [Jatropha curcas]
scaffold0141_1739422	204	0.01	1.193333333	6.898853277	Up	1	locus=scaffold0141(1739321,1739524,-); length=204;	-	-	-	-	-
scaffold0135_1862931	339	0.5	1.036666667	1.05195208	Up	0.832832815	locus=scaffold0135(1862762,1863100,-); length=339;	-	-	-	-	gi|645256908|ref|XP_008234167.1|/4.22954e-18/PREDICTED: uncharacterized protein LOC103333150 [Prunus mume]
scaffold2156_2340	1117.34	1.683333333	4.616666667	1.455530683	Up	0.998628132	locus=scaffold2156(2235,4520,+); length=801; function=Protein trichome birefringence-like 42 like;	K16573|1|2e-09|63.9|pda:103722329|gamma-tubulin complex component 6	GO:0044464	-	-	gi|802573826|ref|XP_012068510.1|/8.89911e-161/PREDICTED: protein trichome birefringence-like 42 [Jatropha curcas]
scaffold0549_178313	1191	0.793333333	2.423333333	1.610993791	Up	0.99604413	locus=scaffold0549(176489,180137,+); length=1191; function=Serine carboxypeptidase-like 51 like;	K09646|1|3e-153|534|jcu:105627988|serine carboxypeptidase 1 [EC:3.4.16.-]	-	GO:0004180//carboxypeptidase activity	-	gi|802551186|ref|XP_012064663.1|/1.31312e-152/PREDICTED: serine carboxypeptidase-like 51 [Jatropha curcas]
scaffold0671_19280	517	14.64333333	3.806666667	-1.943643849	Down	0.998427997	locus=scaffold0671(19022,19538,+); length=517;	-	-	-	-	-
scaffold0127_668989	276	0.01	7.986666667	9.641449692	Up	1	locus=scaffold0127(668766,669213,+); length=276; function=Probable protein phosphatase 2C 58 like;	K17499|1|5e-27|120|jcu:105637540|protein phosphatase 1G [EC:3.1.3.16]	GO:0043234//protein complex	GO:0004721//phosphoprotein phosphatase activity;GO:0043169//cation binding	GO:0006464//cellular protein modification process	gi|802626104|ref|XP_012076409.1|/2.94837e-26/PREDICTED: probable protein phosphatase 2C 60 [Jatropha curcas]
scaffold0276_264179	336	1.636666667	3.443333333	1.073045325	Up	0.989653924	locus=scaffold0276(264012,264347,+); length=336;	-	-	-	-	gi|566154106|ref|XP_006370308.1|/1.37805e-28/hypothetical protein POPTR_0001s41500g [Populus trichocarpa]
scaffold0500_139756	2445	0.306666667	1.17	1.931765264	Up	0.955936055	locus=scaffold0500(138534,140978,-); length=2445; function=Lysine-specific histone demethylase 1 homolog 1 like;	K11450|1|0.0|1293|jcu:105645034|lysine-specific histone demethylase 1A [EC:1.-.-.-]	-	GO:0016641//oxidoreductase activity, acting on the CH-NH2 group of donors, oxygen as acceptor	GO:0008152//metabolic process	gi|802725005|ref|XP_012085923.1|/0/PREDICTED: lysine-specific histone demethylase 1 homolog 1 [Jatropha curcas]
scaffold0693_122766	1983	99.07666667	17.93666667	-2.465633525	Down	1	locus=scaffold0693(120261,125272,+); length=1983; function=Long chain acyl-CoA synthetase 1 like;	K01897|1|0.0|1136|jcu:105642647|long-chain acyl-CoA synthetase [EC:6.2.1.3]	-	GO:0015645//fatty acid ligase activity	-	gi|802691274|ref|XP_012082936.1|/0/PREDICTED: long chain acyl-CoA synthetase 1 [Jatropha curcas]
scaffold0834_372866	210	1.65	4.413333333	1.419402692	Up	0.998751766	locus=scaffold0834(372707,373025,+); length=210;	-	-	-	-	gi|1000947978|ref|XP_015580394.1|/4.97813e-10/PREDICTED: B3 domain-containing transcription factor VRN1, partial [Ricinus communis]
scaffold1060_62615	405	3.8	0.756666667	-2.328269622	Down	0.999501107	locus=scaffold1060(62413,62817,+); length=405;	-	-	-	-	-
scaffold0297_307613	2433	0.076666667	2	4.705256734	Up	0.999943136	locus=scaffold0297(306021,309206,+); length=2433; function=G-type lectin S-receptor-like serine/threonine-protein kinase RKS1 like;	K04733|1|0.0|739|adu:107480554|interleukin-1 receptor-associated kinase 4 [EC:2.7.11.1]	-	-	-	gi|743918730|ref|XP_011003373.1|/0/PREDICTED: G-type lectin S-receptor-like serine/threonine-protein kinase RKS1 [Populus euphratica]
scaffold1509_75661	534	0.986666667	2.48	1.329705445	Up	0.988007231	locus=scaffold1509(75405,75938,-); length=534;	-	-	-	-	gi|802551489|ref|XP_012064827.1|/3.17387e-16/PREDICTED: vegetative cell wall protein gp1-like [Jatropha curcas]
scaffold0335_639259	654.84	16.37333333	47.95333333	1.550283043	Up	1	locus=scaffold0335(638509,642047,-); length=630; domain=Inorganic pyrophosphatase domain containing; function=Soluble inorganic pyrophosphatase like;	K01507|1|5e-114|410|jcu:105636260|inorganic pyrophosphatase [EC:3.6.1.1]	GO:0044424;GO:0044424	GO:0046872//metal ion binding;GO:0016462//pyrophosphatase activity;GO:0046872//metal ion binding;GO:0016462//pyrophosphatase activity	GO:0006793//phosphorus metabolic process;GO:0006793//phosphorus metabolic process	gi|400269878|gb|AFP74893.1|/1.0313e-123/soluble inorganic pyrophosphatase [Hevea brasiliensis]
scaffold0104_2090376	435	3.89	1.896666667	-1.036304003	Down	0.991197892	locus=scaffold0104(2090159,2090593,-); length=435;	-	GO:0043231//intracellular membrane-bounded organelle	-	-	gi|698484348|ref|XP_009788984.1|/1.33071e-07/PREDICTED: uncharacterized protein LOC104236699 [Nicotiana sylvestris]
scaffold1735_70085	552	22.58666667	63.01333333	1.480185755	Up	1	locus=scaffold1735(68151,71718,-); length=552;	-	-	-	-	gi|313586569|gb|ADR71295.1|/2.33424e-97/hypothetical protein 19 [Hevea brasiliensis]
scaffold0061_1862303	6234	11.56666667	3.763333333	-1.619890177	Down	1	locus=scaffold0061(1857348,1867258,+); length=6234; function=Disease resistance protein At4g27190 like;	K13459|1|0.0|734|pop:POPTR_0013s01740g|disease resistance protein RPS2	-	-	-	gi|922395767|ref|XP_003589919.2|/0/NBS-LRR type disease resistance protein [Medicago truncatula]
scaffold0366_208512	528	1.153333333	4.376666667	1.924022973	Up	0.999308404	locus=scaffold0366(207956,214277,+); length=528; function=Calcineurin subunit B like;	K06268|1|9e-89|326|tcc:TCM_038419|serine/threonine-protein phosphatase 2B regulatory subunit	-	GO:0046872//metal ion binding	-	gi|590579748|ref|XP_007013873.1|/3.91195e-88/Calcium-binding EF-hand family protein [Theobroma cacao]
scaffold1185_79700	1047	22.85666667	5.856666667	-1.964463331	Down	1	locus=scaffold1185(79193,80925,+); length=1047; function=G-type lectin S-receptor-like serine/threonine-protein kinase RKS1 like;	K04733|1|5e-90|332|lja:Lj4g3v0424250.1|interleukin-1 receptor-associated kinase 4 [EC:2.7.11.1]	-	-	-	gi|743942362|ref|XP_011015680.1|/3.7569e-110/PREDICTED: G-type lectin S-receptor-like serine/threonine-protein kinase RKS1, partial [Populus euphratica]
scaffold0913_311817	543	30.05333333	9.263333333	-1.697921681	Down	1	locus=scaffold0913(311546,312088,+); length=543; function=J domain-containing protein required for chloroplast accumulation response 1 like;	-	-	-	-	gi|1000986678|ref|XP_015575635.1|/1.00935e-49/PREDICTED: J domain-containing protein required for chloroplast accumulation response 1 [Ricinus communis]
scaffold0807_400454	717	1.333333333	0.643333333	-1.051399153	Down	0.979785934	locus=scaffold0807(399731,400997,+); length=717; function=Ethylene-responsive transcription factor ERF114 like;	K09286|1|4e-18|92.4|pda:103702455|EREBP-like factor	-	-	-	gi|255540041|ref|XP_002511085.1|/1.42963e-60/PREDICTED: ethylene-responsive transcription factor ERF113 [Ricinus communis]
scaffold0105_1792119	210	10.93	3.576666667	-1.611605826	Down	0.999466499	locus=scaffold0105(1792015,1792224,-); length=210;	-	-	-	-	gi|470123151|ref|XP_004297598.1|/1.14424e-30/PREDICTED: uncharacterized protein LOC101294753 [Fragaria vesca subsp. vesca]
scaffold0024_3511305	876	6.28	2.236666667	-1.489414293	Down	0.99941957	locus=scaffold0024(3510218,3512393,+); length=876; function=Uncharacterized vacuolar membrane protein YML018C like;	K15289|1|1e-119|429|jcu:105637530|solute carrier family 35, member F5	-	-	-	gi|802625701|ref|XP_012076398.1|/7.40798e-119/PREDICTED: thiamine-repressible mitochondrial transport protein THI74-like [Jatropha curcas]
scaffold0209_1253444	360	0.41	3.09	2.913911023	Up	0.999164211	locus=scaffold0209(1252803,1254085,+); length=360; function=Uncharacterized WD repeat-containing protein C17D11.16 like;	K14791|1|6e-60|229|rcu:8279132|periodic tryptophan protein 1	-	GO:0004468//lysine N-acetyltransferase activity, acting on acetyl phosphate as donor	-	gi|255561012|ref|XP_002521518.1|/3.39427e-59/PREDICTED: periodic tryptophan protein 1 homolog [Ricinus communis]
scaffold0724_499451	177	1.346666667	3.113333333	1.209067257	Up	0.995253224	locus=scaffold0724(499190,499712,-); length=177; function=Aldose 1-epimerase like;	K01785|1|9e-19|83.6|rcu:8268117|aldose 1-epimerase [EC:5.1.3.3]	-	GO:0005488//binding;GO:0016857//racemase and epimerase activity, acting on carbohydrates and derivatives	GO:0005996//monosaccharide metabolic process	gi|255580711|ref|XP_002531177.1|/5.4397e-18/PREDICTED: aldose 1-epimerase [Ricinus communis]
scaffold0056_937295	303	0.566666667	1.333333333	1.234465254	Up	0.959223518	locus=scaffold0056(937116,937474,-); length=303;	-	-	-	-	-
scaffold2948_15238	453	54.45666667	21.27666667	-1.35583653	Down	1	locus=scaffold2948(14587,15889,+); length=453; function=Heavy metal-associated isoprenylated plant protein 26 like;	K10752|1|4e-36|150|mdm:103421028|histone-binding protein RBBP4;K07213|2|7e-12|70.1|egr:104454107|copper chaperone	-	GO:0043169//cation binding	GO:0006812//cation transport	gi|802596337|ref|XP_012072192.1|/1.61866e-61/PREDICTED: heavy metal-associated isoprenylated plant protein 26 [Jatropha curcas]
scaffold0911_195951	234	4.59	10.45333333	1.187397	Up	0.998494199	locus=scaffold0911(195704,196198,+); length=234; function=Uncharacterized protein At2g23090 like;	-	-	-	-	gi|802570652|ref|XP_012068249.1|/9.77484e-35/PREDICTED: uncharacterized protein At2g23090-like [Jatropha curcas]
scaffold0393_257997	327	2.556666667	0.96	-1.413157766	Down	0.994429084	locus=scaffold0393(257834,258160,-); length=327;	-	-	-	-	-
scaffold1141_18334	981	6.116666667	12.27	1.004317687	Up	0.999133007	locus=scaffold1141(16683,19985,+); length=981; function=BTB/POZ domain-containing protein At1g21780 like;	K10523|1|0.0|640|rcu:8278000|speckle-type POZ protein	-	-	-	gi|255545384|ref|XP_002513752.1|/0/PREDICTED: BTB/POZ domain-containing protein At1g21780 [Ricinus communis]
scaffold0067_1683797	1107	23.72333333	253.5866667	3.418100252	Up	1	locus=scaffold0067(1682707,1684888,-); length=1107;	K03097|1|8e-13|75.9|aip:107632886|casein kinase II subunit alpha [EC:2.7.11.1]	-	-	-	gi|255549002|ref|XP_002515557.1|/0/PREDICTED: uncharacterized protein LOC8278573 [Ricinus communis]
scaffold0293_78935	1056	0.113333333	1.093333333	3.270089163	Up	0.999487683	locus=scaffold0293(77940,79930,+); length=1056; function=Zinc transporter 5 like;	K14709|1|7e-112|404|pmum:103328994|solute carrier family 39 (zinc transporter), member 1/2/3	-	-	-	gi|656991274|gb|AID21515.1|/1.39225e-128/ZIP transporter, partial [Manihot esculenta]
scaffold0251_72857	1002	0.39	1.323333333	1.762630478	Up	0.997553598	locus=scaffold0251(71654,74060,+); length=1002; function=Putative lipid phosphate phosphatase 3, chloroplastic like;	K18693|1|1e-116|420|cam:101508974|diacylglycerol diphosphate phosphatase / phosphatidate phosphatase [EC:3.1.3.81 3.1.3.4]	GO:0044464	-	-	gi|802620811|ref|XP_012075719.1|/2.04374e-150/PREDICTED: lipid phosphate phosphatase 1-like isoform X1 [Jatropha curcas]
scaffold4010_8957	460	1.2	5.636666667	2.231807848	Up	0.999810405	locus=scaffold4010(8685,9229,+); length=460;	-	-	-	-	gi|802680175|ref|XP_012082001.1|/3.05912e-28/PREDICTED: uncharacterized protein LOC105641954 [Jatropha curcas]
scaffold0720_272157	1539	2.44	0.823333333	-1.567332607	Down	0.995999427	locus=scaffold0720(271388,272926,+); length=1539; function=L-type lectin-domain containing receptor kinase IV.2 like;	K04733|1|0.0|730|rcu:8284117|interleukin-1 receptor-associated kinase 4 [EC:2.7.11.1];K04730|3|0.0|689|rcu:107261361|interleukin-1 receptor-associated kinase 1 [EC:2.7.11.1]	-	GO:0030246//carbohydrate binding;GO:0004713//protein tyrosine kinase activity;GO:0004674//protein serine/threonine kinase activity;GO:0032559//adenyl ribonucleotide binding	GO:0006464//cellular protein modification process	gi|255559000|ref|XP_002520523.1|/0/PREDICTED: L-type lectin-domain containing receptor kinase IV.2 [Ricinus communis]
scaffold0007_1544339	807	1.956666667	26.15666667	3.740708792	Up	1	locus=scaffold0007(1543936,1544742,-); length=807; function=Ribosomal protein S1, mitochondrial like;	-	-	-	-	gi|584592134|dbj|BAO50885.1|/4.5901e-125/ribosomal protein S1 (mitochondrion) [Hevea brasiliensis]
scaffold0965_219233	339	1.503333333	0.136666667	-3.459431619	Down	0.99738593	locus=scaffold0965(219001,219339,-); length=339;	-	-	-	-	-
scaffold0028_2204630	1698	8.3	1.953333333	-2.087173173	Down	0.999983003	locus=scaffold0028(2203090,2206170,+); length=1698; domain=Pectinesterase inhibitor domain,Pectinesterase, catalytic domain containing; function=Probable pectinesterase/pectinesterase inhibitor 35 like;	K01051|1|0.0|766|jcu:105629307|pectinesterase [EC:3.1.1.11]	GO:0005618//cell wall	-	-	gi|802560328|ref|XP_012066262.1|/0/PREDICTED: probable pectinesterase/pectinesterase inhibitor 35 [Jatropha curcas]
scaffold0664_624732	327	0.393333333	1.12	1.509674373	Up	0.998566317	locus=scaffold0664(624569,624895,-); length=327;	-	-	-	-	gi|643726475|gb|KDP35182.1|/1.59539e-16/hypothetical protein JCGZ_10716 [Jatropha curcas]
scaffold0943_209047	789	7.493333333	3.37	-1.152859038	Down	0.998057186	locus=scaffold0943(208399,209695,+); length=789;	K20892|1|7e-09|62.0|jcu:105644977|beta-arabinofuranosyltransferase [EC:2.4.2.-]	-	-	-	gi|1000948950|ref|XP_015580095.1|/3.37728e-08/PREDICTED: eukaryotic translation initiation factor 4 gamma [Ricinus communis]
scaffold0574_308018	735	12.92333333	5.776666667	-1.161669081	Down	0.999348797	locus=scaffold0574(301163,314873,-); length=735; domain=UbiE/COQ5 methyltransferase domain containing; function=2-phytyl-1,4-beta-naphthoquinone methyltransferase, chloroplastic like;	K03183|1|2e-85|316|pop:POPTR_0008s19280g|demethylmenaquinone methyltransferase / 2-methoxy-6-polyprenyl-1,4-benzoquinol methylase [EC:2.1.1.163 2.1.1.201]	-	GO:0016740//transferase activity	-	gi|566184857|ref|XP_002312683.2|/8.77306e-85/hypothetical protein POPTR_0008s19280g [Populus trichocarpa]
scaffold0013_1676297	786	1.613333333	0.473333333	-1.769116118	Down	0.998308092	locus=scaffold0013(1675905,1676690,+); length=786;	K04733|1|1e-15|84.7|aip:107636958|interleukin-1 receptor-associated kinase 4 [EC:2.7.11.1];K08738|2|4e-10|66.2|bdi:100828831|cytochrome c;K00128|3|1e-08|61.2|tcc:TCM_040687|aldehyde dehydrogenase (NAD+) [EC:1.2.1.3]	-	-	-	gi|985444217|ref|XP_015384782.1|/2.31188e-49/PREDICTED: uncharacterized protein LOC107176551 [Citrus sinensis]
scaffold0320_991343	471	32.00666667	124.0366667	1.954322321	Up	1	locus=scaffold0320(991108,991578,+); length=471; function=Probable calcium-binding protein CML29 like;	K13448|1|2e-23|108|fve:101304964|calcium-binding protein CML	-	GO:0046872//metal ion binding	-	gi|224066877|ref|XP_002302258.1|/1.0233e-58/hypothetical protein POPTR_0002s08920g [Populus trichocarpa]
scaffold0794_215338	564	0.306666667	1.07	1.802867531	Up	0.977503445	locus=scaffold0794(215057,215620,+); length=564;	K15032|1|9e-48|190|vvi:100263451|mTERF domain-containing protein, mitochondrial	-	-	-	gi|223531034|gb|EEF32886.1|/2.98239e-50/conserved hypothetical protein [Ricinus communis]
scaffold1598_72995	2256	1.456666667	0.56	-1.379172047	Down	0.994186655	locus=scaffold1598(71625,74365,-); length=2256; function=Receptor-like protein 12 like;	K10406|1|1e-121|438|tcc:TCM_032503|kinesin family member C2/C3;K19613|5|7e-89|329|cit:107175230|leucine-rich repeat protein SHOC2	-	-	-	gi|147794486|emb|CAN71611.1|/4.88915e-168/hypothetical protein VITISV_000631 [Vitis vinifera]
scaffold0024_1648083	2967	2.203333333	0.866666667	-1.346138648	Down	0.997886725	locus=scaffold0024(1646614,1649660,-); length=2967; function=Putative pentatricopeptide repeat-containing protein At1g19290 like;	K17964|1|0.0|1497|jcu:105633739|leucine-rich PPR motif-containing protein, mitochondrial	-	-	-	gi|802592788|ref|XP_012071770.1|/0/PREDICTED: putative pentatricopeptide repeat-containing protein At1g19290 [Jatropha curcas]
scaffold1988_15386	3135	1.653333333	0.366666667	-2.172836597	Down	0.999802061	locus=scaffold1988(13676,17097,+); length=3135; function=Probable LRR receptor-like serine/threonine-protein kinase At3g47570 like;	K20181|1|0.0|865|mtr:MTR_5g026090|vacuolar protein sorting-associated protein 18;K13428|2|0.0|817|eus:EUTSA_v10015316mg|LRR receptor-like serine/threonine-protein kinase EFR [EC:2.7.11.1]	-	-	-	gi|1000969414|ref|XP_015573758.1|/0/PREDICTED: putative receptor-like protein kinase At3g47110 [Ricinus communis]
scaffold0034_3282507	228	1.513333333	0.216666667	-2.804180674	Down	0.992496421	locus=scaffold0034(3282394,3282621,-); length=228;	-	-	-	-	gi|147792318|emb|CAN74709.1|/7.80791e-24/hypothetical protein VITISV_017879 [Vitis vinifera]
scaffold0320_490470	570	0.64	3.033333333	2.244760234	Up	0.998639605	locus=scaffold0320(490121,490690,+); length=570;	-	-	-	-	gi|255567654|ref|XP_002524806.1|/6.03029e-30/PREDICTED: uncharacterized protein LOC8285865 [Ricinus communis]
scaffold1703_72740	678	9.79	19.71666667	1.010034903	Up	0.999219095	locus=scaffold1703(71175,74306,+); length=678; domain=Acylneuraminate cytidylyltransferase domain containing; function=3-deoxy-manno-octulosonate cytidylyltransferase, mitochondrial like;	K00979|1|1e-116|419|jcu:105644266|3-deoxy-manno-octulosonate cytidylyltransferase (CMP-KDO synthetase) [EC:2.7.7.38]	GO:0043231//intracellular membrane-bounded organelle	GO:0070567	GO:0009103//lipopolysaccharide biosynthetic process	gi|802716295|ref|XP_012084951.1|/6.24944e-116/PREDICTED: 3-deoxy-manno-octulosonate cytidylyltransferase, mitochondrial [Jatropha curcas]
scaffold0103_1293308	399	15.71	38.20333333	1.282015342	Up	0.999976094	locus=scaffold0103(1292415,1293928,-); length=399; function=E3 ISG15--protein ligase HERC5 like;	-	-	-	-	gi|255586057|ref|XP_002533695.1|/1.41993e-41/PREDICTED: ultraviolet-B receptor UVR8 [Ricinus communis]
scaffold0441_556650	351	9.016666667	32.63	1.855532894	Up	1	locus=scaffold0441(556432,556868,+); length=351; function=Non-specific lipid-transfer protein like;	K04733|1|1e-08|58.9|egr:104442938|interleukin-1 receptor-associated kinase 4 [EC:2.7.11.1]	-	-	GO:0051234//establishment of localization	gi|20135538|gb|AAL25839.1|/3.55496e-48/lipid transfer precursor protein [Hevea brasiliensis]
scaffold0820_496161	165	0.59	2.796666667	2.24492145	Up	0.997499351	locus=scaffold0820(496021,496302,-); length=165; function=Salt stress-induced hydrophobic peptide ESI3 / Low temperature-induced protein lt101.1 like;	-	GO:0031224//intrinsic component of membrane	-	GO:0006972//hyperosmotic response	gi|695067512|ref|XP_009380674.1|/2.56116e-22/PREDICTED: salt stress-induced hydrophobic peptide ESI3 [Musa acuminata subsp. malaccensis]
scaffold0065_820598	576	1.463333333	0.3	-2.286224033	Down	0.987271237	locus=scaffold0065(820311,820886,+); length=576;	-	-	-	-	gi|24461859|gb|AAN62346.1|AF506028_13/1.31301e-32/CTV.19 [Citrus trifoliata]
scaffold1154_152678	312	1.92	0.44	-2.125530882	Down	0.995845205	locus=scaffold1154(153254,153565,-); length=312;	-	-	-	-	-
scaffold3312_271	342	0.863333333	1.943333333	1.170543786	Up	0.970285584	locus=scaffold3312(101,442,+); length=342; function=Protein RALF-like 32 like;	-	-	-	-	gi|223516053|gb|EEF24865.1|/3.26673e-22/RALFL33, putative, partial [Ricinus communis]
scaffold1535_26310	366	3.15	1.316666667	-1.258461676	Down	0.990940272	locus=scaffold1535(26084,26536,-); length=366; function=Heavy metal-associated isoprenylated plant protein 26 like;	K07213|1|4e-06|50.8|mtr:MTR_7g013660|copper chaperone	-	-	-	gi|802797337|ref|XP_012092995.1|/1.9908e-35/PREDICTED: heavy metal-associated isoprenylated plant protein 26-like [Jatropha curcas]
scaffold1484_7748	732	2.44	0.453333333	-2.428236997	Down	0.999997517	locus=scaffold1484(7198,8298,-); length=732;	-	-	-	-	-
scaffold0993_241048	555	6.536666667	3.05	-1.099745887	Down	0.999301832	locus=scaffold0993(240771,241325,+); length=555;	K12856|1|1e-09|63.5|mus:103972541|pre-mRNA-processing factor 8	-	-	-	gi|1000969578|ref|XP_015573794.1|/5.42342e-09/PREDICTED: pre-mRNA-processing-splicing factor 8 [Ricinus communis]
scaffold0580_225010	309	7.073333333	2.77	-1.352504274	Down	0.999387146	locus=scaffold0580(224856,225164,-); length=309;	-	-	-	-	-
scaffold0891_92688	219	21.32333333	278.35	3.706395196	Up	1	locus=scaffold0891(92579,92797,+); length=219;	-	-	-	-	-
scaffold0137_1740620	945	13.74	1.963333333	-2.807004966	Down	1	locus=scaffold0137(1739077,1741573,-); length=945;	-	-	-	-	gi|1000976639|ref|XP_015571656.1|/1.59305e-93/PREDICTED: uncharacterized protein LOC8265115 [Ricinus communis]
scaffold0856_226915	681	1.266666667	0.543333333	-1.221127454	Down	0.928628873	locus=scaffold0856(226575,227255,-); length=681; function=Mitochondrial import inner membrane translocase subunit TIM17-2 like;	K17795|1|8e-71|267|jcu:105637843|mitochondrial import inner membrane translocase subunit TIM17	-	-	-	gi|802627893|ref|XP_012076870.1|/4.00935e-70/PREDICTED: mitochondrial import inner membrane translocase subunit TIM17-2-like [Jatropha curcas]
scaffold0177_463850	2760	5.606666667	2.593333333	-1.112335645	Down	0.999223374	locus=scaffold0177(461586,466115,+); length=2760; function=TMV resistance protein N like;	K04733|1|2e-102|374|mdm:103447122|interleukin-1 receptor-associated kinase 4 [EC:2.7.11.1];K03283|2|1e-101|372|mtr:MTR_2g040370|heat shock 70kDa protein 1/8	-	-	-	gi|223545855|gb|EEF47358.1|/0/TMV resistance protein N, putative [Ricinus communis]
scaffold0164_1254539	405	5.953333333	15.05	1.337993907	Up	0.999921538	locus=scaffold0164(1253501,1255730,+); length=405; function=Cytochrome b5 isoform B like;	K10534|1|4e-16|84.0|pper:PRUPE_ppa001113mg|nitrate reductase (NAD(P)H) [EC:1.7.1.1 1.7.1.2 1.7.1.3]	-	GO:0008940//nitrate reductase activity;GO:0005506//iron ion binding	GO:0008152//metabolic process	gi|50844675|gb|AAT84459.1|/5.32211e-65/cytochrome b5 isoform Cb5-B [Vernicia fordii]
scaffold0629_437764	1659	0.073333333	1.27	4.114215569	Up	1	locus=scaffold0629(436615,438913,-); length=1659; domain=Cytochrome P450 domain containing; function=Cytochrome P450 77A1 like;	K00517|1|0.0|737|gmx:100783249|	-	GO:0016712//oxidoreductase activity, acting on paired donors, with incorporation or reduction of molecular oxygen, reduced flavin or flavoprotein as one donor, and incorporation of one atom of oxygen;GO:0005506//iron ion binding	GO:0008152//metabolic process	gi|802779360|ref|XP_012091383.1|/0/PREDICTED: cytochrome P450 77A1 [Jatropha curcas]
scaffold0603_657437	411	4.343333333	10.21333333	1.233579213	Up	0.99848055	locus=scaffold0603(657232,657642,+); length=411; function=Histone H3.2 like;	K11253|1|1e-59|228|atr:18422868|histone H3	GO:0000785//chromatin;GO:0043231//intracellular membrane-bounded organelle	GO:0003676//nucleic acid binding	GO:0034728//nucleosome organization	gi|992271660|gb|KXG31833.1|/7.64313e-59/hypothetical protein SORBI_003G065000, partial [Sorghum bicolor]
scaffold0198_606133	675	705.3733333	2148.406667	1.606808163	Up	1	locus=scaffold0198(605764,606542,+); length=675; function=Dehydrin COR47 like;	-	-	-	GO:0009628//response to abiotic stimulus	gi|755573056|gb|AJK30589.1|/1.28168e-20/dehydrin [Hevea brasiliensis]
scaffold0649_582643	1143	4.743333333	0.433333333	-3.452352133	Down	0.999230762	locus=scaffold0649(572792,592494,+); length=1143; function=Oxysterol-binding protein-related protein 4C like;	K20464|1|1e-153|543|jcu:105643910|oxysterol-binding protein-related protein 5/8	-	-	-	gi|802709294|ref|XP_012084542.1|/5.33908e-153/PREDICTED: oxysterol-binding protein-related protein 4B [Jatropha curcas]
scaffold0330_85499	330	1.676666667	0.54	-1.634564587	Down	0.996750325	locus=scaffold0330(85335,85664,-); length=330;	-	-	-	-	-
scaffold0004_825704	1674	3.72	1.293333333	-1.52420847	Down	0.999187148	locus=scaffold0004(824409,827000,-); length=1674; function=Laccase-4 like;	K05909|1|0.0|1011|jcu:105646631|laccase [EC:1.10.3.2]	GO:0005576//extracellular region	GO:0046914//transition metal ion binding;GO:0016682//oxidoreductase activity, acting on diphenols and related substances as donors, oxygen as acceptor	GO:0009808//lignin metabolic process	gi|802750923|ref|XP_012087905.1|/0/PREDICTED: laccase-4-like [Jatropha curcas]
scaffold2907_7454	2193	1.82	4.733333333	1.378918073	Up	0.999203869	locus=scaffold2907(5269,9640,-); length=2193; function=Leucine-rich repeat serine/threonine-protein kinase 1 like;	K15502|1|4e-50|201|adu:107482568|serine/threonine-protein phosphatase 6 regulatory ankyrin repeat subunit A	-	-	-	gi|1000983464|ref|XP_002509752.2|/0/PREDICTED: uncharacterized protein LOC8265453 [Ricinus communis]
scaffold0062_462967	1857.43	26.46	9.46	-1.483900973	Down	1	locus=scaffold0062(464622,466299,+); length=1581; function=Meiosis arrest female protein 1 homolog like;	K17573|1|8e-155|548|spen:107005422|meiosis arrest female protein 1	-	-	-	gi|1000981059|ref|XP_015570591.1|/0/PREDICTED: uncharacterized protein LOC8274957 [Ricinus communis]
scaffold0482_165153	1029	0.266666667	2.396666667	3.167919866	Up	1	locus=scaffold0482(164399,165908,+); length=1029; function=Tetraketide alpha-pyrone reductase 1 like;	K09753|1|4e-40|166|ppp:PHYPADRAFT_229491|cinnamoyl-CoA reductase [EC:1.2.1.44]	-	-	-	gi|1000938776|ref|XP_002533639.2|/1.01747e-144/PREDICTED: cinnamoyl-CoA reductase 2 [Ricinus communis]
scaffold0209_39394	297	2.896666667	0.31	-3.224053556	Down	0.999402092	locus=scaffold0209(39246,39542,+); length=297;	-	-	-	-	gi|802619372|ref|XP_012075507.1|/1.38759e-20/PREDICTED: uncharacterized protein LOC105636774 [Jatropha curcas]
scaffold0475_945027	357	1.543333333	6.92	2.164722345	Up	0.999121692	locus=scaffold0475(944849,945205,+); length=357; function=Auxin-induced protein 6B like;	K09494|1|1e-16|85.5|ats:F775_30175|T-complex protein 1 subunit beta;K14488|2|1e-10|65.5|sbi:SORBI_06g031730|SAUR family protein	-	-	-	gi|731383197|ref|XP_002279318.2|/2.46314e-25/PREDICTED: uncharacterized protein LOC100262379 [Vitis vinifera]
scaffold0143_560916	2124	24.29333333	7.386666667	-1.717565078	Down	1	locus=scaffold0143(559464,562368,+); length=2124; function=Heat shock protein 83 like;	K04079|1|0.0|1166|rcu:8277096|molecular chaperone HtpG	GO:0044424	GO:0005515//protein binding;GO:0032559//adenyl ribonucleotide binding	GO:0044267//cellular protein metabolic process;GO:0050896//response to stimulus	gi|255545176|ref|XP_002513649.1|/0/PREDICTED: heat shock protein 83 [Ricinus communis]
scaffold0046_219609	402	5.856666667	13.99666667	1.256931597	Up	0.999356714	locus=scaffold0046(219409,219810,+); length=402;	K07478|1|5e-42|169|egr:108958286|putative ATPase;K13436|2|2e-29|127|gra:105800941|pto-interacting protein 1 [EC:2.7.11.1]	-	-	-	gi|828311019|ref|XP_012571195.1|/6.12417e-53/PREDICTED: uncharacterized protein LOC105852123 [Cicer arietinum]
scaffold0011_3924381	2232	28.45	11.66	-1.286860864	Down	1	locus=scaffold0011(3921665,3928243,-); length=2232; function=Histone-lysine N-methyltransferase EZA1 like;	K11430|1|0.0|1101|jcu:105642627|histone-lysine N-methyltransferase EZH2 [EC:2.1.1.43]	-	GO:0003676//nucleic acid binding;GO:0016279//protein-lysine N-methyltransferase activity	GO:0016571//histone methylation	gi|802690322|ref|XP_012082902.1|/0/PREDICTED: histone-lysine N-methyltransferase EZA1 isoform X2 [Jatropha curcas]
scaffold0404_429656	453	98.04666667	34.82666667	-1.493276187	Down	1	locus=scaffold0404(429430,429882,+); length=453; function=Putative membrane protein ycf1 (chloroplast) like;	-	GO:0031224//intrinsic component of membrane;GO:0009941//chloroplast envelope	-	-	gi|326909448|ref|YP_004327719.1|/1.61866e-61/hypothetical chloroplast RF1 [Hevea brasiliensis]
scaffold0504_913977	1251	5.686666667	18.30666667	1.686713979	Up	1	locus=scaffold0504(911073,916882,-); length=1251; domain=Protein of unknown function DUF1624 domain containing; function=Heparan-alpha-glucosaminide N-acetyltransferase like;	K10532|1|0.0|681|rcu:8273577|heparan-alpha-glucosaminide N-acetyltransferase [EC:2.3.1.78]	-	-	-	gi|802674906|ref|XP_012081798.1|/0/PREDICTED: heparan-alpha-glucosaminide N-acetyltransferase-like isoform X2 [Jatropha curcas]
scaffold0671_638198	234	2.103333333	0.6	-1.809643099	Down	0.991545827	locus=scaffold0671(638061,638335,+); length=234;	-	-	-	-	-
scaffold0194_565316	852	30.09666667	78.33666667	1.38008403	Up	1	locus=scaffold0194(563646,566986,+); length=852; function=Zinc finger protein CONSTANS-LIKE 5 like;	K03539|1|8e-14|78.6|egu:105046161|ribonuclease P/MRP protein subunit RPP1 [EC:3.1.26.5]	-	-	-	gi|802765889|ref|XP_012090072.1|/1.12767e-140/PREDICTED: uncharacterized protein LOC105648332 isoform X1 [Jatropha curcas]
scaffold0215_753082	321	0.14	1.536666667	3.456305518	Up	0.99756055	locus=scaffold0215(752922,753242,+); length=321;	-	-	-	-	-
scaffold0657_118338	567	2.423333333	0.896666667	-1.434349191	Down	0.99428982	locus=scaffold0657(118055,118621,-); length=567; function=Oxygen-independent coproporphyrinogen-III oxidase-like protein sll1917 like;	-	GO:0044424	GO:0051540;GO:0016634//oxidoreductase activity, acting on the CH-CH group of donors, oxygen as acceptor	GO:0006778//porphyrin-containing compound metabolic process	gi|802648567|ref|XP_012079907.1|/5.49457e-68/PREDICTED: radical S-adenosyl methionine domain-containing protein 1, mitochondrial [Jatropha curcas]
scaffold0389_829400	2598	1.95	0.73	-1.417505755	Down	0.998125718	locus=scaffold0389(828102,830699,-); length=2598; function=Putative pentatricopeptide repeat-containing protein At5g08490 like;	K19589|1|2e-95|351|mtr:MTR_4g024860|release factor glutamine methyltransferase [EC:2.1.1.297];K00026|3|8e-92|339|ats:F775_13649|malate dehydrogenase [EC:1.1.1.37];K15271|4|3e-90|334|sot:102581133|ATP-dependent DNA helicase HFM1/MER3 [EC:3.6.4.12]	-	-	-	gi|802753152|ref|XP_012088425.1|/0/PREDICTED: LOW QUALITY PROTEIN: putative pentatricopeptide repeat-containing protein At5g08490 [Jatropha curcas]
scaffold2530_26752	1590	5.543333333	2.56	-1.114609953	Down	0.998098138	locus=scaffold2530(25958,27547,-); length=1590; function=Putative pentatricopeptide repeat-containing protein At1g12700, mitochondrial like;	K17710|1|1e-154|547|tcc:TCM_025147|pentatricopeptide repeat domain-containing protein 1;K17964|3|4e-145|516|pmum:103323768|leucine-rich PPR motif-containing protein, mitochondrial	-	-	-	gi|802646671|ref|XP_012079624.1|/4.90044e-169/PREDICTED: putative pentatricopeptide repeat-containing protein At1g12700, mitochondrial [Jatropha curcas]
scaffold3397_5532	1182	6.59	1.226666667	-2.4255352	Down	0.999757576	locus=scaffold3397(9109,10290,-); length=1182;	K13130|1|2e-61|195|jcu:105629270|gem associated protein 2	-	-	-	gi|643736562|gb|KDP42852.1|/1.13429e-69/hypothetical protein JCGZ_23794 [Jatropha curcas]
scaffold1785_32689	255	0.95	144.8133333	7.252051212	Up	1	locus=scaffold1785(32562,32816,-); length=255;	-	-	-	-	-
scaffold0938_30769	774	179.9766667	448.9733333	1.318819881	Up	1	locus=scaffold0938(29754,31785,-); length=774; function=(S)-hydroxynitrile lyase like;	K20802|1|1e-69|263|eus:EUTSA_v10014451mg|(R)-mandelonitrile lyase [EC:4.1.2.10];K08233|3|1e-65|250|cic:CICLE_v10032328mg|polyneuridine-aldehyde esterase [EC:3.1.1.78]	-	GO:0016832//aldehyde-lyase activity	-	gi|1708278|sp|P52704.1|HNL_HEVBR/8.55588e-150/RecName: Full=(S)-hydroxynitrile lyase; AltName: Full=(S)-acetone-cyanohydrin lyase; AltName: Full=Oxynitrilase
scaffold0748_42237	726	13.38666667	5.88	-1.186908708	Down	0.999401538	locus=scaffold0748(41499,42976,+); length=726; function=Mitogen-activated protein kinase kinase kinase YODA like;	K20717|1|2e-51|202|jcu:105645790|mitogen-activated protein kinase kinase kinase YODA [EC:2.7.11.25]	-	GO:0016740//transferase activity	-	gi|802738429|ref|XP_012086875.1|/1.05467e-50/PREDICTED: mitogen-activated protein kinase kinase kinase YODA [Jatropha curcas]
scaffold2244_18080	381	7.683333333	3.23	-1.25019818	Down	0.999373075	locus=scaffold2244(17890,18270,+); length=381;	-	-	-	-	-
scaffold0003_5408744	1011	5.643333333	2.013333333	-1.486961519	Down	0.998908005	locus=scaffold0003(5408101,5409387,+); length=1011; function=Galactinol synthase 2 like;	K18819|1|4e-173|608|rcu:8269857|inositol 3-alpha-galactosyltransferase [EC:2.4.1.123]	-	GO:0016740//transferase activity	-	gi|661346104|gb|AIE11286.1|/4.43408e-177/galactinol synthase [Manihot esculenta]
scaffold0692_218004	420	1.436666667	3.33	1.212796809	Up	0.988528702	locus=scaffold0692(217795,218214,+); length=420;	-	-	GO:0004672//protein kinase activity;GO:0000166//nucleotide binding	-	gi|1000978637|ref|XP_015571236.1|/8.9777e-44/PREDICTED: uncharacterized protein LOC8272581 [Ricinus communis]
scaffold0049_2810209	1473	84.30666667	38.45333333	-1.132538055	Down	1	locus=scaffold0049(2805843,2814576,+); length=1473; domain=Aminoacyl-tRNA synthetase, class II (D/K/N) domain containing; function=Aspartate--tRNA ligase, cytoplasmic like;	K01876|1|3e-163|576|rcu:8282458|aspartyl-tRNA synthetase [EC:6.1.1.12]	GO:0044424	GO:0004812//aminoacyl-tRNA ligase activity;GO:0032559//adenyl ribonucleotide binding	GO:0006418//tRNA aminoacylation for protein translation	gi|255564914|ref|XP_002523450.1|/1.38457e-162/PREDICTED: aspartate--tRNA ligase 2, cytoplasmic [Ricinus communis]
scaffold0022_2647683	468	5.02	2.426666667	-1.048711414	Down	0.997381337	locus=scaffold0022(2647423,2647944,+); length=468;	-	-	-	-	gi|823250962|ref|XP_012458064.1|/7.20176e-25/PREDICTED: uncharacterized protein LOC105778857 [Gossypium raimondii]
scaffold0017_3562291	1425	2.516666667	6.623333333	1.396043323	Up	0.998545297	locus=scaffold0017(3561049,3563534,-); length=1425; domain=Carboxyl transferase domain containing; function=Acetyl-coenzyme A carboxylase carboxyl transferase subunit beta, chloroplastic like;	K01963|1|0.0|729|rcu:11542326|acetyl-CoA carboxylase carboxyl transferase subunit beta [EC:6.4.1.2]	GO:0043234//protein complex;GO:0009536//plastid	GO:0016421//CoA carboxylase activity;GO:0000166//nucleotide binding	GO:0006631//fatty acid metabolic process	gi|326909402|ref|YP_004327671.1|/0/acetyl-CoA carboxylase beta subunit [Hevea brasiliensis]
scaffold3409_2150	471	5.493333333	19.05666667	1.794542048	Up	0.999016988	locus=scaffold3409(1915,2385,-); length=471; function=17.9 kDa class II heat shock protein like;	K13993|1|5e-56|216|pxb:103927504|HSP20 family protein	-	-	GO:0050896//response to stimulus	gi|694412815|ref|XP_009334706.1|/2.35909e-55/PREDICTED: 17.9 kDa class II heat shock protein-like [Pyrus x bretschneideri]
scaffold0195_988631	1323	0.01	4.106666667	8.68182404	Up	1	locus=scaffold0195(987537,989726,+); length=1323; function=COBRA-like protein 4 like;	-	-	-	-	gi|1000975825|ref|XP_015571931.1|/0/PREDICTED: COBRA-like protein 4 [Ricinus communis]
scaffold1511_12751	939	3.94	1.17	-1.7516871	Down	0.999194639	locus=scaffold1511(12168,13335,+); length=939; function=Putative disease resistance protein RGA4 like;	K20029|1|3e-38|159|tcc:TCM_043234|palmitoyltransferase ZDHHC3/7/25 [EC:2.3.1.225];K19613|2|4e-31|136|tcc:TCM_031013|leucine-rich repeat protein SHOC2	-	-	-	gi|590607544|ref|XP_007021012.1|/2.2346e-39/Leucine-rich repeat containing protein [Theobroma cacao]
scaffold0030_1472226	510	0.243333333	1.766666667	2.860023991	Up	0.998604766	locus=scaffold0030(1470753,1473699,-); length=510; function=LOB domain-containing protein 4 like;	K13944|1|1e-33|142|fve:101304147|	-	-	-	gi|224053699|ref|XP_002297935.1|/8.21666e-77/LOB domain protein 3 [Populus trichocarpa]
scaffold1157_82699	3249	2.806666667	0.48	-2.547751422	Down	0.999982657	locus=scaffold1157(81075,84323,+); length=3249; function=Disease resistance protein RPP8 like;	K13457|1|1e-108|395|nnu:104603307|disease resistance protein RPM1	-	-	-	gi|802555108|ref|XP_012065252.1|/0/PREDICTED: putative disease resistance protein At1g59780 [Jatropha curcas]
scaffold0432_735399	660	12.81666667	28.10666667	1.132891269	Up	0.999973236	locus=scaffold0432(733802,736997,+); length=660; function=Putative vesicle-associated membrane protein 726 like;	K08511|1|1e-106|386|rcu:8280693|vesicle-associated membrane protein 72	GO:0031224//intrinsic component of membrane	-	GO:0006810//transport	gi|255554170|ref|XP_002518125.1|/5.50756e-106/PREDICTED: vesicle-associated membrane protein 721 [Ricinus communis]
scaffold0584_441553	516	46.3	23.01	-1.00875121	Down	1	locus=scaffold0584(441296,441811,-); length=516;	K05285|1|2e-28|125|ats:F775_00582|phosphatidylinositol glycan, class N [EC:2.7.-.-];K13462|2|9e-22|103|ats:F775_09185|guanine nucleotide-exchange factor;K11000|3|9e-22|103|ats:F775_15227|callose synthase [EC:2.4.1.-];K07052|4|1e-21|103|ats:F775_13744|uncharacterized protein;K18723|5|9e-16|83.6|ats:F775_25062|nucleoporin GLE1	-	-	-	gi|698469298|ref|XP_009783549.1|/4.59132e-38/PREDICTED: uncharacterized protein LOC104232135 [Nicotiana sylvestris]
scaffold0010_3606041	1200	27.23	7.17	-1.925151958	Down	1	locus=scaffold0010(3605442,3606641,+); length=1200;	-	-	-	-	gi|802558698|ref|XP_012065777.1|/2.96147e-24/PREDICTED: glutamic acid-rich protein-like [Jatropha curcas]
scaffold0538_111425	243	2.01	4.443333333	1.144446873	Up	0.98598369	locus=scaffold0538(111304,111546,-); length=243;	-	-	-	-	-
scaffold0731_83250	744	0.48	1.336666667	1.477533425	Up	0.987364102	locus=scaffold0731(82386,84115,+); length=744; domain=PPPDE putative peptidase domain containing; function=DeSI-like protein At4g17486 like;	K08825|1|4e-18|92.4|ccp:CHC_T00008514001|dual specificity tyrosine-phosphorylation-regulated kinase 1 [EC:2.7.12.1]	-	-	-	gi|802539133|ref|XP_012069624.1|/7.17178e-135/PREDICTED: deSI-like protein At4g17486 [Jatropha curcas]
scaffold0470_493769	336	5.673333333	20.26666667	1.836840287	Up	0.999999871	locus=scaffold0470(493563,493975,-); length=336;	-	-	-	-	-
scaffold1512_88787	4764	23.87333333	9.78	-1.287493648	Down	0.999999999	locus=scaffold1512(84556,93018,-); length=4764; function=Zinc finger CCCH domain-containing protein 7 like;	K14404|1|2e-16|90.5|ccp:CHC_T00010067001|cleavage and polyadenylation specificity factor subunit 4	-	-	-	gi|223540522|gb|EEF42089.1|/0/protein with unknown function [Ricinus communis]
scaffold1056_233368	516	8.436666667	1.58	-2.416748543	Down	0.99988087	locus=scaffold1056(231547,232062,-); length=516; function=Genome polyprotein like;	K17964|1|3e-44|178|cam:101506267|leucine-rich PPR motif-containing protein, mitochondrial	-	-	-	gi|1000959271|ref|XP_015576507.1|/5.0528e-53/PREDICTED: uncharacterized protein LOC107261471 [Ricinus communis]
scaffold0203_594116	468	11.73	4.603333333	-1.349452194	Down	0.999362284	locus=scaffold0203(593551,594681,+); length=468;	-	-	-	-	gi|566147314|ref|XP_002297669.2|/2.02955e-19/hypothetical protein POPTR_0001s05180g [Populus trichocarpa]
scaffold0292_787524	492	3.03	0.783333333	-1.951619538	Down	0.999382727	locus=scaffold0292(787106,787942,+); length=492;	K01303|1|8e-13|73.6|fve:101311565|acylaminoacyl-peptidase [EC:3.4.19.1];K16578|2|1e-07|56.2|mdm:103422243|CLIP-associating protein 1/2	-	-	-	gi|731346446|ref|XP_010684460.1|/5.69599e-53/PREDICTED: uncharacterized protein LOC104899020 [Beta vulgaris subsp. vulgaris]
scaffold0475_405186	771	7.333333333	3.406666667	-1.106108327	Down	0.999365393	locus=scaffold0475(403094,407279,-); length=771; domain=Zinc finger, RING-CH-type domain containing; function=E3 ubiquitin-protein ligase MARCH8 like;	K10656|1|4e-114|411|pxb:103938046|E3 ubiquitin-protein ligase MARCH1/8 [EC:2.3.2.27]	-	GO:0046914//transition metal ion binding	-	gi|802742516|ref|XP_012087334.1|/2.93819e-126/PREDICTED: E3 ubiquitin-protein ligase MARCH2 isoform X1 [Jatropha curcas]
scaffold0221_328922	1257	73.26666667	158.6766667	1.114861111	Up	1	locus=scaffold0221(326623,331222,-); length=1257; function=Solanesyl diphosphate synthase 2, chloroplastic like;	K05356|1|0.0|724|rcu:8258714|all-trans-nonaprenyl-diphosphate synthase [EC:2.5.1.84 2.5.1.85]	-	GO:0016765//transferase activity, transferring alkyl or aryl (other than methyl) groups	GO:0006720//isoprenoid metabolic process	gi|90200410|gb|ABD92707.1|/0/solanesyl diphosphate synthase [Hevea brasiliensis]
scaffold1492_15399	609	11.93	24.73666667	1.052057063	Up	0.999987905	locus=scaffold1492(13940,16858,-); length=609; domain=Proteasome, subunit alpha/beta domain containing; function=Proteasome subunit beta type-2-A like;	K02734|1|4e-107|387|tcc:TCM_020662|20S proteasome subunit beta 4 [EC:3.4.25.1]	GO:0043231//intracellular membrane-bounded organelle;GO:0000502//proteasome complex	GO:0004175//endopeptidase activity	GO:0006508//proteolysis	gi|313585320|gb|ADR70865.1|/6.82352e-110/20S proteasome beta subunit D2 [Hevea brasiliensis]
scaffold0288_1332720	1155	1.213333333	3.046666667	1.328255715	Up	0.997507652	locus=scaffold0288(1331853,1333588,+); length=1155; function=Interactor of constitutive active ROPs 1 like;	K03231|1|6e-34|145|mtr:MTR_8g008740|elongation factor 1-alpha;K10352|2|2e-07|58.2|mus:103974110|myosin heavy chain	-	-	-	gi|255578532|ref|XP_002530129.1|/7.18528e-105/PREDICTED: interactor of constitutive active ROPs 4 [Ricinus communis]
scaffold2429_28828	3135	22.61333333	10.55333333	-1.099474914	Down	0.999999821	locus=scaffold2429(27261,30395,-); length=3135; function=Probable pre-mRNA-splicing factor ATP-dependent RNA helicase like;	K12818|1|0.0|1513|rcu:8268663|ATP-dependent RNA helicase DHX8/PRP22 [EC:3.6.4.13]	-	GO:0003676//nucleic acid binding;GO:0032559//adenyl ribonucleotide binding;GO:0042623//ATPase activity, coupled	-	gi|255583850|ref|XP_002532676.1|/0/PREDICTED: probable pre-mRNA-splicing factor ATP-dependent RNA helicase DEAH5 [Ricinus communis]
scaffold0379_46297	3081	1.536666667	5.233333333	1.767925903	Up	0.999996928	locus=scaffold0379(44677,47917,-); length=3081; function=Probable LRR receptor-like serine/threonine-protein kinase At3g47570 like;	K04730|1|0.0|818|jcu:105633420|interleukin-1 receptor-associated kinase 1 [EC:2.7.11.1]	-	-	-	gi|1000946377|ref|XP_015580924.1|/0/PREDICTED: probable LRR receptor-like serine/threonine-protein kinase At3g47570 isoform X1 [Ricinus communis]
scaffold0011_3848546	489	36.84	18.31333333	-1.008378652	Down	1	locus=scaffold0011(3848153,3848939,-); length=489; function=Universal stress protein A-like protein like;	-	-	-	GO:0050896//response to stimulus	gi|802689779|ref|XP_012082879.1|/1.00922e-70/PREDICTED: universal stress protein A-like protein [Jatropha curcas]
scaffold0484_928480	417	36.55	101.7	1.476376368	Up	1	locus=scaffold0484(927810,929150,-); length=417; function=Glycine-rich RNA-binding protein 2, mitochondrial like;	K12741|1|2e-29|127|nnu:104597946|heterogeneous nuclear ribonucleoprotein A1/A3	-	GO:0005488//binding	-	gi|255563618|ref|XP_002522811.1|/2.80042e-45/PREDICTED: glycine-rich RNA-binding protein 2, mitochondrial [Ricinus communis]
scaffold0976_142838	921	9.11	2.83	-1.686649001	Down	0.999946108	locus=scaffold0976(141363,144766,+); length=921; domain=GPI transamidase subunit PIG-U domain containing; function=Phosphatidylinositol glycan anchor biosynthesis class U protein like;	K05293|1|9e-110|397|jcu:105645870|phosphatidylinositol glycan, class U	GO:0044425	-	-	gi|802740979|ref|XP_012086988.1|/4.45393e-109/PREDICTED: phosphatidylinositol glycan anchor biosynthesis class U protein-like isoform X1 [Jatropha curcas]
scaffold1729_17590	459	11.95	25.52666667	1.094994541	Up	0.999681797	locus=scaffold1729(17361,17819,-); length=459; function=Calmodulin-like protein 3 like;	K01148|1|9e-72|269|jcu:105644861|poly(A)-specific ribonuclease [EC:3.1.13.4];K13448|3|3e-68|257|pop:POPTR_0002s24020g|calcium-binding protein CML	-	GO:0046872//metal ion binding	-	gi|643739481|gb|KDP45235.1|/1.71307e-71/hypothetical protein JCGZ_15100 [Jatropha curcas]
scaffold0661_538027	1314	1.183333333	0.59	-1.004069664	Down	0.991971123	locus=scaffold0661(537371,538684,-); length=1314; function=Aspartic proteinase nepenthesin-1 like;	K02882|1|1e-19|98.6|aip:107606484|large subunit ribosomal protein L18Ae;K00924|3|2e-16|87.8|ath:AT5G22850|	-	GO:0004175//endopeptidase activity	GO:0019538//protein metabolic process	gi|255545932|ref|XP_002514026.1|/0/PREDICTED: protein ASPARTIC PROTEASE IN GUARD CELL 2 [Ricinus communis]
scaffold1871_25112	1440	1.503333333	3.463333333	1.203996316	Up	0.996523225	locus=scaffold1871(24393,25832,+); length=1440; function=Ammonium transporter 1 member 3 like;	K03320|1|0.0|745|jcu:105630470|ammonium transporter, Amt family	GO:0031224//intrinsic component of membrane	GO:0015101//organic cation transmembrane transporter activity	GO:0015696//ammonium transport	gi|802538356|ref|XP_012067687.1|/0/PREDICTED: ammonium transporter 1 member 3 [Jatropha curcas]
scaffold0262_381297	888	11.56666667	3.936666667	-1.554926698	Down	0.999360794	locus=scaffold0262(378484,384111,+); length=888; function=Cell wall integrity protein scw1 like;	-	-	-	-	gi|255568059|ref|XP_002525006.1|/1.15572e-50/PREDICTED: RNA-binding protein with multiple splicing [Ricinus communis]
scaffold0779_401465	1455	0.393333333	1.063333333	1.434769564	Up	0.990624648	locus=scaffold0779(400197,402733,+); length=1455; domain=Multi antimicrobial extrusion protein domain containing; function=Protein TRANSPARENT TESTA 12 like;	K03327|1|0.0|714|rcu:8268583|multidrug resistance protein, MATE family	GO:0044464	GO:0015291//secondary active transmembrane transporter activity	GO:0015893//drug transport	gi|255580252|ref|XP_002530956.1|/0/PREDICTED: protein DETOXIFICATION 24 [Ricinus communis]
scaffold1994_42926	753	2.29	0.673333333	-1.765954806	Down	0.997038509	locus=scaffold1994(42550,43302,-); length=753; function=Serine/threonine-protein kinase KIPK like;	K20715|1|1e-108|393|nnu:104587984|phototropin [EC:2.7.11.1];K08286|5|7e-61|234|csv:101209748|protein-serine/threonine kinase [EC:2.7.11.-]	-	GO:0004672//protein kinase activity;GO:0032559//adenyl ribonucleotide binding	GO:0006464//cellular protein modification process	gi|255576359|ref|XP_002529072.1|/2.21894e-123/PREDICTED: serine/threonine-protein kinase AGC1-5 [Ricinus communis]
scaffold0011_849179	363	1.74	0.846666667	-1.03922131	Down	0.967139292	locus=scaffold0011(848998,849360,+); length=363;	-	-	-	-	-
scaffold1415_74233	1437	0.806666667	2.07	1.359586221	Up	0.998749446	locus=scaffold1415(72444,76023,-); length=1437; domain=Cytochrome P450 domain containing; function=Abscisic acid 8'-hydroxylase 4 like;	K09843|1|0.0|785|rcu:8262889|(+)-abscisic acid 8'-hydroxylase [EC:1.14.13.93]	-	GO:0016491//oxidoreductase activity;GO:0005506//iron ion binding	GO:0008152//metabolic process	gi|643722049|gb|KDP31928.1|/0/hypothetical protein JCGZ_12389 [Jatropha curcas]
scaffold1101_26195	339	17.74666667	6.696666667	-1.406033007	Down	1	locus=scaffold1101(25880,26511,-); length=339; function=50S ribosomal protein L24, chloroplastic like;	K02895|1|1e-45|181|jcu:105632864|large subunit ribosomal protein L24	GO:0030529//intracellular ribonucleoprotein complex	GO:0005198//structural molecule activity	GO:0010467//gene expression	gi|802587047|ref|XP_012070712.1|/8.01597e-45/PREDICTED: 50S ribosomal protein L24, chloroplastic [Jatropha curcas]
scaffold0346_459762	1746	1.423333333	0.486666667	-1.548267701	Down	0.997382051	locus=scaffold0346(451339,468186,+); length=1746;	K05658|1|1e-76|288|mdm:103423936|ATP-binding cassette, subfamily B (MDR/TAP), member 1 [EC:3.6.3.44];K01230|2|7e-28|126|vvi:100242837|mannosyl-oligosaccharide alpha-1,2-mannosidase [EC:3.2.1.113];K14007|3|6e-27|123|obr:102710266|protein transport protein SEC24;K13963|4|2e-16|88.6|bvg:104905047|serpin B;K03065|5|2e-09|65.5|atr:18422502|26S proteasome regulatory subunit T5	-	-	-	gi|731417170|ref|XP_010660195.1|/2.75618e-144/PREDICTED: uncharacterized protein LOC104881492 [Vitis vinifera]
scaffold1368_52032	1002	1.843333333	3.736666667	1.019434893	Up	0.997452232	locus=scaffold1368(51480,52584,-); length=1002; function=GATA transcription factor 5 like;	K17895|1|5e-31|135|aip:107619293|GATA-binding protein 3	-	-	-	gi|802563990|ref|XP_012067181.1|/6.69759e-85/PREDICTED: GATA transcription factor 5-like [Jatropha curcas]
scaffold0472_927615	441	2.986666667	0.89	-1.74665899	Down	0.993353084	locus=scaffold0472(926761,927201,+); length=441; function=Putative glycerol-3-phosphate transporter 5 like;	K13783|1|5e-46|183|jcu:105641222|MFS transporter, OPA family, solute carrier family 37 (glycerol-3-phosphate transporter), member 1/2	-	-	-	gi|802665664|ref|XP_012081112.1|/2.81347e-45/PREDICTED: putative glycerol-3-phosphate transporter 5 [Jatropha curcas]
scaffold0580_477509	1479	11.13333333	5.17	-1.106649416	Down	0.999090455	locus=scaffold0580(476707,478312,+); length=1479;	-	-	-	-	gi|802741488|ref|XP_012087095.1|/0/PREDICTED: uncharacterized protein LOC105645952 [Jatropha curcas]
scaffold0736_231491	720	1.116666667	2.84	1.346692335	Up	0.995696415	locus=scaffold0736(231049,231934,+); length=720; function=Pathogen-related protein like;	-	-	-	-	gi|255570388|ref|XP_002526153.1|/1.08923e-108/PREDICTED: pathogen-related protein [Ricinus communis]
scaffold0362_1105988	549	13.47	30.59666667	1.183624637	Up	0.999958065	locus=scaffold0362(1104347,1107630,-); length=549; function=Proline-rich receptor-like protein kinase PERK1 like;	K04733|1|1e-32|140|gra:105788067|interleukin-1 receptor-associated kinase 4 [EC:2.7.11.1]	-	-	-	gi|823140803|ref|XP_012470226.1|/4.40988e-32/PREDICTED: proline-rich receptor-like protein kinase PERK15 [Gossypium raimondii]
scaffold0214_1073849	1182	3.18	9.26	1.541985428	Up	0.994069582	locus=scaffold0214(1072475,1075224,-); length=1182;	-	-	-	-	gi|802692053|ref|XP_012082968.1|/7.3061e-169/PREDICTED: uncharacterized protein LOC105642675 [Jatropha curcas]
scaffold0544_779325	246	1.443333333	0.57	-1.3403707	Down	0.953171937	locus=scaffold0544(779142,779508,+); length=246;	-	-	-	-	-
scaffold0222_804744	1422	5.533333333	18.58666667	1.74804732	Up	1	locus=scaffold0222(802918,806571,-); length=1422; function=Serine carboxypeptidase-like 31 like;	K16297|1|0.0|855|rcu:8281726|serine carboxypeptidase-like clade II [EC:3.4.16.-]	-	GO:0004180//carboxypeptidase activity	GO:0019538//protein metabolic process	gi|255560778|ref|XP_002521402.1|/0/PREDICTED: serine carboxypeptidase-like 31 isoform X2 [Ricinus communis]
scaffold0060_2790859	642	0.56	1.436666667	1.359226636	Up	0.996887608	locus=scaffold0060(2790288,2791430,+); length=642;	-	-	-	-	gi|255557961|ref|XP_002520009.1|/7.64138e-65/PREDICTED: uncharacterized protein LOC8283067 [Ricinus communis]
scaffold0056_883072	1533	3.78	1.85	-1.030860964	Down	0.997052556	locus=scaffold0056(881814,884330,+); length=1533; domain=Cytochrome P450 domain containing; function=Cytochrome P450 71B34 like;	K20617|1|9e-170|597|egr:104433477|cytochrome P450 family 71 subfamily A;K01773|2|1e-165|584|pop:POPTR_0008s18810g|aldoxime dehydratase [EC:4.99.1.-];K00517|4|2e-155|550|aly:ARALYDRAFT_484394|	-	GO:0016709//oxidoreductase activity, acting on paired donors, with incorporation or reduction of molecular oxygen, NAD(P)H as one donor, and incorporation of one atom of oxygen;GO:0005506//iron ion binding	GO:0008152//metabolic process	gi|255564478|ref|XP_002523235.1|/0/PREDICTED: cytochrome P450 71B10 [Ricinus communis]
scaffold0157_679106	4266	0.68	1.866666667	1.456857675	Up	0.999503913	locus=scaffold0157(674125,684088,+); length=4266; function=G-type lectin S-receptor-like serine/threonine-protein kinase At1g67520 like;	K04733|1|0.0|1013|jcu:105633483|interleukin-1 receptor-associated kinase 4 [EC:2.7.11.1]	-	-	-	gi|802592227|ref|XP_012071470.1|/0/PREDICTED: putative G-type lectin S-receptor-like serine/threonine-protein kinase At1g61610 [Jatropha curcas]
scaffold0037_382044	411	6.763333333	24.35333333	1.848312889	Up	0.99999888	locus=scaffold0037(381839,382249,+); length=411; function=Histone H3.2 like;	K11253|1|1e-59|228|pda:103711388|histone H3	GO:0000785//chromatin;GO:0043231//intracellular membrane-bounded organelle	GO:0003676//nucleic acid binding	GO:0034728//nucleosome organization	gi|901800372|gb|KMZ60580.1|/5.85214e-59/histone H3 [Zostera marina]
scaffold0300_1135489	153	16.77333333	8.203333333	-1.031887264	Down	0.994447355	locus=scaffold0300(1134223,1136756,-); length=153;	K18666|1|5e-16|83.6|gmx:106799459|activating signal cointegrator complex subunit 1;K03327|2|7e-07|53.1|rcu:8278288|multidrug resistance protein, MATE family	-	-	-	gi|720100357|ref|XP_010248219.1|/1.24453e-16/PREDICTED: uncharacterized protein LOC104591131 [Nelumbo nucifera]
scaffold2691_18720	624	0.516666667	1.886666667	1.868533838	Up	0.998599638	locus=scaffold2691(18409,19032,+); length=624; function=Lectin like;	K04733|1|2e-21|102|gra:105779132|interleukin-1 receptor-associated kinase 4 [EC:2.7.11.1]	-	GO:0005488//binding	-	gi|1000963279|ref|XP_015575488.1|/3.84285e-31/PREDICTED: LOW QUALITY PROTEIN: lectin beta-1 and beta-2 chains [Ricinus communis]
scaffold0239_405668	1077	3.083333333	10.40666667	1.754945267	Up	0.999991102	locus=scaffold0239(403607,405953,-); length=1077; function=Probable low-specificity L-threonine aldolase 1 like;	K01620|1|0.0|639|rcu:8258622|threonine aldolase [EC:4.1.2.48]	-	GO:0048037//cofactor binding;GO:0016832//aldehyde-lyase activity	GO:0019752//carboxylic acid metabolic process	gi|255561931|ref|XP_002521974.1|/0/PREDICTED: probable low-specificity L-threonine aldolase 1 [Ricinus communis]
scaffold0913_98446	519	1.523333333	5	1.71469643	Up	0.998749513	locus=scaffold0913(97707,99186,-); length=519;	K01051|1|8e-09|60.5|sita:101776988|pectinesterase [EC:3.1.1.11]	-	-	-	gi|802592923|ref|XP_012071823.1|/8.8865e-50/PREDICTED: uncharacterized protein LOC105633774 isoform X3 [Jatropha curcas]
scaffold1969_622	354	0.01	1.01	6.658211483	Up	1	locus=scaffold1969(446,799,+); length=354;	-	-	-	-	gi|802578026|ref|XP_012069310.1|/5.17653e-07/PREDICTED: protein app1-like [Jatropha curcas]
scaffold0378_168528	480	9.953333333	30.99333333	1.63870626	Up	1	locus=scaffold0378(165914,171143,+); length=480;	-	-	-	-	gi|802585117|ref|XP_012070250.1|/1.40036e-66/PREDICTED: uncharacterized protein LOC105632476 [Jatropha curcas]
scaffold0029_2392921	2385	15.68	7.47	-1.069745411	Down	0.999993561	locus=scaffold0029(2391729,2394113,-); length=2385; function=G-type lectin S-receptor-like serine/threonine-protein kinase At5g24080 like;	K04733|1|0.0|880|cmo:103504500|interleukin-1 receptor-associated kinase 4 [EC:2.7.11.1]	-	GO:0030246//carbohydrate binding;GO:0004713//protein tyrosine kinase activity;GO:0032559//adenyl ribonucleotide binding	GO:0006464//cellular protein modification process;GO:0008037//cell recognition	gi|802596778|ref|XP_012072356.1|/0/PREDICTED: G-type lectin S-receptor-like serine/threonine-protein kinase At1g34300 [Jatropha curcas]
scaffold0964_23275	579	1.503333333	5.063333333	1.751922531	Up	0.998751827	locus=scaffold0964(23002,23667,+); length=579;	-	-	-	-	gi|802680175|ref|XP_012082001.1|/1.37584e-37/PREDICTED: uncharacterized protein LOC105641954 [Jatropha curcas]
scaffold0491_522156	1383	11.42666667	5.663333333	-1.012681257	Down	0.999365913	locus=scaffold0491(520859,523453,-); length=1383; function=Bifunctional uridylyltransferase/uridylyl-removing enzyme like;	K00688|1|4e-07|57.4|aip:107623631|glycogen phosphorylase [EC:2.4.1.1]	-	GO:0031406//carboxylic acid binding	-	gi|223550254|gb|EEF51741.1|/0/amino acid binding protein, putative [Ricinus communis]
scaffold0113_2230243	2475	1.133333333	0.15	-2.91753784	Down	0.999381787	locus=scaffold0113(2225264,2234982,-); length=2475; function=Proline-rich receptor-like protein kinase PERK3 like;	K04730|1|6e-150|532|rcu:8274498|interleukin-1 receptor-associated kinase 1 [EC:2.7.11.1];K13436|3|5e-78|293|aly:ARALYDRAFT_681781|pto-interacting protein 1 [EC:2.7.11.1];K04733|4|1e-73|279|gmx:100801413|interleukin-1 receptor-associated kinase 4 [EC:2.7.11.1]	-	GO:0004672//protein kinase activity	-	gi|255549990|ref|XP_002516046.1|/3.31751e-149/PREDICTED: probable leucine-rich repeat receptor-like protein kinase At5g49770 [Ricinus communis]
scaffold0418_207929	1437	4.943333333	1.833333333	-1.431015074	Down	0.998786707	locus=scaffold0418(207211,208647,-); length=1437; function=Pentatricopeptide repeat-containing protein At1g20300, mitochondrial like;	K17964|1|5e-42|173|smo:SELMODRAFT_96794|leucine-rich PPR motif-containing protein, mitochondrial	-	-	-	gi|255565671|ref|XP_002523825.1|/0/PREDICTED: pentatricopeptide repeat-containing protein At1g20300, mitochondrial [Ricinus communis]
scaffold0299_147152	1251	41.35333333	111.05	1.425133864	Up	0.999994463	locus=scaffold0299(146527,147777,+); length=1251;	-	-	-	-	gi|802585436|ref|XP_012070426.1|/9.1423e-08/PREDICTED: DNA ligase 1-like [Jatropha curcas]
scaffold1021_91470	255	1.06	0.01	-6.727920455	Down	1	locus=scaffold1021(91343,91597,+); length=255;	-	-	GO:0033764//steroid dehydrogenase activity, acting on the CH-OH group of donors, NAD or NADP as acceptor	GO:0008202//steroid metabolic process	gi|255567343|ref|XP_002524651.1|/1.03429e-15/PREDICTED: tetraketide alpha-pyrone reductase 1 [Ricinus communis]
scaffold0718_504605	1935	9.556666667	4.173333333	-1.195307342	Down	0.999699982	locus=scaffold0718(503407,505803,-); length=1935; function=Disease resistance protein At4g27190 like;	K13459|1|2e-178|626|pop:POPTR_0369s00230g|disease resistance protein RPS2	-	-	-	gi|566169415|ref|XP_006382679.1|/0/putative disease resistance gene NBS-LRR family protein [Populus trichocarpa]
scaffold0245_160927	303	16.51666667	6.56	-1.332154837	Down	0.999807434	locus=scaffold0245(160190,161664,+); length=303;	K19199|1|8e-17|86.3|ppp:PHYPADRAFT_141673|histone-lysine N-methyltransferase SETD3 [EC:2.1.1.43]	-	-	-	gi|802539413|ref|XP_012070924.1|/4.13317e-33/PREDICTED: ribulose-1,5 bisphosphate carboxylase/oxygenase large subunit N-methyltransferase, chloroplastic [Jatropha curcas]
scaffold0791_79155	567	2.396666667	0.73	-1.715060901	Down	0.990465002	locus=scaffold0791(78872,79438,-); length=567;	-	-	-	-	-
scaffold0008_2952167	324	1.44	4.58	1.669278787	Up	0.992697405	locus=scaffold0008(2951915,2952420,-); length=324;	-	-	-	-	-
scaffold0538_246584	1932	7.156666667	14.45666667	1.014375252	Up	0.999736891	locus=scaffold0538(244955,248213,+); length=1932; function=Probable serine/threonine-protein kinase At1g18390 like;	K04733|1|0.0|806|cic:CICLE_v10018735mg|interleukin-1 receptor-associated kinase 4 [EC:2.7.11.1]	-	-	-	gi|1000954267|ref|XP_015578285.1|/0/PREDICTED: probable serine/threonine-protein kinase At1g18390 isoform X3 [Ricinus communis]
scaffold2474_21105	927	5.656666667	1.97	-1.521756529	Down	0.999422753	locus=scaffold2474(20405,21806,+); length=927;	-	-	GO:0046914//transition metal ion binding	-	gi|802555144|ref|XP_012065273.1|/6.47815e-128/PREDICTED: uncharacterized protein LOC105628473 [Jatropha curcas]
scaffold1228_55679	681	88.00666667	176.6266667	1.005018454	Up	1	locus=scaffold1228(54477,56881,+); length=681; function=Pathogen-related protein like;	-	-	-	-	gi|802621049|ref|XP_012075817.1|/2.04961e-82/PREDICTED: pathogen-related protein-like [Jatropha curcas]
scaffold1687_13235	900	0.636666667	1.786666667	1.488660362	Up	0.997571793	locus=scaffold1687(11682,14788,-); length=900; function=NAC domain-containing protein 21/22 like;	K05941|1|3e-25|116|mdm:103435918|glutathione gamma-glutamylcysteinyltransferase [EC:2.3.2.15];K12581|2|7e-16|85.5|bna:106383523|CCR4-NOT transcription complex subunit 7/8;K13126|3|1e-10|68.2|fve:101312606|polyadenylate-binding protein;K01054|4|3e-10|67.0|bna:106399005|acylglycerol lipase [EC:3.1.1.23]	-	-	-	gi|925170309|gb|ALC79071.1|/1.41385e-128/NAC transcription factors 94 [Manihot esculenta]
scaffold0378_248619	379.3	24.89666667	53.31333333	1.09854379	Up	1	locus=scaffold0378(247886,249563,-); length=378;	-	-	-	-	gi|1000964576|ref|XP_002520023.2|/1.03717e-31/PREDICTED: uncharacterized protein LOC8280229 [Ricinus communis]
scaffold1410_17346	429	2.316666667	1.03	-1.16940614	Down	0.968488054	locus=scaffold1410(15950,17472,+); length=429; function=Probable pinoresinol-lariciresinol reductase 3 like;	K13081|1|2e-21|101|pop:POPTR_0010s13990g|leucoanthocyanidin reductase [EC:1.17.1.3]	-	GO:0016628//oxidoreductase activity, acting on the CH-CH group of donors, NAD or NADP as acceptor	GO:0008152//metabolic process	gi|255543709|ref|XP_002512917.1|/8.84375e-60/PREDICTED: probable pinoresinol-lariciresinol reductase 3 [Ricinus communis]
scaffold0099_179565	1494.31	512.56	155.9533333	-1.716606507	Down	1	locus=scaffold0099(179243,180941,+); length=1302; domain=Tetrapyrrole biosynthesis, glutamyl-tRNA reductase, dimerisation domain,Tetrapyrrole biosynthesis, glutamyl-tRNA reductase, N-terminal domain containing; function=Glutamyl-tRNA reductase 1, chloroplastic like;	K02492|1|0.0|744|rcu:8288065|glutamyl-tRNA reductase [EC:1.2.1.70]	GO:0009536//plastid;GO:0009536//plastid	GO:0016620//oxidoreductase activity, acting on the aldehyde or oxo group of donors, NAD or NADP as acceptor;GO:0016616//oxidoreductase activity, acting on the CH-OH group of donors, NAD or NADP as acceptor;GO:0000166//nucleotide binding;GO:0016620//oxidoreductase activity, acting on the aldehyde or oxo group of donors, NAD or NADP as acceptor;GO:0016616//oxidoreductase activity, acting on the CH-…	GO:0006779//porphyrin-containing compound biosynthetic process;GO:0006779//porphyrin-containing compound biosynthetic process	gi|802570277|ref|XP_012068090.1|/0/PREDICTED: glutamyl-tRNA reductase 1, chloroplastic-like [Jatropha curcas]
scaffold1039_197487	1368	0.483333333	1.883333333	1.962197967	Up	0.999224846	locus=scaffold1039(193187,201788,+); length=1368; domain=Cytochrome P450 domain containing; function=Beta-amyrin 28-oxidase like;	K20667|1|4e-92|339|rcu:8262747|beta-amyrin 28-monooxygenase [EC:1.14.13.201]	-	GO:0016491//oxidoreductase activity;GO:0005506//iron ion binding	-	gi|255571712|ref|XP_002526799.1|/1.97983e-91/PREDICTED: beta-amyrin 28-oxidase [Ricinus communis]
scaffold1144_199172	348	1.7	3.826666667	1.17055349	Up	0.988007081	locus=scaffold1144(198841,199503,+); length=348;	K17586|1|5e-08|50.1|rcu:8264672|PHD and RING finger domain-containing protein 1	-	-	-	gi|1000975904|ref|XP_015571956.1|/3.2668e-07/PREDICTED: uncharacterized protein LOC8264672 [Ricinus communis]
scaffold1257_183831	333	4.583333333	9.37	1.031651835	Up	0.994123853	locus=scaffold1257(183665,183997,-); length=333;	-	-	-	-	-
scaffold0381_1037011	438	1.306666667	0.51	-1.357322001	Down	0.970765558	locus=scaffold0381(1036793,1037230,-); length=438; function=DEAD-box ATP-dependent RNA helicase 40 like;	K12823|1|7e-25|113|rcu:8260825|ATP-dependent RNA helicase DDX5/DBP2 [EC:3.6.4.13]	-	-	-	gi|743798717|ref|XP_011011361.1|/1.61066e-24/PREDICTED: DEAD-box ATP-dependent RNA helicase 46 isoform X5 [Populus euphratica]
scaffold1026_18231	2076	4.743333333	1.206666667	-1.974874059	Down	0.999690222	locus=scaffold1026(15741,20722,+); length=2076; function=Neuroblastoma-amplified sequence like;	K20473|1|0.0|961|jcu:105629985|neuroblastoma-amplified sequence	-	-	-	gi|802563717|ref|XP_012067042.1|/0/PREDICTED: MAG2-interacting protein 2-like [Jatropha curcas]
scaffold0013_201707	837	1.516666667	0.326666667	-2.215012891	Down	0.997382151	locus=scaffold0013(199938,203477,+); length=837; function=Protein YIPF1 homolog like;	-	GO:0044464	-	-	gi|255542616|ref|XP_002512371.1|/1.01884e-146/PREDICTED: protein YIPF1 homolog [Ricinus communis]
scaffold0208_1243280	660	2.45	1.17	-1.066273219	Down	0.991503447	locus=scaffold0208(1242875,1243686,-); length=660; function=Germin-like protein subfamily 1 member 13 like;	K11426|1|6e-49|194|sly:101250545|SET and MYND domain-containing protein;K00384|2|3e-11|69.3|vvi:109124153|thioredoxin reductase (NADPH) [EC:1.8.1.9]	-	-	-	gi|802760616|ref|XP_012089493.1|/2.1026e-89/PREDICTED: uncharacterized protein LOC105647879 [Jatropha curcas]
scaffold0479_317350	345	0.01	1.42	7.14974712	Up	1	locus=scaffold0479(317178,317522,-); length=345; function=Zinc finger CCCH domain-containing protein 48 like;	K10260|1|5e-31|133|egr:104445053|F-box and WD-40 domain protein 7	-	GO:0005488//binding	-	gi|802563775|ref|XP_012067070.1|/6.31099e-42/PREDICTED: zinc finger CCCH domain-containing protein 48-like [Jatropha curcas]
scaffold0558_33556	2013	0.303333333	1.046666667	1.786826109	Up	0.997050438	locus=scaffold0558(32138,34974,+); length=2013; function=Cysteine-rich receptor-like protein kinase 3 like;	K04733|1|0.0|752|mus:103978193|interleukin-1 receptor-associated kinase 4 [EC:2.7.11.1]	-	GO:0004713//protein tyrosine kinase activity;GO:0032559//adenyl ribonucleotide binding	GO:0006464//cellular protein modification process	gi|802721363|ref|XP_012085443.1|/0/PREDICTED: cysteine-rich receptor-like protein kinase 3 isoform X2 [Jatropha curcas]
scaffold1332_71895	1092	14.51666667	7.136666667	-1.024387923	Down	0.999165804	locus=scaffold1332(71350,72441,-); length=1092; function=E3 ubiquitin-protein ligase RING1 like;	K11982|1|2e-112|406|gra:105780266|E3 ubiquitin-protein ligase RNF115/126 [EC:2.3.2.27]	-	-	-	gi|823254605|ref|XP_012459945.1|/9.56301e-112/PREDICTED: E3 ubiquitin-protein ligase RING1-like [Gossypium raimondii]
scaffold0547_199336	312	19.75	54.33333333	1.459984905	Up	1	locus=scaffold0547(199181,199492,-); length=312;	-	-	-	-	gi|643727058|gb|KDP35623.1|/3.9848e-12/hypothetical protein JCGZ_09061 [Jatropha curcas]
scaffold0005_4603895	1215	3.37	7.226666667	1.100581759	Up	0.998694759	locus=scaffold0005(4602947,4604844,-); length=1215; domain=Molybdopterin cofactor biosynthesis C (MoaC) domain containing; function=Cyclic pyranopterin monophosphate synthase accessory protein, mitochondrial like;	K03637|1|5e-133|475|jcu:105642841|cyclic pyranopterin monophosphate synthase [EC:4.6.1.17]	-	-	-	gi|802694543|ref|XP_012083202.1|/2.5587e-132/PREDICTED: cyclic pyranopterin monophosphate synthase accessory protein, mitochondrial [Jatropha curcas]
scaffold1610_7831	3618	2.29	0.366666667	-2.642806575	Down	0.999921518	locus=scaffold1610(6023,9640,-); length=3618; function=Putative disease resistance RPP13-like protein 1 like;	K15078|1|1e-149|532|jcu:105630766|structure-specific endonuclease subunit SLX1 [EC:3.6.1.-]	-	-	-	gi|802555899|ref|XP_012065625.1|/0/PREDICTED: putative disease resistance protein At3g14460 [Jatropha curcas]
scaffold1129_219114	312	12.22333333	3.323333333	-1.878934856	Down	0.999982784	locus=scaffold1129(216816,221413,+); length=312;	-	-	-	-	-
scaffold0108_679701	2856	0.593333333	1.263333333	1.090320607	Up	0.969528448	locus=scaffold0108(677783,681619,-); length=2856; function=Probable WRKY transcription factor 19 like;	K19613|1|1e-111|405|cic:CICLE_v100041741m|leucine-rich repeat protein SHOC2	-	-	-	gi|802765007|ref|XP_012090050.1|/0/PREDICTED: TMV resistance protein N-like [Jatropha curcas]
scaffold1745_41905	4143	0.916666667	1.903333333	1.054059127	Up	0.992263132	locus=scaffold1745(36050,47761,+); length=4143;	K14856|1|6e-10|68.6|mus:103973255|protein SDA1	-	-	-	gi|802760928|ref|XP_012089606.1|/0/PREDICTED: uncharacterized protein LOC105647985 isoform X1 [Jatropha curcas]
scaffold0093_1953213	156	0.01	2.66	8.055282436	Up	1	locus=scaffold0093(1953136,1953291,+); length=156;	-	-	-	-	gi|223521924|gb|EEF26587.1|/1.04829e-23/conserved hypothetical protein [Ricinus communis]
scaffold0095_1933051	2220	2.306666667	1.01	-1.191454244	Down	0.998316275	locus=scaffold0095(1931304,1934799,+); length=2220; function=Long-chain-alcohol oxidase FAO1 like;	K17756|1|0.0|985|jcu:105632165|long-chain-alcohol oxidase [EC:1.1.3.20]	-	GO:0016614//oxidoreductase activity, acting on CH-OH group of donors	-	gi|802581722|ref|XP_012069873.1|/0/PREDICTED: long-chain-alcohol oxidase FAO1 [Jatropha curcas]
scaffold0947_44345	1110	0.176666667	2.77	3.970784212	Up	1	locus=scaffold0947(43768,44877,+); length=1110;	-	-	-	-	gi|802592662|ref|XP_012071703.1|/6.8262e-97/PREDICTED: uncharacterized protein LOC105633680 [Jatropha curcas]
scaffold0827_76916	324	1.576666667	16.84	3.41694255	Up	1	locus=scaffold0827(76755,77078,+); length=324;	-	-	-	-	-
scaffold0429_353285	681	16.78666667	7.303333333	-1.200688799	Down	0.999685129	locus=scaffold0429(352714,353856,+); length=681;	K13462|1|9e-35|147|ats:F775_09185|guanine nucleotide-exchange factor;K05285|2|4e-34|145|ats:F775_00582|phosphatidylinositol glycan, class N [EC:2.7.-.-];K15053|3|4e-20|99.0|ats:F775_01472|charged multivesicular body protein 7;K15198|4|3e-16|86.3|mtr:MTR_8g091830|transcription factor TFIIIB component B'';K07052|5|5e-15|82.0|ats:F775_13744|uncharacterized protein	-	-	-	gi|703076920|ref|XP_010090457.1|/4.17799e-43/Solanesyl diphosphate synthase 3 [Morus notabilis]
scaffold1042_149465	153	19.49333333	49.48333333	1.343961877	Up	0.999999998	locus=scaffold1042(149322,149609,+); length=153;	-	-	-	-	gi|643738042|gb|KDP44030.1|/3.0725e-07/hypothetical protein JCGZ_05497 [Jatropha curcas]
scaffold0056_2242872	864	5.03	2.206666667	-1.188689684	Down	0.998213569	locus=scaffold0056(2241996,2243062,-); length=864; function=3'-N-debenzoyl-2'-deoxytaxol N-benzoyltransferase like;	K19861|1|1e-29|130|sita:101776438|benzyl alcohol O-benzoyltransferase [EC:2.3.1.196 2.3.1.232]	-	GO:0016413//O-acetyltransferase activity	-	gi|255548263|ref|XP_002515188.1|/1.77932e-117/PREDICTED: 10-deacetylbaccatin III 10-O-acetyltransferase [Ricinus communis]
scaffold0565_438757	1341	5.113333333	1.55	-1.721995862	Down	0.999491586	locus=scaffold0565(436767,440748,-); length=1341;	-	-	-	-	gi|802570449|ref|XP_012068184.1|/7.95461e-146/PREDICTED: uncharacterized protein LOC105630818 [Jatropha curcas]
scaffold0441_76434	1338	4.96	11.62	1.228198043	Up	0.999869577	locus=scaffold0441(74813,78055,-); length=1338; domain=Enolase, C-terminal,Enolase, N-terminal domain containing; function=Enolase 2 like;	K01689|1|0.0|855|jcu:105648577|enolase [EC:4.2.1.11]	GO:0043234//protein complex;GO:0044424	GO:0046872//metal ion binding;GO:0016836//hydro-lyase activity	GO:0006007//glucose catabolic process	gi|802769579|ref|XP_012090397.1|/0/PREDICTED: enolase [Jatropha curcas]
scaffold0573_544654	1077	2.543333333	8.77	1.785856286	Up	1	locus=scaffold0573(544097,545523,-); length=1077; function=Calcium uniporter protein, mitochondrial like;	K20858|1|6e-159|561|jcu:105633746|calcium uniporter protein, mitochondrial	-	-	-	gi|802592802|ref|XP_012071777.1|/2.96814e-158/PREDICTED: calcium uniporter protein 4, mitochondrial [Jatropha curcas]
scaffold1932_20141	339	63.69333333	6.953333333	-3.195365719	Down	1	locus=scaffold1932(19972,20310,+); length=339;	-	-	-	-	-
scaffold0123_1755910	363	3.236666667	0.366666667	-3.141967772	Down	1	locus=scaffold0123(1755729,1756091,-); length=363;	-	-	-	-	-
scaffold2580_15611	279	1.146666667	0.2	-2.519374159	Down	0.990800223	locus=scaffold2580(15436,15787,+); length=279; domain=Glycoside hydrolase, family 35 domain containing; function=Beta-galactosidase 8 like;	K12309|1|1e-25|115|eus:EUTSA_v10010152mg|beta-galactosidase [EC:3.2.1.23]	-	GO:0030246//carbohydrate binding;GO:0015925//galactosidase activity;GO:0043167//ion binding	GO:0044238//primary metabolic process	gi|950943859|ref|XP_014493899.1|/2.93274e-34/PREDICTED: beta-galactosidase 8-like [Vigna radiata var. radiata]
scaffold0198_563641	1569	0.056666667	1.526666667	4.751740947	Up	0.999901825	locus=scaffold0198(562041,565241,+); length=1569; function=Lysine histidine transporter-like 8 like;	K14209|1|1e-144|514|sind:105169832|solute carrier family 36 (proton-coupled amino acid transporter);K19476|2|3e-73|277|cic:CICLE_v10026997mg|vacuolar protein sorting-associated protein IST1;K15015|4|3e-39|164|apro:F751_1778|solute carrier family 32 (vesicular inhibitory amino acid transporter)	GO:0031224//intrinsic component of membrane	-	-	gi|255539144|ref|XP_002510637.1|/0/PREDICTED: lysine histidine transporter-like 8 [Ricinus communis]
scaffold2645_20144	633	0.64	1.303333333	1.026062297	Up	0.975925978	locus=scaffold2645(19721,20567,+); length=633;	-	-	-	-	-
scaffold0048_2231060	498	6.383333333	1.866666667	-1.77384566	Down	0.997704866	locus=scaffold0048(2230669,2231452,+); length=498;	-	GO:0044464	-	-	gi|802578887|ref|XP_012069489.1|/1.37902e-62/PREDICTED: uncharacterized protein LOC105631891 [Jatropha curcas]
scaffold0682_165623	1863	25.15	10.22666667	-1.298222418	Down	0.999679916	locus=scaffold0682(164213,167034,+); length=1863; function=Geranylgeranyl transferase type-2 subunit alpha like;	K14050|1|0.0|821|jcu:105630719|geranylgeranyl transferase type-2 subunit alpha [EC:2.5.1.60]	-	-	-	gi|802570163|ref|XP_012068031.1|/0/PREDICTED: uncharacterized protein LOC105630719 isoform X1 [Jatropha curcas]
scaffold0043_1633755	387	9.94	3.86	-1.364645004	Down	0.998288725	locus=scaffold0043(1633362,1633748,-); length=387;	K11547|1|8e-06|49.7|bdi:100836748|kinetochore protein NDC80	-	-	-	gi|731351608|ref|XP_010687126.1|/4.82418e-13/PREDICTED: uncharacterized protein LOC104901272 [Beta vulgaris subsp. vulgaris]
scaffold0237_757885	360	0.35	1.353333333	1.9510904	Up	0.999161914	locus=scaffold0237(757706,758065,+); length=360;	-	-	-	-	-
scaffold0825_256418	915	0.266666667	3.266666667	3.614709844	Up	0.999503192	locus=scaffold0825(254858,257978,-); length=915; domain=Starch synthase, catalytic domain containing; function=Probable starch synthase 4, chloroplastic/amyloplastic like;	K00703|1|2e-121|436|pop:POPTR_0001s34580g|starch synthase [EC:2.4.1.21]	-	GO:0046527//glucosyltransferase activity	GO:0005977//glycogen metabolic process	gi|952183003|gb|ALN98281.1|/1.888e-152/starch synthase IV [Manihot esculenta]
scaffold0107_1854571	396	1.363333333	0.33	-2.046600413	Down	0.99317819	locus=scaffold0107(1854333,1854810,-); length=396;	K15923|1|4e-16|56.6|ats:F775_11819|alpha-L-fucosidase 2 [EC:3.2.1.51];K16196|3|9e-13|56.2|pda:103708605|eukaryotic translation initiation factor 2-alpha kinase 4 [EC:2.7.11.1];K02896|5|8e-12|69.7|gmx:100820438|large subunit ribosomal protein L24e	-	GO:0003676//nucleic acid binding;GO:0034061//DNA polymerase activity	GO:0006260//DNA replication	gi|595851814|ref|XP_007210190.1|/3.07302e-37/hypothetical protein PRUPE_ppa017790mg [Prunus persica]
scaffold0319_1118315	702	1.176666667	3.266666667	1.473113566	Up	0.996590442	locus=scaffold0319(1117233,1119397,-); length=702; function=Auxin-induced protein AUX28 like;	K14484|1|7e-95|347|rcu:8274728|auxin-responsive protein IAA	GO:0043231//intracellular membrane-bounded organelle	GO:0005515//protein binding	GO:0009755//hormone-mediated signaling pathway	gi|255559923|ref|XP_002520980.1|/3.21947e-94/PREDICTED: auxin-induced protein AUX28 [Ricinus communis]
scaffold0575_631506	1593	8.426666667	3.313333333	-1.346678707	Down	0.999345754	locus=scaffold0575(630645,632368,+); length=1593; function=Pentatricopeptide repeat-containing protein At2g37320 like;	K03798|1|2e-76|287|pda:103716421|cell division protease FtsH [EC:3.4.24.-];K10683|3|2e-72|274|cic:CICLE_v10014038mg|BRCA1-associated RING domain protein 1;K17285|5|2e-71|271|aly:ARALYDRAFT_330113|selenium-binding protein 1	-	-	-	gi|802682331|ref|XP_012082234.1|/0/PREDICTED: pentatricopeptide repeat-containing protein At2g37320 [Jatropha curcas]
scaffold0369_981456	942	64.66666667	31.19666667	-1.05163036	Down	1	locus=scaffold0369(980484,982428,+); length=942; function=Ribonucleoprotein At2g37220, chloroplastic like;	K11294|1|2e-109|396|rcu:8284518|nucleolin	GO:0032991//macromolecular complex	GO:0005488//binding	-	gi|255556984|ref|XP_002519525.1|/7.82661e-109/PREDICTED: RNA-binding protein CP29B, chloroplastic [Ricinus communis]
scaffold0165_1807098	468	1.45	0.346666667	-2.064431873	Down	0.995809319	locus=scaffold0165(1806865,1807332,+); length=468; function=Auxin response factor 1 like;	K14486|1|3e-28|124|jcu:105629726|auxin response factor	-	-	-	gi|802563182|ref|XP_012066757.1|/1.18708e-27/PREDICTED: auxin response factor 1 [Jatropha curcas]
scaffold0563_198760	441	6.916666667	18.96	1.454810128	Up	0.999994538	locus=scaffold0563(198540,198980,-); length=441;	-	-	-	-	gi|802673591|ref|XP_012081623.1|/7.42106e-38/PREDICTED: uncharacterized protein LOC105641647 [Jatropha curcas]
scaffold1330_146899	1374	0.866666667	2.293333333	1.403896942	Up	0.997556567	locus=scaffold1330(144027,149772,-); length=1374; function=3-ketoacyl-CoA thiolase 2, peroxisomal like;	K07513|1|0.0|681|jcu:105650375|acetyl-CoA acyltransferase 1 [EC:2.3.1.16]	GO:0031981//nuclear lumen;GO:0009536//plastid;GO:0042579//microbody;GO:0031090//organelle membrane	GO:0016408//C-acyltransferase activity	GO:0009694//jasmonic acid metabolic process;GO:0009062//fatty acid catabolic process;GO:0009657//plastid organization;GO:0009738//abscisic acid-activated signaling pathway;GO:0006950//response to stress	gi|387235154|gb|AFJ74324.1|/0/peroxisomal 3-keto-acyl-CoA thiolase [Hevea brasiliensis]
scaffold1160_186448	690	4.573333333	12.49666667	1.450225344	Up	0.999999996	locus=scaffold1160(184763,188134,-); length=690; function=Protein FMP32, mitochondrial like;	K03686|1|2e-13|77.0|pda:103708048|molecular chaperone DnaJ	-	-	-	gi|1000979406|ref|XP_002512988.2|/1.751e-105/PREDICTED: protein FMP32, mitochondrial [Ricinus communis]
scaffold1329_22611	408	0.01	3.11	8.28077077	Up	1	locus=scaffold1329(22408,22815,-); length=408;	-	-	-	-	gi|802633622|ref|XP_012077580.1|/1.01667e-07/PREDICTED: putative CCA tRNA nucleotidyltransferase 2 [Jatropha curcas]
scaffold0013_2581856	1914	37.92	17.56	-1.110666119	Down	1	locus=scaffold0013(2579314,2584398,+); length=1914; function=Probable inactive purple acid phosphatase 27 like;	K14407|1|2e-56|221|apro:F751_3712|cleavage stimulation factor subunit 2	-	GO:0043169//cation binding;GO:0016791//phosphatase activity	-	gi|496474741|gb|AGL44405.1|/0/calcineurin-like phosphoesterase [Manihot esculenta]
scaffold1436_6085	261	25.36	121.7333333	2.263097614	Up	1	locus=scaffold1436(5319,6852,+); length=261; function=Copper transport protein ATX1 like;	K07213|1|5e-31|133|pop:POPTR_0010s24290g|copper chaperone	-	GO:0043169//cation binding	GO:0006812//cation transport	gi|290886187|gb|ADD69807.1|/1.47786e-30/copper transport protein ATOX1 [Hevea brasiliensis]
scaffold0513_780932	372	2.253333333	0.71	-1.666169816	Down	0.996837716	locus=scaffold0513(782581,783455,-); length=372; function=Methyl-CpG-binding domain-containing protein 8 like;	-	GO:0005622//intracellular	GO:0005488//binding	-	gi|802569589|ref|XP_012067883.1|/2.26288e-31/PREDICTED: uncharacterized protein LOC105630621 [Jatropha curcas]
scaffold1143_75489	252	30.88333333	66.45666667	1.105585457	Up	1	locus=scaffold1143(75263,75716,-); length=252;	-	-	-	-	gi|223541851|gb|EEF43397.1|/2.02447e-11/conserved hypothetical protein [Ricinus communis]
scaffold2550_18973	186	197.0933333	396.1533333	1.007179963	Up	0.999988069	locus=scaffold2550(18831,19115,+); length=186;	-	-	-	-	-
scaffold1177_65618	336	0.756666667	3.733333333	2.30273453	Up	0.999713742	locus=scaffold1177(65451,65786,+); length=336;	-	-	-	-	gi|802621766|ref|XP_012076128.1|/5.26092e-12/PREDICTED: keratin, type II cytoskeletal 1-like [Jatropha curcas]
scaffold0021_1149497	1152	1.63	0.563333333	-1.532811219	Down	0.996267989	locus=scaffold0021(1146840,1152154,+); length=1152; function=Pentatricopeptide repeat-containing protein At1g10910, chloroplastic like;	K17710|1|2e-62|240|ppp:PHYPADRAFT_160057|pentatricopeptide repeat domain-containing protein 1	-	-	-	gi|802591989|ref|XP_012071335.1|/5.78701e-147/PREDICTED: pentatricopeptide repeat-containing protein At1g10910, chloroplastic [Jatropha curcas]
scaffold0560_809952	477	7.766666667	2.89	-1.426226056	Down	0.999362836	locus=scaffold0560(809699,810206,+); length=477;	-	-	-	-	gi|147823314|emb|CAN77450.1|/1.20926e-22/hypothetical protein VITISV_016971 [Vitis vinifera]
scaffold0718_486053	1596	1.743333333	4.196666667	1.267395431	Up	0.997554096	locus=scaffold0718(483596,488474,+); length=1596; domain=Dehydroquinase class I,Shikimate dehydrogenase substrate binding, N-terminal domain containing; function=Bifunctional 3-dehydroquinate dehydratase/shikimate dehydrogenase, chloroplastic like;	K13832|1|0.0|917|jcu:105647609|3-dehydroquinate dehydratase / shikimate dehydrogenase [EC:4.2.1.10 1.1.1.25]	GO:0044424	GO:0016616//oxidoreductase activity, acting on the CH-OH group of donors, NAD or NADP as acceptor;GO:0016836//hydro-lyase activity;GO:0000166//nucleotide binding	GO:0008652//cellular amino acid biosynthetic process	gi|802757349|ref|XP_012089148.1|/0/PREDICTED: bifunctional 3-dehydroquinate dehydratase/shikimate dehydrogenase, chloroplastic-like [Jatropha curcas]
scaffold0365_122770	2505	3.646666667	1.736666667	-1.070257461	Down	0.998087407	locus=scaffold0365(121518,124022,-); length=2505; function=Pentatricopeptide repeat-containing protein At4g19440, chloroplastic like;	K17964|1|8e-116|419|pda:103707812|leucine-rich PPR motif-containing protein, mitochondrial	-	-	-	gi|802701192|ref|XP_012083902.1|/0/PREDICTED: pentatricopeptide repeat-containing protein At4g19440, chloroplastic [Jatropha curcas]
scaffold0178_297440	975	2.833333333	6.17	1.122770149	Up	0.997499049	locus=scaffold0178(296541,298340,+); length=975; function=Tetraketide alpha-pyrone reductase 1 like;	K09753|1|1e-74|281|eus:EUTSA_v10008111mg|cinnamoyl-CoA reductase [EC:1.2.1.44]	-	GO:0048037//cofactor binding;GO:0016616//oxidoreductase activity, acting on the CH-OH group of donors, NAD or NADP as acceptor	GO:0008152//metabolic process	gi|1000969137|ref|XP_015573868.1|/7.6965e-139/PREDICTED: cinnamoyl-CoA reductase 1-like [Ricinus communis]
scaffold0957_281527	933	8.933333333	21.18333333	1.245659125	Up	0.999998002	locus=scaffold0957(279708,283346,-); length=933; function=26S proteasome non-ATPase regulatory subunit 7 homolog A like;	K03038|1|2e-169|595|jcu:105646565|26S proteasome regulatory subunit N8	-	-	-	gi|802546965|ref|XP_012087822.1|/1.13972e-168/PREDICTED: 26S proteasome non-ATPase regulatory subunit 7 homolog A [Jatropha curcas]
scaffold0154_1319564	363	1.97	0.853333333	-1.20701432	Down	0.990638368	locus=scaffold0154(1319327,1319802,-); length=363;	-	-	-	-	gi|1000939691|ref|XP_015583233.1|/1.57889e-40/PREDICTED: LOW QUALITY PROTEIN: protein ROOT PRIMORDIUM DEFECTIVE 1 [Ricinus communis]
scaffold0883_390509	546	69.79	15.33666667	-2.186035376	Down	1	locus=scaffold0883(389934,391130,-); length=546; domain=Cytochrome P450 domain containing; function=Cytochrome P450 76A2 like;	K20618|1|2e-55|192|jcu:105629094|cytochrome P450 family 76 subfamily A	-	GO:0004497//monooxygenase activity;GO:0005506//iron ion binding	-	gi|802559099|ref|XP_012066000.1|/7.36325e-55/PREDICTED: cytochrome P450 76A1-like [Jatropha curcas]
scaffold0653_180909	3384	2.476666667	0.91	-1.44446126	Down	0.998558941	locus=scaffold0653(179164,182654,-); length=3384; function=Putative disease resistance protein RGA3 like;	K19613|1|0.0|716|pper:PRUPE_ppa024306mg|leucine-rich repeat protein SHOC2;K15078|2|0.0|686|cmo:103483952|structure-specific endonuclease subunit SLX1 [EC:3.6.1.-]	-	-	-	gi|802547576|ref|XP_012090562.1|/0/PREDICTED: disease resistance protein RGA2-like [Jatropha curcas]
scaffold0074_2242779	888	22.86333333	3.263333333	-2.808617491	Down	1	locus=scaffold0074(2234905,2236109,-); length=888; function=Two-component response regulator-like PRR73 like;	K12129|1|1e-78|293|rcu:8271709|pseudo-response regulator 7	-	-	-	gi|1000941896|ref|XP_002531836.2|/6.502e-78/PREDICTED: two-component response regulator-like PRR37 [Ricinus communis]
scaffold5120_1751	528	3.963333333	1.313333333	-1.59348118	Down	0.998282255	locus=scaffold5120(1069,2433,+); length=528; domain=Ferrochelatase domain containing; function=Ferrochelatase-2, chloroplastic like;	K01772|1|2e-73|275|rcu:8275620|protoporphyrin/coproporphyrin ferrochelatase [EC:4.99.1.1 4.99.1.9]	GO:0044424	GO:0016829//lyase activity	GO:0006779//porphyrin-containing compound biosynthetic process	gi|255550838|ref|XP_002516467.1|/1.03425e-72/PREDICTED: ferrochelatase-2, chloroplastic [Ricinus communis]
scaffold0114_311530	414	51.71666667	121.4566667	1.231740484	Up	1	locus=scaffold0114(310477,312778,-); length=414; function=40S ribosomal protein S24-2 like;	K02974|1|1e-62|238|jcu:105647657|small subunit ribosomal protein S24e	GO:0030529//intracellular ribonucleoprotein complex;GO:0030529//intracellular ribonucleoprotein complex	GO:0005198//structural molecule activity;GO:0005488//binding;GO:0005198//structural molecule activity;GO:0005488//binding	GO:0010467//gene expression;GO:0010467//gene expression	gi|313586511|gb|ADR71266.1|/1.75195e-63/40S ribosomal protein S24A [Hevea brasiliensis]
scaffold1014_137479	360	0.123333333	1.986666667	4.009715155	Up	0.999223951	locus=scaffold1014(137300,137659,+); length=360;	-	-	-	-	-
scaffold0652_635235	543	3.493333333	1.223333333	-1.513786749	Down	0.9954186	locus=scaffold0652(634964,635506,-); length=543;	-	-	-	-	gi|1000943527|ref|XP_015581916.1|/1.72569e-41/PREDICTED: transcriptional activator DEMETER isoform X2 [Ricinus communis]
scaffold0457_546306	3396	4.066666667	1.48	-1.458249566	Down	0.999376747	locus=scaffold0457(543734,548878,-); length=3396; function=Putative disease resistance protein RGA3 like;	K19613|1|0.0|709|pper:PRUPE_ppa024306mg|leucine-rich repeat protein SHOC2;K15078|3|0.0|668|cmo:103483952|structure-specific endonuclease subunit SLX1 [EC:3.6.1.-]	-	-	-	gi|802547576|ref|XP_012090562.1|/0/PREDICTED: disease resistance protein RGA2-like [Jatropha curcas]
scaffold2910_16829	330	1.543333333	3.913333333	1.34234831	Up	0.997677717	locus=scaffold2910(14504,15327,-); length=330;	K13172|1|2e-13|75.1|ppp:PHYPADRAFT_79177|serine/arginine repetitive matrix protein 2	-	-	-	gi|1000970450|ref|XP_015573548.1|/8.6662e-39/PREDICTED: uncharacterized protein LOC8259120 [Ricinus communis]
scaffold0253_109840	213	42.77	274.1933333	2.680522382	Up	1	locus=scaffold0253(109678,110003,+); length=213; function=Protease inhibitor HPI like;	-	GO:0030312//external encapsulating structure	-	GO:0006952//defense response	gi|167599637|gb|ABZ88804.1|/3.54692e-32/protease inhibitor protein [Hevea brasiliensis]
scaffold0332_967452	816	21.05	43.33	1.041546003	Up	1	locus=scaffold0332(964707,970198,-); length=816; function=Gamma carbonic anhydrase 1, mitochondrial like;	-	-	GO:0003824//catalytic activity	-	gi|702369173|ref|XP_010061298.1|/6.29366e-146/PREDICTED: gamma carbonic anhydrase 1, mitochondrial [Eucalyptus grandis]
scaffold0341_607551	258	0.01	1.42	7.14974712	Up	1	locus=scaffold0341(607423,607680,+); length=258;	-	-	-	-	gi|147839869|emb|CAN68235.1|/3.43298e-11/hypothetical protein VITISV_037104 [Vitis vinifera]
scaffold0336_1150210	1015.08	26.08	60.9	1.223498359	Up	1	locus=scaffold0336(1148595,1151826,+); length=1131; function=Rhizopine catabolism protein MocA like;	K00010|1|2e-06|53.9|gsl:Gasu_22160|myo-inositol 2-dehydrogenase / D-chiro-inositol 1-dehydrogenase [EC:1.1.1.18 1.1.1.369]	-	GO:0004033//aldo-keto reductase (NADP) activity;GO:0004033//aldo-keto reductase (NADP) activity	GO:0008152//metabolic process;GO:0008152//metabolic process	gi|255579635|ref|XP_002530658.1|/1.87804e-154/PREDICTED: inositol 2-dehydrogenase 2 [Ricinus communis]
scaffold0356_20976	336	8.33	2.106666667	-1.983354438	Down	0.999307428	locus=scaffold0356(20399,21553,-); length=336; function=Protein DJ-1 homolog D like;	K18881|1|3e-43|174|pop:POPTR_0017s01540g|D-lactate dehydratase [EC:4.2.1.130]	-	GO:0016787//hydrolase activity	-	gi|566210698|ref|XP_006372427.1|/1.67675e-42/hypothetical protein POPTR_0017s01540g [Populus trichocarpa]
scaffold0720_272484	402	13.71	3.223333333	-2.088603277	Down	0.999707651	locus=scaffold0720(273008,273409,+); length=402; function=Putative L-type lectin-domain containing receptor kinase I.4 like;	K04733|1|1e-52|204|jcu:105629975|interleukin-1 receptor-associated kinase 4 [EC:2.7.11.1]	-	GO:0004674//protein serine/threonine kinase activity;GO:0000166//nucleotide binding	GO:0009987//cellular process	gi|802563699|ref|XP_012067032.1|/8.84329e-52/PREDICTED: L-type lectin-domain containing receptor kinase I.8-like [Jatropha curcas]
scaffold0583_178646	1065	2.83	0.933333333	-1.600337727	Down	0.998870619	locus=scaffold0583(178114,179178,+); length=1065; function=F-box/kelch-repeat protein At1g80440 like;	-	-	-	-	gi|255552951|ref|XP_002517518.1|/2.54828e-162/PREDICTED: F-box/kelch-repeat protein At1g80440 [Ricinus communis]
scaffold0687_316685	3591	122.91	38.94	-1.658277509	Down	1	locus=scaffold0687(312971,320399,+); length=3591; function=Clustered mitochondria protein like;	K03255|1|0.0|1722|jcu:105634820|protein TIF31	-	-	-	gi|802602618|ref|XP_012073132.1|/0/PREDICTED: clustered mitochondria protein homolog [Jatropha curcas]
scaffold0245_1178274	3990	0.45	1.19	1.402964667	Up	0.997477711	locus=scaffold0245(1136567,1219981,+); length=3990; function=Protein SUPPRESSOR OF npr1-1, CONSTITUTIVE 1 like;	K19613|1|9e-138|493|cic:CICLE_v100041741m|leucine-rich repeat protein SHOC2;K03283|2|1e-134|482|mtr:MTR_2g040260|heat shock 70kDa protein 1/8	-	-	-	gi|643739885|gb|KDP45571.1|/0/hypothetical protein JCGZ_17178 [Jatropha curcas]
scaffold1335_125414	873	0.546666667	377.5333333	9.431726905	Up	1	locus=scaffold1335(124891,125938,-); length=873; function=Probable xyloglucan endotransglucosylase/hydrolase protein 23 like;	K08235|1|5e-137|488|gmx:100801634|xyloglucan:xyloglucosyl transferase [EC:2.4.1.207];K14504|2|9e-136|483|rcu:8277906|xyloglucan:xyloglucosyl transferase TCH4 [EC:2.4.1.207]	GO:0005576//extracellular region;GO:0030312//external encapsulating structure	GO:0016798//hydrolase activity, acting on glycosyl bonds;GO:0016758//transferase activity, transferring hexosyl groups	GO:0044042//glucan metabolic process	gi|802608552|ref|XP_012074090.1|/4.90389e-139/PREDICTED: probable xyloglucan endotransglucosylase/hydrolase protein 23 [Jatropha curcas]
scaffold0050_2631653	1137	12.31666667	4.15	-1.569428622	Down	0.999990392	locus=scaffold0050(2630502,2631867,+); length=1137; domain=NPH3 domain containing; function=BTB/POZ domain-containing protein At5g03250 like;	K10523|1|3e-28|127|ats:F775_16894|speckle-type POZ protein	-	GO:0060089	GO:0009314//response to radiation;GO:0023052//signaling	gi|255556994|ref|XP_002519530.1|/2.44863e-166/PREDICTED: BTB/POZ domain-containing protein At5g03250 [Ricinus communis]
scaffold1038_7059	819	1.736666667	0.253333333	-2.777212049	Down	0.999799317	locus=scaffold1038(4076,10043,+); length=819; function=Secoisolariciresinol dehydrogenase like;	K13070|1|2e-67|256|osa:4335093|momilactone-A synthase [EC:1.1.1.295];K09841|2|1e-65|250|egu:105052461|xanthoxin dehydrogenase [EC:1.1.1.288]	-	-	-	gi|802620620|ref|XP_012075643.1|/1.20643e-112/PREDICTED: secoisolariciresinol dehydrogenase-like [Jatropha curcas]
scaffold0391_1006945	2109	1.56	0.533333333	-1.548436625	Down	0.998350118	locus=scaffold0391(1005891,1007999,-); length=2109;	-	-	-	-	gi|147790735|emb|CAN59929.1|/3.22835e-65/hypothetical protein VITISV_023498 [Vitis vinifera]
scaffold0137_144214	399	5.11	1.756666667	-1.54048283	Down	0.998070173	locus=scaffold0137(144015,144413,-); length=399;	-	-	-	-	-
scaffold0181_36507	237	255.99	606.5733333	1.244594621	Up	1	locus=scaffold0181(36253,36761,-); length=237; function=Metallothionein-like protein type 2 like;	-	-	-	-	gi|332656174|gb|AEE81756.1|/3.48268e-16/metallothionein [Hevea brasiliensis]
scaffold1222_181260	465	2.556666667	5.946666667	1.217817132	Up	0.99741029	locus=scaffold1222(180725,181795,-); length=465; function=Small rubber particle protein like;	K17616|1|9e-13|73.2|vvi:100262484|CTD small phosphatase-like protein 2 [EC:3.1.3.-]	GO:0043231//intracellular membrane-bounded organelle	-	-	gi|38122474|gb|AAR11448.1|/2.39532e-41/rubber elongation factor [Hevea brasiliensis]
scaffold0190_712018	330	0.01	2.04	7.672425342	Up	1	locus=scaffold0190(711694,712446,-); length=330; function=Snakin-2 like;	K20887|1|3e-23|107|mdm:103411342|xyloglucan glycosyltransferase 4 [EC:2.4.1.-];K03860|2|8e-09|59.7|nnu:104608881|phosphatidylinositol glycan, class Q	-	-	-	gi|224119232|ref|XP_002318020.1|/1.63059e-45/hypothetical protein POPTR_0012s07820g [Populus trichocarpa]
scaffold0753_500194	1458	2.186666667	0.663333333	-1.720927384	Down	0.999483396	locus=scaffold0753(499466,500923,-); length=1458;	-	-	-	-	gi|802688037|ref|XP_012082541.1|/2.24486e-173/PREDICTED: stress response protein NST1 [Jatropha curcas]
scaffold0045_331487	621	10.35333333	28.59	1.465415291	Up	0.99996931	locus=scaffold0045(331269,331889,+); length=621; function=Transcription factor bHLH149 like;	K16189|1|1e-05|50.8|aly:ARALYDRAFT_907404|phytochrome-interacting factor 4	-	-	-	gi|802755667|ref|XP_012088908.1|/8.02877e-69/PREDICTED: transcription factor bHLH149 [Jatropha curcas]
scaffold0083_2713	888	1.896666667	4.36	1.200861983	Up	0.995428866	locus=scaffold0083(2212,3215,-); length=888; function=Probable BOI-related E3 ubiquitin-protein ligase 3 like;	K19042|1|8e-89|327|jcu:105641791|E3 ubiquitin-protein ligase BOI and related proteins [EC:2.3.2.27]	-	-	-	gi|802674780|ref|XP_012081782.1|/4.06316e-88/PREDICTED: probable BOI-related E3 ubiquitin-protein ligase 3 [Jatropha curcas]
scaffold0402_491488	3993	16.41666667	6.49	-1.338870841	Down	0.999957765	locus=scaffold0402(463063,519914,-); length=3993; function=Mediator of RNA polymerase II transcription subunit 33A like;	-	-	-	-	gi|802777790|ref|XP_012090974.1|/0/PREDICTED: mediator of RNA polymerase II transcription subunit 33A-like [Jatropha curcas]
scaffold1284_17965	609	2.736666667	6.603333333	1.270774753	Up	0.99853095	locus=scaffold1284(17661,18269,-); length=609;	-	-	-	-	gi|643704329|gb|KDP21393.1|/2.07366e-74/hypothetical protein JCGZ_21864 [Jatropha curcas]
scaffold1972_21957	3180	11.03666667	25.41	1.203091865	Up	0.999996736	locus=scaffold1972(6423,37491,-); length=3180; domain=Phosphoenolpyruvate carboxylase domain containing; function=Phosphoenolpyruvate carboxylase 4 like;	K01595|1|0.0|1746|rcu:8269491|phosphoenolpyruvate carboxylase [EC:4.1.1.31]	-	-	-	gi|149789412|gb|ABR29877.1|/0/phosphoenolpyruvate carboxylase [Ricinus communis]
scaffold0946_109400	357	4.96	1.416666667	-1.80783978	Down	0.998790583	locus=scaffold0946(109845,110737,+); length=357;	-	-	-	-	gi|641823597|gb|KDO42995.1|/8.19969e-21/hypothetical protein CISIN_1g006762mg [Citrus sinensis]
scaffold0933_319285	3045	2.203333333	0.786666667	-1.485863412	Down	0.998476367	locus=scaffold0933(317316,321255,-); length=3045; function=Probable LRR receptor-like serine/threonine-protein kinase At3g47570 like;	K13428|1|0.0|762|bna:106407525|LRR receptor-like serine/threonine-protein kinase EFR [EC:2.7.11.1];K20181|2|0.0|757|mtr:MTR_5g026090|vacuolar protein sorting-associated protein 18	-	-	-	gi|1000950795|ref|XP_015579423.1|/0/PREDICTED: probable LRR receptor-like serine/threonine-protein kinase At3g47570 [Ricinus communis]
scaffold0013_2932327	1338.24	34.70333333	78.43	1.176331357	Up	1	locus=scaffold0013(2930820,2933834,+); length=1533; domain=Pyruvate kinase, C-terminal,Pyruvate kinase, barrel domain containing; function=Pyruvate kinase, cytosolic isozyme like;	K00873|1|0.0|739|rcu:8260756|pyruvate kinase [EC:2.7.1.40]	GO:0044424;GO:0044424;GO:0044424	GO:0031420;GO:0016301//kinase activity;GO:0032559//adenyl ribonucleotide binding;GO:0031420;GO:0016301//kinase activity;GO:0032559//adenyl ribonucleotide binding;GO:0031420;GO:0016301//kinase activity;GO:0032559//adenyl ribonucleotide binding	GO:0006796//phosphate-containing compound metabolic process;GO:0006007//glucose catabolic process;GO:0006796//phosphate-containing compound metabolic process;GO:0006007//glucose catabolic process;GO:0006796//phosphate-containing compound metabolic process;GO:0006007//glucose catabolic process	gi|802573883|ref|XP_012068541.1|/0/PREDICTED: pyruvate kinase, cytosolic isozyme [Jatropha curcas]
scaffold0657_388408	561	62.13666667	11.45333333	-2.439677314	Down	1	locus=scaffold0657(388079,388737,-); length=561;	-	-	-	-	gi|802627826|ref|XP_012076845.1|/1.28234e-29/PREDICTED: uncharacterized serine-rich protein C215.13 [Jatropha curcas]
scaffold0177_217836	501	62.28	135.0266667	1.116403506	Up	1	locus=scaffold0177(216947,217447,-); length=501; function=Regulator of ribonuclease-like protein 2 like;	-	GO:0044424	GO:0005515//protein binding;GO:0008428//ribonuclease inhibitor activity	GO:0019219;GO:0060699//regulation of endoribonuclease activity	gi|743925654|ref|XP_011006971.1|/6.71703e-89/PREDICTED: putative 4-hydroxy-4-methyl-2-oxoglutarate aldolase 2 [Populus euphratica]
scaffold0744_420582	1056	2.75	0.6	-2.196397213	Down	0.999317038	locus=scaffold0744(420446,421501,+); length=1056;	-	-	-	-	gi|567864302|ref|XP_006424800.1|/5.78193e-167/hypothetical protein CICLE_v10028249mg [Citrus clementina]
scaffold0513_857054	2379	6.603333333	38.39666667	2.539714692	Up	1	locus=scaffold0513(855086,859022,+); length=2379;	K14299|1|2e-13|79.0|mdm:103418195|nucleoporin SEH1	-	-	-	gi|566254771|ref|XP_006387583.1|/1.68595e-150/hypothetical protein POPTR_0815s00210g [Populus trichocarpa]
scaffold4312_6284	984	13.84	6.143333333	-1.171750373	Down	0.999813789	locus=scaffold4312(5436,7768,-); length=984; function=IAA-amino acid hydrolase ILR1-like 3 like;	K14664|1|2e-140|499|jcu:105635870|IAA-amino acid hydrolase [EC:3.5.1.-]	-	GO:0016811//hydrolase activity, acting on carbon-nitrogen (but not peptide) bonds, in linear amides	-	gi|802611246|ref|XP_012074382.1|/9.23292e-140/PREDICTED: IAA-amino acid hydrolase ILR1-like 3 [Jatropha curcas]
scaffold2243_8481	795	27.17333333	12.29	-1.144706635	Down	0.999950678	locus=scaffold2243(4154,12809,-); length=795; domain=Putative cyclase domain containing; function=Kynurenine formamidase like;	-	-	-	-	gi|802536300|ref|XP_012066693.1|/1.8268e-94/PREDICTED: uncharacterized protein LOC105629651 [Jatropha curcas]
scaffold0658_454070	630	4.673333333	22.75333333	2.283554065	Up	1	locus=scaffold0658(450907,457234,-); length=630; function=Lactoylglutathione lyase like;	K01759|1|1e-92|339|jcu:105628032|lactoylglutathione lyase [EC:4.4.1.5]	-	GO:0016846//carbon-sulfur lyase activity;GO:0043169//cation binding	-	gi|802551293|ref|XP_012064721.1|/5.35942e-92/PREDICTED: lactoylglutathione lyase [Jatropha curcas]
scaffold1016_238238	354	0.953333333	3.386666667	1.82881335	Up	0.997554762	locus=scaffold1016(238267,238620,+); length=354;	-	-	-	-	gi|802596196|ref|XP_012072112.1|/2.22985e-34/PREDICTED: VQ motif-containing protein 1-like [Jatropha curcas]
scaffold0707_535919	315	0.353333333	1.576666667	2.157775919	Up	0.956320417	locus=scaffold0707(535762,536076,+); length=315; domain=Spermidine/spermine synthases family domain containing; function=Spermidine synthase like;	K00797|1|2e-32|137|gra:105794668|spermidine synthase [EC:2.5.1.16]	-	GO:0008757//S-adenosylmethionine-dependent methyltransferase activity;GO:0016765//transferase activity, transferring alkyl or aryl (other than methyl) groups	GO:0006596//polyamine biosynthetic process;GO:0006730//one-carbon metabolic process	gi|661895603|emb|CDP00181.1|/3.5822e-32/unnamed protein product [Coffea canephora]
scaffold0145_1969599	867	14.65333333	31.03333333	1.082589781	Up	0.999878242	locus=scaffold0145(1966550,1972648,-); length=867; function=Uracil phosphoribosyltransferase like;	K00761|1|7e-146|517|jcu:105646694|uracil phosphoribosyltransferase [EC:2.4.2.9]	-	-	-	gi|802751321|ref|XP_012087993.1|/3.46239e-145/PREDICTED: uracil phosphoribosyltransferase isoform X1 [Jatropha curcas]
scaffold0300_423011	1641	42.02	15.23333333	-1.463844497	Down	1	locus=scaffold0300(421390,424632,+); length=1641; function=Paternally-expressed gene 3 protein like;	K17508|1|2e-82|308|jcu:105643980|protein phosphatase PTC7 [EC:3.1.3.16]	-	-	-	gi|802711471|ref|XP_012084615.1|/1.86099e-86/PREDICTED: probable protein phosphatase 2C 62 isoform X3 [Jatropha curcas]
scaffold1632_19091	1575	2.256666667	6.963333333	1.625584753	Up	0.999977728	locus=scaffold1632(18304,19878,+); length=1575; domain=Cytochrome P450 domain containing; function=Allene oxide synthase, chloroplastic like;	K01723|1|0.0|924|jcu:105633722|hydroperoxide dehydratase [EC:4.2.1.92]	-	GO:0016491//oxidoreductase activity;GO:0005506//iron ion binding;GO:0016836//hydro-lyase activity	-	gi|84028363|gb|ABC49700.1|/0/latex allene oxide synthase [Hevea brasiliensis]
scaffold0980_76394	1461	58.56333333	28.62666667	-1.032637981	Down	1	locus=scaffold0980(75637,77097,-); length=1461; function=F-box/LRR-repeat protein 4 like;	K10268|1|2e-177|623|rcu:8281790|F-box and leucine-rich repeat protein 2/20	-	-	-	gi|255560906|ref|XP_002521466.1|/9.7653e-177/PREDICTED: F-box/LRR-repeat protein 20 [Ricinus communis]
scaffold0029_1492779	942	31.49666667	14.02333333	-1.167369837	Down	0.99999719	locus=scaffold0029(1490903,1494656,+); length=942;	-	-	-	-	gi|743880346|ref|XP_011036171.1|/2.5119e-115/PREDICTED: trihelix transcription factor GT-2 isoform X1 [Populus euphratica]
scaffold0463_296252	402	4.65	24.24666667	2.382483804	Up	1	locus=scaffold0463(295056,296007,-); length=402; function=Cysteine synthase like;	K01738|1|7e-39|159|jcu:105631989|cysteine synthase A [EC:2.5.1.47]	-	GO:0016835//carbon-oxygen lyase activity;GO:0048037//cofactor binding	GO:0006563//L-serine metabolic process;GO:0000097//sulfur amino acid biosynthetic process	gi|802581284|ref|XP_012069631.1|/4.26084e-38/PREDICTED: cysteine synthase [Jatropha curcas]
scaffold0098_1862345	513	13.08666667	28.49666667	1.122695501	Up	0.999881542	locus=scaffold0098(1860824,1863866,+); length=513;	-	-	-	-	gi|802585334|ref|XP_012070370.1|/7.3481e-73/PREDICTED: uncharacterized protein LOC105632569 [Jatropha curcas]
scaffold1700_32874	486	2.186666667	0.44	-2.313157885	Down	0.999772348	locus=scaffold1700(31180,31946,+); length=486; function=Lysine-specific demethylase 8 like;	K10277|1|4e-55|214|jcu:105650478|lysine-specific demethylase 8 [EC:1.14.11.27]	-	-	-	gi|802796479|ref|XP_012092780.1|/1.68829e-54/PREDICTED: putative lysine-specific demethylase JMJD5 [Jatropha curcas]
scaffold0340_932485	288	2.706666667	1.26	-1.103093493	Down	0.99691669	locus=scaffold0340(932342,932629,+); length=288;	-	-	-	-	-
scaffold0364_884709	672	0.243333333	1.806666667	2.892324482	Up	0.998643507	locus=scaffold0364(884374,885045,-); length=672;	-	-	-	-	-
scaffold0034_64041	1092	4.56	0.636666667	-2.840423687	Down	0.999249377	locus=scaffold0034(62262,65821,+); length=1092; function=Probable vacuolar amino acid transporter YPQ1 like;	-	-	-	-	gi|802640964|ref|XP_012079099.1|/0/PREDICTED: probable vacuolar amino acid transporter YPQ1 isoform X1 [Jatropha curcas]
scaffold0026_631629	633	13.04666667	37.65333333	1.529096333	Up	1	locus=scaffold0026(630479,632100,-); length=633; domain=Inorganic pyrophosphatase domain containing; function=Soluble inorganic pyrophosphatase like;	K01507|1|2e-112|405|rcu:8270768|inorganic pyrophosphatase [EC:3.6.1.1]	GO:0044435	GO:0046872//metal ion binding;GO:0016462//pyrophosphatase activity	GO:0006793//phosphorus metabolic process	gi|1000974811|ref|XP_015572305.1|/8.04775e-112/PREDICTED: soluble inorganic pyrophosphatase 1 [Ricinus communis]
scaffold0255_1349625	2427	16.57333333	6.88	-1.268383326	Down	0.999961054	locus=scaffold0255(1335061,1364189,-); length=2427; function=Probable LRR receptor-like serine/threonine-protein kinase At1g56130 like;	K04733|1|0.0|889|mdm:103419224|interleukin-1 receptor-associated kinase 4 [EC:2.7.11.1]	-	-	-	gi|743842745|ref|XP_011026778.1|/0/PREDICTED: probable LRR receptor-like serine/threonine-protein kinase At1g56140 [Populus euphratica]
scaffold0754_425664	375	5.896666667	0.97	-2.60384299	Down	0.998880119	locus=scaffold0754(425477,425851,+); length=375; function=Uncharacterized RING finger protein P4H10.07 like;	K16282|1|7e-23|106|pop:POPTR_0005s08300g|E3 ubiquitin-protein ligase RHA2 [EC:2.3.2.27]	-	GO:0046872//metal ion binding	-	gi|802615414|ref|XP_012075176.1|/5.19965e-28/PREDICTED: probable E3 ubiquitin-protein ligase RHA2B [Jatropha curcas]
scaffold2734_1814	930	15.56333333	6.003333333	-1.374315407	Down	0.999496586	locus=scaffold2734(1350,2279,-); length=930; function=Pentatricopeptide repeat-containing protein At1g62930, chloroplastic like;	K17964|1|8e-87|321|gra:105766412|leucine-rich PPR motif-containing protein, mitochondrial	-	-	-	gi|643736201|gb|KDP42576.1|/3.59755e-98/hypothetical protein JCGZ_24350 [Jatropha curcas]
scaffold0471_712091	342	2.973333333	1.166666667	-1.349688788	Down	0.991671545	locus=scaffold0471(711921,712262,+); length=342;	K12742|1|1e-08|59.3|atr:18438281|isoprene synthase [EC:4.2.3.27]	-	-	-	gi|947069990|gb|KRH18881.1|/8.30726e-26/hypothetical protein GLYMA_13G087600 [Glycine max]
scaffold0042_2956306	3609	1.48	0.7	-1.080170349	Down	0.996900736	locus=scaffold0042(2954442,2958171,-); length=3609;	K20393|1|5e-23|111|crb:CARUB_v10015327mg|PRA1 family protein 3	-	-	-	gi|802582140|ref|XP_012070035.1|/0/PREDICTED: uncharacterized protein LOC105632300 isoform X1 [Jatropha curcas]
scaffold0443_16573	2085	29.10333333	9.553333333	-1.607108292	Down	1	locus=scaffold0443(13682,19464,+); length=2085; function=ABC transporter G family member 15 like;	K05681|1|6e-100|366|smo:SELMODRAFT_10835|ATP-binding cassette, subfamily G (WHITE), member 2	-	-	-	gi|802729599|ref|XP_012086194.1|/0/PREDICTED: ABC transporter G family member 15-like [Jatropha curcas]
scaffold0913_360812	798	2.943333333	0.843333333	-1.803276053	Down	0.998191081	locus=scaffold0913(358102,363522,-); length=798; function=Peroxisomal membrane protein 11A like;	K13352|1|1e-23|110|rcu:8266077|peroxin-11B	GO:0044439	-	GO:0007031//peroxisome organization	gi|802592826|ref|XP_012071790.1|/4.26238e-75/PREDICTED: peroxisomal membrane protein 11A [Jatropha curcas]
scaffold0566_8497	579	0.143333333	1.093333333	2.93128725	Up	0.995149807	locus=scaffold0566(8085,8909,+); length=579; function=CASP-like protein RCOM_0680180 like;	-	-	-	-	gi|1000971377|ref|XP_002516873.2|/5.3728e-58/PREDICTED: CASP-like protein 1E1 [Ricinus communis]
scaffold0006_1087590	306	0.01	10.73666667	10.06833044	Up	1	locus=scaffold0006(1087438,1087743,+); length=306;	-	-	-	-	-
scaffold0340_78415	1182	1.23	4.13	1.747483466	Up	0.998649953	locus=scaffold0340(77825,79006,+); length=1182;	-	-	-	-	gi|255537577|ref|XP_002509855.1|/7.06014e-172/PREDICTED: uncharacterized protein LOC8287430 [Ricinus communis]
scaffold0357_623033	996	14.45666667	2.426666667	-2.574687088	Down	1	locus=scaffold0357(622536,623531,+); length=996; function=BAG family molecular chaperone regulator 6 like;	-	-	-	-	gi|802694848|ref|XP_012083282.1|/4.57106e-102/PREDICTED: BAG family molecular chaperone regulator 6 [Jatropha curcas]
scaffold0146_1884611	1566	11.74666667	30.52333333	1.377661098	Up	1	locus=scaffold0146(1883612,1885611,+); length=1566; function=Putative glycerol-3-phosphate transporter 1 like;	K13783|1|0.0|882|jcu:105648610|MFS transporter, OPA family, solute carrier family 37 (glycerol-3-phosphate transporter), member 1/2	-	-	-	gi|802769751|ref|XP_012090443.1|/0/PREDICTED: putative glycerol-3-phosphate transporter 1 [Jatropha curcas]
scaffold0896_160419	939	1.383333333	3.343333333	1.273138364	Up	0.997315861	locus=scaffold0896(159352,161487,+); length=939; function=Cyclin-dependent kinase B2-2 like;	K07760|1|3e-170|598|jcu:105635163|cyclin-dependent kinase [EC:2.7.11.22]	-	GO:0004674//protein serine/threonine kinase activity;GO:0032559//adenyl ribonucleotide binding	GO:0006464//cellular protein modification process	gi|802604305|ref|XP_012073556.1|/1.34868e-169/PREDICTED: cyclin-dependent kinase B2-2 [Jatropha curcas]
scaffold0375_61032	471	2.916666667	0.776666667	-1.908953062	Down	0.996936836	locus=scaffold0375(60627,61437,-); length=471;	-	-	-	-	gi|802620520|ref|XP_012075600.1|/6.40955e-61/PREDICTED: uncharacterized protein LOC105636842 [Jatropha curcas]
scaffold1124_129955	525	38.62333333	15.41333333	-1.325293782	Down	1	locus=scaffold1124(127403,132508,-); length=525; function=Uncharacterized membrane protein YuiD like;	K09775|1|8e-68|256|jcu:105640832|uncharacterized protein	-	-	-	gi|802658467|ref|XP_012080612.1|/3.73482e-67/PREDICTED: uncharacterized protein LOC105640832 isoform X1 [Jatropha curcas]
scaffold0603_158033	342	34.75	72.88	1.068509981	Up	1	locus=scaffold0603(157205,158862,-); length=342; function=Protein SPIRAL1-like 1 like;	K18635|1|2e-30|131|rcu:8264701|protein SPIRAL1 and related proteins	-	-	-	gi|255542002|ref|XP_002512065.1|/9.48271e-30/PREDICTED: protein SPIRAL1-like 1 [Ricinus communis]
scaffold0412_1021149	300	4.44	10.56333333	1.250433577	Up	0.997565668	locus=scaffold0412(1021000,1021299,+); length=300;	-	-	-	-	-
scaffold1317_29482	1305	0.24	1.28	2.415037499	Up	0.999999988	locus=scaffold1317(28830,30134,-); length=1305; function=Uncharacterized protein At3g28850 like;	K17479|1|1e-158|560|jcu:105642819|glutaredoxin domain-containing cysteine-rich protein 1	-	-	-	gi|255552906|ref|XP_002517496.1|/4.60811e-167/PREDICTED: uncharacterized protein At3g28850 [Ricinus communis]
scaffold0655_509650	702	33.80333333	86.79666667	1.360474121	Up	1	locus=scaffold0655(508881,510419,+); length=702; function=Probable aquaporin NIP5-1 like;	K09874|1|6e-104|377|rcu:8278501|aquaporin NIP	GO:0031224//intrinsic component of membrane	-	GO:0051234//establishment of localization	gi|255555875|ref|XP_002518973.1|/2.90514e-103/PREDICTED: probable aquaporin NIP5-1 [Ricinus communis]
scaffold0389_390291	851.94	263.5466667	130.0466667	-1.019029024	Down	1	locus=scaffold0389(389516,390774,-); length=855; function=Protochlorophyllide reductase A, chloroplastic like;	K00218|1|2e-113|409|vvi:100241491|protochlorophyllide reductase [EC:1.3.1.33]	-	GO:0016628//oxidoreductase activity, acting on the CH-CH group of donors, NAD or NADP as acceptor;GO:0016628//oxidoreductase activity, acting on the CH-CH group of donors, NAD or NADP as acceptor	GO:0008152//metabolic process;GO:0008152//metabolic process	gi|225446944|ref|XP_002264042.1|/9.60498e-113/PREDICTED: protochlorophyllide reductase [Vitis vinifera]
scaffold3378_12433	1830	22.06666667	9.17	-1.266875077	Down	0.999775056	locus=scaffold3378(11519,13348,-); length=1830; function=Putative pentatricopeptide repeat-containing protein At1g12700, mitochondrial like;	K17710|1|4e-150|532|tcc:TCM_025147|pentatricopeptide repeat domain-containing protein 1;K17964|5|8e-139|495|pmum:103323768|leucine-rich PPR motif-containing protein, mitochondrial	-	-	-	gi|743909994|ref|XP_011048493.1|/3.20958e-175/PREDICTED: putative pentatricopeptide repeat-containing protein At1g12700, mitochondrial [Populus euphratica]
scaffold0551_387317	1242	2.163333333	0.23	-3.233550211	Down	0.999463067	locus=scaffold0551(385578,389056,-); length=1242; function=AP2-like ethylene-responsive transcription factor TOE2 like;	K09284|1|3e-32|140|jcu:105628165|AP2-like factor, euAP2 lineage	-	-	-	gi|802551705|ref|XP_012064918.1|/1.53215e-31/PREDICTED: ethylene-responsive transcription factor RAP2-7 isoform X2 [Jatropha curcas]
scaffold0141_1253154	498	13.64333333	27.74333333	1.02394497	Up	0.998609084	locus=scaffold0141(1252906,1253403,-); length=498;	-	-	-	-	-
scaffold0766_408302	324	1.183333333	3.186666667	1.429191594	Up	0.992798133	locus=scaffold0766(407856,408706,-); length=324;	-	-	-	-	gi|802564495|ref|XP_012067336.1|/4.49972e-19/PREDICTED: uncharacterized protein LOC105630199 [Jatropha curcas]
scaffold0369_1040665	867	8.266666667	39.47	2.255378899	Up	1	locus=scaffold0369(1040079,1041252,+); length=867; function=Probable aquaporin PIP2-2 like;	K09872|1|5e-160|564|rcu:8284532|aquaporin PIP	GO:0031224//intrinsic component of membrane	-	GO:0006810//transport	gi|946978491|gb|ALM33364.1|/3.33035e-164/plasma membrane intrinsic protein [Hevea brasiliensis]
scaffold0315_900391	693	55.84666667	119.2533333	1.094486515	Up	1	locus=scaffold0315(899469,901344,-); length=693; domain=Translation elongation factor EF1B, beta/delta subunit, guanine nucleotide exchange domain containing; function=Elongation factor 1-delta like;	K03232|1|5e-87|321|jcu:105640210|elongation factor 1-beta	-	-	GO:0006412//translation	gi|802647596|ref|XP_012079853.1|/2.40086e-86/PREDICTED: elongation factor 1-delta 1-like [Jatropha curcas]
scaffold1395_126306	4095	2.913333333	1.32	-1.142132849	Down	0.997214096	locus=scaffold1395(86145,129643,-); length=4095; function=Putative disease resistance protein At4g11170 like;	K03283|1|7e-115|417|mtr:MTR_2g040370|heat shock 70kDa protein 1/8;K19613|2|1e-112|409|cic:CICLE_v100041741m|leucine-rich repeat protein SHOC2	-	-	-	gi|802591914|ref|XP_012071293.1|/0/PREDICTED: TMV resistance protein N-like [Jatropha curcas]
scaffold0222_1333681	240	5.383333333	2.54	-1.083671262	Down	0.991139855	locus=scaffold0222(1333398,1333964,-); length=240;	-	-	-	-	gi|802744158|ref|XP_012087438.1|/2.33261e-23/PREDICTED: selenoprotein O [Jatropha curcas]
scaffold1008_163730	1029	52.44333333	148.6	1.502602824	Up	1	locus=scaffold1008(163216,164244,-); length=1029; function=Cytosolic sulfotransferase 17 like;	K01016|1|4e-96|352|pop:POPTR_0011s04820g|estrone sulfotransferase [EC:2.8.2.4];K11821|4|2e-84|313|bna:106381367|desulfoglucosinolate sulfotransferase A/B/C [EC:2.8.2.-];K01025|5|3e-84|312|vvi:100267913|	-	GO:0008146//sulfotransferase activity	-	gi|225466759|ref|XP_002268667.1|/4.46492e-108/PREDICTED: flavonol 3-sulfotransferase [Vitis vinifera]
scaffold1783_17924	354	1.43	2.993333333	1.065737797	Up	0.976832908	locus=scaffold1783(17287,18562,+); length=354;	-	-	GO:0000166//nucleotide binding	-	gi|1000941037|ref|XP_015582773.1|/1.8833e-41/PREDICTED: LOW QUALITY PROTEIN: uncharacterized protein LOC8268249 [Ricinus communis]
scaffold1093_237258	309	7.343333333	1.893333333	-1.95550666	Down	0.999166669	locus=scaffold1093(237104,237412,-); length=309;	K12447|1|4e-20|82.0|thj:104808371|UDP-sugar pyrophosphorylase [EC:2.7.7.64];K14416|3|5e-15|60.8|mdm:103421234|elongation factor 1 alpha-like protein;K07739|5|8e-15|55.1|gra:105803458|elongator complex protein 3 [EC:2.3.1.48]	-	-	-	gi|731361837|ref|XP_010692573.1|/2.1201e-24/PREDICTED: uncharacterized protein LOC104905670 [Beta vulgaris subsp. vulgaris]
scaffold0441_308181	1446	0.67	1.856666667	1.470481826	Up	0.997482252	locus=scaffold0441(303962,312400,+); length=1446; function=Probable protein phosphatase 2C 75 like;	K14497|1|1e-126|454|jcu:105648550|protein phosphatase 2C [EC:3.1.3.16]	-	GO:0016787//hydrolase activity	-	gi|802769448|ref|XP_012090361.1|/7.73417e-126/PREDICTED: probable protein phosphatase 2C 75 isoform X1 [Jatropha curcas]
scaffold0117_56414	1596	0.976666667	4.41	2.174840492	Up	1	locus=scaffold0117(54417,58412,+); length=1596; domain=Dehydroquinase class I,Shikimate dehydrogenase substrate binding, N-terminal domain containing; function=Bifunctional 3-dehydroquinate dehydratase/shikimate dehydrogenase, chloroplastic like;	K13832|1|0.0|905|jcu:105647609|3-dehydroquinate dehydratase / shikimate dehydrogenase [EC:4.2.1.10 1.1.1.25]	GO:0044424	GO:0016616//oxidoreductase activity, acting on the CH-OH group of donors, NAD or NADP as acceptor;GO:0016836//hydro-lyase activity;GO:0000166//nucleotide binding	GO:0008652//cellular amino acid biosynthetic process	gi|802757349|ref|XP_012089148.1|/0/PREDICTED: bifunctional 3-dehydroquinate dehydratase/shikimate dehydrogenase, chloroplastic-like [Jatropha curcas]
scaffold0024_716697	519	1.33	2.886666667	1.117978279	Up	0.984734794	locus=scaffold0024(716438,716956,+); length=519; function=Ocs element-binding factor 1 like;	K09060|1|4e-11|68.2|pxb:103963183|plant G-box-binding factor	GO:0043231//intracellular membrane-bounded organelle	GO:0003677//DNA binding;GO:0001071//nucleic acid binding transcription factor activity;GO:0005515//protein binding	GO:0006351//transcription, DNA-templated	gi|802751716|ref|XP_012088083.1|/7.96328e-83/PREDICTED: basic leucine zipper 43-like [Jatropha curcas]
scaffold0387_956304	486	4.206666667	1.15	-1.871043643	Down	0.999476562	locus=scaffold0387(956021,956587,-); length=486; function=Protein DOWNSTREAM OF FLC like;	K03036|1|2e-19|95.5|aly:ARALYDRAFT_336019|26S proteasome regulatory subunit N6;K12951|2|3e-06|51.6|smo:SELMODRAFT_448085|cation-transporting P-type ATPase D [EC:3.6.3.-]	-	-	-	gi|255584845|ref|XP_002533139.1|/1.85799e-69/PREDICTED: protein DOWNSTREAM OF FLC [Ricinus communis]
scaffold0141_991940	1626	3.71	8.096666667	1.125908897	Up	0.999184131	locus=scaffold0141(989676,994205,-); length=1626; function=Sodium/hydrogen exchanger 2 like;	K14724|1|0.0|712|tcc:TCM_026524|solute carrier family 9 (sodium/hydrogen exchanger), member 8	-	GO:0015299//solute:proton antiporter activity	GO:0006812//cation transport	gi|1000980297|ref|XP_015584654.1|/0/PREDICTED: sodium/hydrogen exchanger 2 isoform X1 [Ricinus communis]
scaffold0893_95304	402	1.566666667	0.246666667	-2.667063581	Down	0.998511414	locus=scaffold0893(94911,95698,+); length=402;	-	-	-	-	gi|1000960325|ref|XP_015576283.1|/5.93174e-48/PREDICTED: N-acetyl-D-glucosamine kinase [Ricinus communis]
scaffold1290_97840	2010	6.013333333	2.343333333	-1.359602744	Down	0.999315887	locus=scaffold1290(90505,105175,-); length=2010;	-	-	-	-	gi|802577576|ref|XP_012069071.1|/2.65653e-69/PREDICTED: uncharacterized protein LOC105631532 isoform X3 [Jatropha curcas]
scaffold1265_48415	699	0.01	4.32	8.754887502	Up	1	locus=scaffold1265(46502,50329,+); length=699; function=Ras-related protein RABC1 like;	K07910|1|1e-101|369|rcu:107261340|Ras-related protein Rab-18;K17506|2|7e-100|363|jcu:105629210|protein phosphatase 1L [EC:3.1.3.16]	GO:0044464	GO:0032561//guanyl ribonucleotide binding;GO:0005515//protein binding;GO:0003824//catalytic activity;GO:0032559//adenyl ribonucleotide binding	GO:0035556//intracellular signal transduction;GO:0006351//transcription, DNA-templated;GO:0006810//transport	gi|1000963899|ref|XP_015575387.1|/6.00044e-101/PREDICTED: ras-related protein RABC1 [Ricinus communis]
scaffold0103_1952423	1443	0.603333333	1.793333333	1.571616475	Up	0.995386339	locus=scaffold0103(1951045,1953801,+); length=1443; function=1-aminocyclopropane-1-carboxylate synthase like;	K20772|1|0.0|822|jcu:105645752|1-aminocyclopropane-1-carboxylate synthase 1/2/6 [EC:4.4.1.14]	-	GO:0016740//transferase activity;GO:0048037//cofactor binding;GO:0016846//carbon-sulfur lyase activity	GO:0008652//cellular amino acid biosynthetic process	gi|766944434|gb|AJT35543.1|/0/1-aminocyclopropane-1-carboxylic acid synthase [Hevea brasiliensis]
scaffold0056_816524	1677	3.743333333	1.733333333	-1.110774399	Down	0.996431341	locus=scaffold0056(812680,820150,+); length=1677; function=Nuclear control of ATPase protein 2 like;	K18158|1|0.0|789|rcu:8268786|nuclear control of ATPase protein 2	-	-	-	gi|255564462|ref|XP_002523227.1|/0/PREDICTED: nuclear control of ATPase protein 2 [Ricinus communis]
scaffold1290_1460	1089	23.23666667	8.216666667	-1.499777981	Down	1	locus=scaffold1290(462,2459,+); length=1089; function=Putative leucine-rich repeat receptor-like protein kinase At2g19210 like;	K04733|1|7e-67|255|pop:POPTR_0086s00270g|interleukin-1 receptor-associated kinase 4 [EC:2.7.11.1]	-	-	-	gi|743917705|ref|XP_011002844.1|/4.17835e-75/PREDICTED: probable LRR receptor-like serine/threonine-protein kinase At1g05700 isoform X2 [Populus euphratica]
scaffold0893_132192	1005	0.236666667	1.15	2.280705432	Up	0.998575398	locus=scaffold0893(131381,132790,+); length=1005; function=Protein SHI RELATED SEQUENCE 1 like;	-	-	-	-	gi|802639081|ref|XP_012078391.1|/7.914e-102/PREDICTED: protein SHI RELATED SEQUENCE 1 [Jatropha curcas]
scaffold1101_143374	498	9.243333333	4.38	-1.077482341	Down	0.998290983	locus=scaffold1101(142904,143845,-); length=498;	-	-	-	-	gi|802586881|ref|XP_012070700.1|/3.17181e-67/PREDICTED: uncharacterized protein LOC105632853 [Jatropha curcas]
scaffold0824_108314	1188	0.133333333	1.563333333	3.551516018	Up	0.999891369	locus=scaffold0824(107195,109434,+); length=1188;	-	-	-	-	gi|802724417|ref|XP_012085721.1|/1.8134e-167/PREDICTED: uncharacterized protein LOC105644842 [Jatropha curcas]
scaffold1122_92293	837	5.15	12.05333333	1.22678784	Up	0.99947279	locus=scaffold1122(91531,93056,+); length=837; function=Transcription factor BOA like;	K14491|1|1e-13|77.8|gra:105792999|two-component response regulator ARR-B family	GO:0043231//intracellular membrane-bounded organelle	GO:0003676//nucleic acid binding	-	gi|802598810|ref|XP_012072452.1|/5.8257e-118/PREDICTED: probable transcription factor KAN3 [Jatropha curcas]
scaffold0196_516228	444	1.593333333	0.52	-1.615464589	Down	0.956808495	locus=scaffold0196(516007,516450,+); length=444;	-	-	-	-	-
scaffold0095_1696734	609	0.47	1.04	1.145850866	Up	0.955495319	locus=scaffold0095(1696334,1696942,-); length=609; function=Probable calcium-binding protein CML45 like;	K02183|1|5e-72|271|jcu:105644079|calmodulin	-	-	-	gi|802715320|ref|XP_012084717.1|/2.1459e-71/PREDICTED: probable calcium-binding protein CML45 [Jatropha curcas]
scaffold0181_552635	282	0.47	1.493333333	1.66780357	Up	0.952655178	locus=scaffold0181(552205,553065,-); length=282;	K09490|1|3e-06|51.2|nnu:104595939|heat shock 70kDa protein 5	-	-	-	gi|1000975435|ref|XP_002515002.2|/9.06827e-44/PREDICTED: uncharacterized protein LOC8285485 [Ricinus communis]
scaffold0399_312094	486	1.27	0.36	-1.818759685	Down	0.991010743	locus=scaffold0399(311601,312378,+); length=486;	-	-	-	-	gi|802787245|ref|XP_012091877.1|/1.51993e-71/PREDICTED: uncharacterized protein LOC105649744 [Jatropha curcas]
scaffold0745_8624	519	5.246666667	2.05	-1.355777225	Down	0.998059907	locus=scaffold0745(8365,8883,-); length=519;	K13165|1|2e-11|45.8|mpp:MICPUCDRAFT_51223|splicing factor, arginine/serine-rich 12	-	-	-	gi|802588823|ref|XP_012071096.1|/5.37024e-34/PREDICTED: uncharacterized protein LOC105633147 [Jatropha curcas]
scaffold0097_185181	900	2.713333333	24.54	3.17699705	Up	1	locus=scaffold0097(183548,186815,+); length=900; function=Cinnamoyl-CoA reductase 1 like;	K09753|1|4e-44|179|ppp:PHYPADRAFT_122374|cinnamoyl-CoA reductase [EC:1.2.1.44]	-	GO:0048037//cofactor binding	GO:0008152//metabolic process	gi|1000939084|ref|XP_015583419.1|/1.35993e-147/PREDICTED: LOW QUALITY PROTEIN: cinnamoyl-CoA reductase 1 [Ricinus communis]
scaffold1502_48521	1017	5.71	40.64666667	2.831574395	Up	1	locus=scaffold1502(48013,49029,+); length=1017;	-	-	-	-	gi|802681373|ref|XP_012082103.1|/2.06172e-89/PREDICTED: uncharacterized protein LOC105642039 [Jatropha curcas]
scaffold0702_416535	288	7.72	21.43666667	1.473407836	Up	0.998753228	locus=scaffold0702(416286,416785,+); length=288;	-	-	-	-	gi|802566693|ref|XP_012067641.1|/1.22106e-32/PREDICTED: uncharacterized protein LOC105630440 [Jatropha curcas]
scaffold0687_283906	315	8.543333333	2.006666667	-2.089998087	Down	0.999390367	locus=scaffold0687(283274,284538,-); length=315;	-	-	-	-	-
scaffold0420_109306	468	3.85	1.653333333	-1.219480826	Down	0.994798808	locus=scaffold0420(109013,109480,+); length=468;	-	-	-	-	gi|802795909|ref|XP_012092626.1|/1.22843e-24/PREDICTED: uncharacterized protein LOC105650350 [Jatropha curcas]
scaffold1870_6387	1650	1.59	0.756666667	-1.071296969	Down	0.99098912	locus=scaffold1870(5563,7212,+); length=1650; function=Putative disease resistance RPP13-like protein 1 like;	K12818|1|2e-108|394|mtr:MTR_0267s0070|ATP-dependent RNA helicase DHX8/PRP22 [EC:3.6.4.13];K19613|2|5e-95|349|tcc:TCM_005824|leucine-rich repeat protein SHOC2;K15078|3|1e-93|345|rcu:8276537|structure-specific endonuclease subunit SLX1 [EC:3.6.1.-]	-	-	-	gi|590656738|ref|XP_007034356.1|/1.60459e-162/NBS type disease resistance protein, putative [Theobroma cacao]
scaffold0451_249720	1131	5.463333333	1.42	-1.943890519	Down	0.99993275	locus=scaffold0451(249155,250285,+); length=1131; function=Acyl-CoA--sterol O-acyltransferase 1 like;	-	GO:0016020//membrane	GO:0016740//transferase activity	-	gi|802556177|ref|XP_012065639.1|/9.27175e-150/PREDICTED: acyl-CoA--sterol O-acyltransferase 1 [Jatropha curcas]
scaffold0869_9842	438	29.95	9.39	-1.67335894	Down	0.999999901	locus=scaffold0869(9566,10118,+); length=438;	K17413|1|2e-29|128|rcu:8286395|small subunit ribosomal protein S35	-	-	-	gi|1000954192|ref|XP_002524889.2|/1.07787e-28/PREDICTED: uncharacterized protein LOC8286395 [Ricinus communis]
scaffold3273_8398	3360	2.343333333	0.933333333	-1.328097862	Down	0.998283686	locus=scaffold3273(6719,10078,-); length=3360; function=LRR receptor-like serine/threonine-protein kinase RPK2 like;	K04733|1|1e-153|545|zma:103631887|interleukin-1 receptor-associated kinase 4 [EC:2.7.11.1]	-	-	-	gi|802568252|ref|XP_012067787.1|/0/PREDICTED: LRR receptor-like serine/threonine-protein kinase RPK2 [Jatropha curcas]
scaffold1193_144458	327	3.38	1.153333333	-1.551213709	Down	0.994883939	locus=scaffold1193(144295,144621,+); length=327;	-	-	-	-	-
scaffold0302_1205251	2553	1.676666667	0.46	-1.865890133	Down	0.999384507	locus=scaffold0302(1203417,1207085,+); length=2553; function=Putative disease resistance protein RGA3 like;	K15078|1|1e-155|551|nnu:104613421|structure-specific endonuclease subunit SLX1 [EC:3.6.1.-];K19613|3|2e-152|541|tcc:TCM_031062|leucine-rich repeat protein SHOC2	-	GO:0016787//hydrolase activity;GO:0000166//nucleotide binding	-	gi|643736064|gb|KDP42480.1|/0/hypothetical protein JCGZ_00277 [Jatropha curcas]
scaffold0038_2303623	1701	5.066666667	26.54333333	2.389240734	Up	1	locus=scaffold0038(2302334,2304912,+); length=1701; domain=NADH:ubiquinone/plastoquinone oxidoreductase domain containing; function=NADH-ubiquinone oxidoreductase chain 4 like;	K03881|1|0.0|993|mtr:MTR_0082s0090|NADH-ubiquinone oxidoreductase chain 4 [EC:1.6.5.3]	GO:0043231//intracellular membrane-bounded organelle	-	-	gi|922326865|ref|XP_013442825.1|/0/NADH-quinone oxidoreductase protein [Medicago truncatula]
scaffold2025_5720	468	8.833333333	1.596666667	-2.467894799	Down	0.999999841	locus=scaffold2025(5487,5954,+); length=468;	K01303|1|3e-21|101|fve:101311565|acylaminoacyl-peptidase [EC:3.4.19.1];K04733|2|1e-17|89.4|gra:105789580|interleukin-1 receptor-associated kinase 4 [EC:2.7.11.1];K19861|3|2e-10|65.5|pmum:103336766|benzyl alcohol O-benzoyltransferase [EC:2.3.1.196 2.3.1.232];K18195|4|1e-09|62.8|vra:106776758|rhamnogalacturonan endolyase [EC:4.2.2.23];K19525|5|4e-06|51.2|mdm:103400388|vacuolar protein sorting-assoc…	-	-	-	gi|261865353|gb|ACY01934.1|/2.23355e-34/hypothetical protein [Beta vulgaris]
scaffold0398_959085	1488	1.356666667	4.02	1.567129208	Up	0.999455884	locus=scaffold0398(957887,960284,+); length=1488; function=Probable mitochondrial chaperone bcs1 like;	K08900|1|0.0|749|rcu:8279133|mitochondrial chaperone BCS1	-	GO:0032559//adenyl ribonucleotide binding;GO:0016462//pyrophosphatase activity	-	gi|255561014|ref|XP_002521519.1|/0/PREDICTED: AAA-ATPase At1g43910 [Ricinus communis]
scaffold0190_644543	1167	15.32333333	7.28	-1.07371981	Down	0.999425571	locus=scaffold0190(643418,645668,-); length=1167;	K04733|1|2e-22|107|sbi:SORBI_08g014920|interleukin-1 receptor-associated kinase 4 [EC:2.7.11.1]	GO:0043231//intracellular membrane-bounded organelle	GO:0003676//nucleic acid binding	-	gi|802652479|ref|XP_012080115.1|/2.22749e-170/PREDICTED: uncharacterized protein LOC105640420 [Jatropha curcas]
scaffold0142_602676	1833	7.513333333	2.87	-1.388402373	Down	0.999257203	locus=scaffold0142(601706,603646,-); length=1833;	K05658|1|2e-70|268|mdm:103423936|ATP-binding cassette, subfamily B (MDR/TAP), member 1 [EC:3.6.3.44];K14007|2|6e-33|143|obr:102710266|protein transport protein SEC24;K13963|3|1e-15|86.3|bvg:104905047|serpin B;K11423|4|1e-11|73.2|sot:107057890|histone-lysine N-methyltransferase SETD2 [EC:2.1.1.43];K01230|5|4e-11|71.2|vvi:100242837|mannosyl-oligosaccharide alpha-1,2-mannosidase [EC:3.2.1.113]	-	-	-	gi|731414177|ref|XP_010659049.1|/2.09449e-158/PREDICTED: uncharacterized protein LOC100255782 [Vitis vinifera]
scaffold0024_1617743	894	0.396666667	1.2	1.597035333	Up	0.989051534	locus=scaffold0024(1616908,1618578,+); length=894; function=Cell division cycle-associated 7-like protein like;	-	-	-	-	gi|1000945921|ref|XP_015581102.1|/1.60222e-116/PREDICTED: cell division cycle-associated 7-like protein isoform X1 [Ricinus communis]
scaffold0117_1010213	5544	5.473333333	2.623333333	-1.061018586	Down	0.998351794	locus=scaffold0117(1006663,1013764,-); length=5544;	K12472|1|2e-09|67.4|bvg:104885038|epidermal growth factor receptor substrate 15	-	-	-	gi|802653374|ref|XP_012080360.1|/0/PREDICTED: uncharacterized protein LOC105640608 [Jatropha curcas]
scaffold0009_3533402	888.29	3.553333333	15.41333333	2.11693396	Up	1	locus=scaffold0009(3531475,3534777,+); length=741; function=Phosphoglycolate phosphatase 2 like;	K19269|1|1e-110|380|jcu:105636217|phosphoglycolate phosphatase [EC:3.1.3.18 3.1.3.48]	GO:0009536//plastid;GO:0009536//plastid	GO:0016791//phosphatase activity;GO:0004672//protein kinase activity;GO:0016791//phosphatase activity;GO:0004672//protein kinase activity	GO:0006796//phosphate-containing compound metabolic process;GO:0006796//phosphate-containing compound metabolic process	gi|802614745|ref|XP_012074814.1|/6.05097e-110/PREDICTED: phosphoglycolate phosphatase 2 [Jatropha curcas]
scaffold0007_1879372	990	0.673333333	7.906666667	3.553676812	Up	1	locus=scaffold0007(1878878,1879867,-); length=990;	-	-	-	-	gi|93116072|gb|ABE98705.1|/6.06301e-14/hypothetical protein (mitochondrion) [Zea mays subsp. mays]
scaffold1724_70273	462	16.70666667	64.01	1.937873395	Up	1	locus=scaffold1724(69428,71119,-); length=462; function=Adenine phosphoribosyltransferase 1, chloroplastic like;	K00759|1|1e-72|272|jcu:105630860|adenine phosphoribosyltransferase [EC:2.4.2.7]	GO:0044424	GO:0016763//transferase activity, transferring pentosyl groups	GO:0043096	gi|802570576|ref|XP_012068236.1|/4.49187e-72/PREDICTED: adenine phosphoribosyltransferase 1-like [Jatropha curcas]
scaffold0369_43127	600	1.68	0.49	-1.777607579	Down	0.993566299	locus=scaffold0369(26226,60028,-); length=600; function=Auxin-induced protein X10A like;	K14488|1|4e-60|231|vra:106755551|SAUR family protein	-	-	-	gi|731387429|ref|XP_002271861.2|/6.98381e-67/PREDICTED: LOW QUALITY PROTEIN: uncharacterized protein LOC100249577 [Vitis vinifera]
scaffold1765_45173	348	5.583333333	1.023333333	-2.447850535	Down	1	locus=scaffold1765(45000,45347,-); length=348;	-	-	-	-	gi|747058624|ref|XP_011075658.1|/1.56503e-11/PREDICTED: uncharacterized protein LOC105160092 [Sesamum indicum]
scaffold1192_188425	1698	4.953333333	13.31	1.426038956	Up	0.999680736	locus=scaffold1192(178871,197980,+); length=1698; domain=Multi antimicrobial extrusion protein domain containing; function=MATE efflux family protein 2, chloroplastic like;	K20456|1|8e-79|295|smo:SELMODRAFT_417928|oxysterol-binding protein 1	-	-	-	gi|802761394|ref|XP_012089776.1|/0/PREDICTED: MATE efflux family protein 2, chloroplastic isoform X1 [Jatropha curcas]
scaffold0373_81362	1671	18.57333333	44.54	1.261868801	Up	1	locus=scaffold0373(79816,82908,+); length=1671; domain=Cytochrome P450 domain containing; function=Cytochrome P450 82C4 like;	K00512|1|0.0|796|jcu:105644352|steroid 17alpha-monooxygenase / 17alpha-hydroxyprogesterone deacetylase [EC:1.14.14.19 1.14.14.32];K07408|4|0.0|743|pop:POPTR_0001s34230g|cytochrome P450 family 1 subfamily A polypeptide 1 [EC:1.14.14.1]	-	GO:0005506//iron ion binding;GO:0003824//catalytic activity	GO:0008152//metabolic process	gi|802716560|ref|XP_012085045.1|/0/PREDICTED: cytochrome P450 82C4-like [Jatropha curcas]
scaffold1661_40727	579	0.106666667	1.03	3.271463028	Up	0.999137813	locus=scaffold1661(40438,41016,-); length=579;	-	-	-	-	gi|147858200|emb|CAN81822.1|/7.11542e-10/hypothetical protein VITISV_020798 [Vitis vinifera]
scaffold0190_1018215	435	27.32	62.62333333	1.196742819	Up	1	locus=scaffold0190(1017998,1018432,-); length=435; function=Probable histone H2B.1 like;	K11252|1|1e-44|178|sot:102601239|histone H2B	GO:0000785//chromatin;GO:0043231//intracellular membrane-bounded organelle	GO:0003676//nucleic acid binding	GO:0034728//nucleosome organization	gi|1000940412|ref|XP_002532620.2|/6.75551e-44/PREDICTED: probable histone H2B.3 [Ricinus communis]
scaffold0893_30879	1725	0.713333333	2.276666667	1.674274782	Up	0.998653001	locus=scaffold0893(24207,37552,-); length=1725; domain=FAD linked oxidase, N-terminal domain containing; function=D-2-hydroxyglutarate dehydrogenase, mitochondrial like;	K18204|1|0.0|923|jcu:105634606|D-2-hydroxyglutarate dehydrogenase [EC:1.1.99.39]	-	-	-	gi|802600295|ref|XP_012072871.1|/0/PREDICTED: D-2-hydroxyglutarate dehydrogenase, mitochondrial [Jatropha curcas]
scaffold1148_173380	1341	5.773333333	19.34	1.744111365	Up	0.999999755	locus=scaffold1148(172033,174395,-); length=1341; domain=Myo-inositol-1-phosphate synthase,Myo-inositol-1-phosphate synthase, GAPDH-like domain containing; function=Inositol-3-phosphate synthase like;	K01858|1|0.0|859|rcu:8273270|myo-inositol-1-phosphate synthase [EC:5.5.1.4]	GO:0044424	GO:0016872//intramolecular lyase activity	GO:0006644//phospholipid metabolic process;GO:0006020//inositol metabolic process	gi|380468128|gb|AFD61599.1|/0/myo-inositol-1 phosphate synthase [Hevea brasiliensis]
scaffold1776_39183	306	2.67	1.333333333	-1.001802243	Down	0.977403904	locus=scaffold1776(40293,40598,+); length=306;	K08518|1|3e-08|57.8|rcu:8265361|syntaxin-binding protein 5	-	-	-	gi|1000948263|ref|XP_015580333.1|/1.74325e-07/PREDICTED: LOW QUALITY PROTEIN: uncharacterized protein LOC8265361 [Ricinus communis]
scaffold0170_248477	513	0.316666667	1.34	2.081196083	Up	0.998641306	locus=scaffold0170(248145,248810,-); length=513;	K07478|1|1e-17|89.7|egr:108958286|putative ATPase;K03469|2|5e-13|74.3|gmx:106794754|ribonuclease HI [EC:3.1.26.4]	-	-	-	gi|743900514|ref|XP_011043559.1|/1.59292e-51/PREDICTED: uncharacterized protein LOC105138983 [Populus euphratica]
scaffold0017_329223	510	3.966666667	1.933333333	-1.036836768	Down	0.987510709	locus=scaffold0017(326862,331584,+); length=510; function=Nudix hydrolase 16, mitochondrial like;	K07766|1|3e-84|310|rcu:8270855|diphosphoinositol-polyphosphate diphosphatase [EC:3.6.1.52]	-	GO:0003824//catalytic activity	-	gi|255543939|ref|XP_002513032.1|/1.546e-83/PREDICTED: nudix hydrolase 16, mitochondrial [Ricinus communis]
scaffold0582_566121	339	3.87	28.51	2.881062568	Up	1	locus=scaffold0582(565664,566579,+); length=339;	K08819|1|1e-07|55.8|tcc:TCM_021134|cyclin-dependent kinase 12/13 [EC:2.7.11.22 2.7.11.23]	-	-	-	gi|947072129|gb|KRH21020.1|/6.63396e-07/hypothetical protein GLYMA_13G215100 [Glycine max]
scaffold2429_25352	240	23.22666667	8.586666667	-1.43561203	Down	1	locus=scaffold2429(25233,25472,+); length=240;	-	-	-	-	-
scaffold0127_427683	507	1.93	5.31	1.460111014	Up	0.999393244	locus=scaffold0127(427289,428078,+); length=507; function=Probable cyclic nucleotide-gated ion channel 14 like;	K05391|1|3e-81|279|rcu:8265205|cyclic nucleotide gated channel, other eukaryote	-	-	-	gi|1000974627|ref|XP_015572556.1|/1.52732e-80/PREDICTED: probable cyclic nucleotide-gated ion channel 14 [Ricinus communis]
scaffold1438_98911	1494	0.64	2.503333333	1.967706597	Up	0.999720588	locus=scaffold1438(98165,99658,+); length=1494; function=Venom phosphodiesterase 1 like;	K01513|1|0.0|735|rcu:8272539|ectonucleotide pyrophosphatase/phosphodiesterase family member 1/3 [EC:3.1.4.1 3.6.1.9]	-	-	-	gi|1000977123|ref|XP_015571797.1|/0/PREDICTED: venom phosphodiesterase 2 [Ricinus communis]
scaffold0110_521175	525	0.62	2.046666667	1.722936034	Up	0.998743717	locus=scaffold0110(520699,521651,+); length=525; function=Protein RESTRICTED TEV MOVEMENT 1 like;	-	-	-	-	gi|747050608|ref|XP_011071384.1|/1.38745e-29/PREDICTED: inactive protein RESTRICTED TEV MOVEMENT 1-like [Sesamum indicum]
scaffold0139_994147	885	5.613333333	18.80666667	1.744314528	Up	1	locus=scaffold0139(993570,994724,+); length=885; function=Glucose and ribitol dehydrogenase like;	K00059|1|3e-28|126|sbi:SORBI_04g035770|3-oxoacyl-[acyl-carrier protein] reductase [EC:1.1.1.100]	-	GO:0004312//fatty acid synthase activity	GO:0008152//metabolic process	gi|1000970784|ref|XP_002517190.2|/6.56479e-139/PREDICTED: glucose and ribitol dehydrogenase [Ricinus communis]
scaffold1265_140715	1659	0.12	6.436666667	5.745207448	Up	1	locus=scaffold1265(137668,143762,-); length=1659; function=Proline-rich receptor-like protein kinase PERK13 like;	K04730|1|0.0|860|jcu:105629186|interleukin-1 receptor-associated kinase 1 [EC:2.7.11.1]	-	-	-	gi|223540480|gb|EEF42047.1|/0/Serine/threonine-protein kinase PBS1, putative [Ricinus communis]
scaffold0479_808641	795	1.186666667	0.42	-1.498453507	Down	0.972601574	locus=scaffold0479(808244,809038,+); length=795;	-	-	-	-	gi|802665823|ref|XP_012081132.1|/2.46899e-91/PREDICTED: uncharacterized protein LOC105641237 [Jatropha curcas]
scaffold0678_35048	1548	1.673333333	0.24	-2.801618553	Down	0.999387479	locus=scaffold0678(34070,36027,-); length=1548; function=Carbamoyl-phosphate synthase large chain, chloroplastic like;	K01955|1|1e-155|550|jcu:105628144|carbamoyl-phosphate synthase large subunit [EC:6.3.5.5]	-	GO:0016874//ligase activity	-	gi|802551594|ref|XP_012064882.1|/6.62507e-155/PREDICTED: carbamoyl-phosphate synthase large chain, chloroplastic [Jatropha curcas]
scaffold0850_231286	1767	19.5	7.523333333	-1.374030206	Down	0.99971704	locus=scaffold0850(230055,232517,+); length=1767; function=Probable acyl-activating enzyme 2 like;	K00666|1|0.0|697|sbi:SORBI_10g012080|fatty-acyl-CoA synthase [EC:6.2.1.-];K01904|5|4e-44|180|bvg:104897553|4-coumarate--CoA ligase [EC:6.2.1.12]	-	-	-	gi|802555307|ref|XP_012065362.1|/0/PREDICTED: probable acyl-activating enzyme 2 isoform X2 [Jatropha curcas]
scaffold1607_80021	582	0.42	1.373333333	1.709220604	Up	0.987553435	locus=scaffold1607(79630,80412,+); length=582; function=CASP-like protein At4g11655 like;	-	-	-	-	gi|255537357|ref|XP_002509745.1|/3.29219e-71/PREDICTED: CASP-like protein 4A4 [Ricinus communis]
scaffold0062_205328	693	1.84	4.826666667	1.39132143	Up	0.998909297	locus=scaffold0062(204879,205664,-); length=693; function=Glutathione S-transferase U10 like;	K00799|1|2e-84|312|vvi:100250043|glutathione S-transferase [EC:2.5.1.18]	-	-	-	gi|731427139|ref|XP_010663865.1|/1.11524e-83/PREDICTED: glutathione S-transferase U9-like [Vitis vinifera]
scaffold7695_436	354	27.39333333	5.246666667	-2.38435179	Down	1	locus=scaffold7695(260,613,+); length=354;	-	-	-	-	-
scaffold1567_42755	833.8	31.06333333	62.79	1.015322162	Up	1	locus=scaffold1567(37258,48253,-); length=888; function=Phosphoserine phosphatase, chloroplastic like;	K01079|1|1e-113|409|jcu:105640627|phosphoserine phosphatase [EC:3.1.3.3]	-	GO:0016791//phosphatase activity;GO:0016791//phosphatase activity	GO:0006563//L-serine metabolic process;GO:0006796//phosphate-containing compound metabolic process;GO:0006563//L-serine metabolic process;GO:0006796//phosphate-containing compound metabolic process	gi|802653458|ref|XP_012080378.1|/5.95749e-113/PREDICTED: phosphoserine phosphatase, chloroplastic [Jatropha curcas]
scaffold2142_16024	1437	2.51	1.19	-1.076725791	Down	0.992203035	locus=scaffold2142(15306,16742,-); length=1437; function=Pentatricopeptide repeat-containing protein At2g28050 like;	K17964|1|4e-83|309|spen:107001643|leucine-rich PPR motif-containing protein, mitochondrial	-	-	-	gi|255587270|ref|XP_002534209.1|/0/PREDICTED: pentatricopeptide repeat-containing protein At2g28050 [Ricinus communis]
scaffold0070_1399927	444	1.593333333	0.52	-1.615464589	Down	0.956808495	locus=scaffold0070(1399706,1400149,+); length=444;	-	-	-	-	-
scaffold0032_544834	1524	1.81	4.963333333	1.455319651	Up	0.999247551	locus=scaffold0032(543649,546019,+); length=1524;	K13459|1|2e-27|124|csv:101219523|disease resistance protein RPS2	-	-	-	gi|802604100|ref|XP_012073438.1|/6.2413e-57/PREDICTED: probable disease resistance protein At4g27220 [Jatropha curcas]
scaffold1088_101529	1848	6.27	15.39666667	1.296080697	Up	0.999994435	locus=scaffold1088(100606,102453,-); length=1848; function=H/ACA ribonucleoprotein complex subunit 4 like;	K11131|1|0.0|813|jcu:105639392|H/ACA ribonucleoprotein complex subunit 4 [EC:5.4.99.-]	-	GO:0003676//nucleic acid binding;GO:0016866//intramolecular transferase activity	GO:0010467//gene expression;GO:0009451//RNA modification	gi|802640469|ref|XP_012078828.1|/0/PREDICTED: H/ACA ribonucleoprotein complex subunit 4 [Jatropha curcas]
scaffold0770_505198	1038	2.396666667	18.58	2.954649327	Up	1	locus=scaffold0770(504680,505717,+); length=1038; function=Ethylene-responsive transcription factor 6 like;	K09286|1|2e-98|360|jcu:105632316|EREBP-like factor	-	-	-	gi|802582549|ref|XP_012070058.1|/9.46486e-98/PREDICTED: ethylene-responsive transcription factor 5-like [Jatropha curcas]
scaffold2144_14700	354.82	15.39333333	35.85333333	1.219801582	Up	1	locus=scaffold2144(13735,15249,-); length=279; function=Profilin-6 like;	K05759|1|7e-44|176|cit:102614190|profilin	GO:0005856//cytoskeleton;GO:0005856//cytoskeleton	GO:0008092//cytoskeletal protein binding;GO:0008092//cytoskeletal protein binding	GO:0007010//cytoskeleton organization;GO:0007010//cytoskeleton organization	gi|14423856|sp|Q9LEI8.1|PROF6_HEVBR/1.26918e-45/RecName: Full=Profilin-6; AltName: Full=Pollen allergen Hev b 8.0204; AltName: Allergen=Hev b 8.0204
scaffold0587_578647	324	1.236666667	0.15	-3.04342228	Down	0.9937538	locus=scaffold0587(578486,578809,+); length=324; function=Protein YLS7 like;	-	-	-	-	gi|1000985309|ref|XP_015581134.1|/1.88613e-25/PREDICTED: protein YLS7 [Ricinus communis]
scaffold0017_3586731	2385	15.20666667	32.49333333	1.095439804	Up	0.999997235	locus=scaffold0017(3585415,3588048,-); length=2385; domain=Photosynthetic reaction centre, L/M domain containing; function=Photosystem II CP43 chlorophyll apoprotein like;	K02705|1|0.0|1379|pmum:107880794|photosystem II CP43 chlorophyll apoprotein	GO:0009521;GO:0031224//intrinsic component of membrane;GO:0009534//chloroplast thylakoid	GO:0046906//tetrapyrrole binding;GO:0009055//electron carrier activity	GO:0006464//cellular protein modification process;GO:0009767//photosynthetic electron transport chain	gi|922328577|ref|XP_013443681.1|/0/photosystem II CP43 chlorophyll apoprotein [Medicago truncatula]
scaffold0197_1171405	2601	1.26	0.556666667	-1.178538132	Down	0.997048346	locus=scaffold0197(1166835,1175975,-); length=2601;	-	-	-	-	gi|802688620|ref|XP_012082707.1|/0/PREDICTED: uncharacterized protein LOC105642479 [Jatropha curcas]
scaffold0198_543647	1704	46.40666667	20.39	-1.186470299	Down	1	locus=scaffold0198(540567,545627,+); length=1704; function=4-coumarate--CoA ligase-like 5 like;	K10526|1|0.0|923|jcu:105635256|OPC-8:0 CoA ligase 1 [EC:6.2.1.-]	GO:0042579//microbody	GO:0016703;GO:0016405//CoA-ligase activity	GO:0006950//response to stress;GO:0009694//jasmonic acid metabolic process	gi|802606400|ref|XP_012073683.1|/0/PREDICTED: 4-coumarate--CoA ligase-like 5 [Jatropha curcas]
scaffold3989_3777	420	19.08666667	47.11	1.303468162	Up	1	locus=scaffold3989(2393,4364,+); length=420; function=Actin-depolymerizing factor 2 like;	K05765|1|5e-74|276|nnu:104599307|cofilin	GO:0044464	GO:0008092//cytoskeletal protein binding	-	gi|720013203|ref|XP_010260094.1|/3.1636e-73/PREDICTED: actin-depolymerizing factor 2-like [Nelumbo nucifera]
scaffold0197_1135808	891	2.303333333	0.653333333	-1.817832056	Down	0.997171618	locus=scaffold0197(1135210,1136406,+); length=891; function=Homeobox protein LUMINIDEPENDENS like;	-	-	-	-	gi|802688609|ref|XP_012082704.1|/6.32119e-81/PREDICTED: homeobox protein LUMINIDEPENDENS [Jatropha curcas]
scaffold0373_32162	636	6.243333333	2.77	-1.172430517	Down	0.997254391	locus=scaffold0373(31797,32528,-); length=636; function=Chaperone protein dnaJ 20, chloroplastic like;	K03686|1|5e-13|75.1|cam:101509769|molecular chaperone DnaJ	-	GO:0005515//protein binding	GO:0044267//cellular protein metabolic process	gi|255580531|ref|XP_002531090.1|/2.02894e-70/PREDICTED: chaperone protein dnaJ 20, chloroplastic [Ricinus communis]
scaffold0375_219369	771	0.603333333	1.63	1.433844768	Up	0.994570627	locus=scaffold0375(218841,219898,-); length=771;	K06997|1|2e-06|53.9|ats:F775_00912|PLP dependent protein	-	-	-	gi|694359715|ref|XP_009359908.1|/1.87671e-52/PREDICTED: UPF0481 protein At3g47200-like [Pyrus x bretschneideri]
scaffold0056_2070708	270	0.65	7.633333333	3.553801569	Up	1	locus=scaffold0056(2070574,2070843,-); length=270;	-	-	-	-	gi|223545644|gb|EEF47148.1|/6.62085e-07/conserved hypothetical protein [Ricinus communis]
scaffold0955_241320	663	6.6	14.37333333	1.122856748	Up	0.999203399	locus=scaffold0955(240904,241736,-); length=663;	-	-	-	-	-
scaffold0139_1117487	360	1.286666667	0.256666667	-2.325670497	Down	0.987910727	locus=scaffold0139(1117308,1117667,+); length=360;	-	-	-	-	-
scaffold0943_356761	1890	0.01	2.973333333	8.215937399	Up	1	locus=scaffold0943(355491,358032,-); length=1890; domain=NPH3 domain containing; function=BTB/POZ domain-containing protein At1g67900 like;	K10523|1|3e-27|124|ats:F775_16894|speckle-type POZ protein	-	GO:0060089	GO:0009314//response to radiation;GO:0023052//signaling	gi|255578335|ref|XP_002530034.1|/0/PREDICTED: BTB/POZ domain-containing protein At1g67900 [Ricinus communis]
scaffold0290_442374	1569	0.42	1.06	1.335603032	Up	0.993219596	locus=scaffold0290(440968,444221,-); length=1569; function=Cell division cycle-associated 7-like protein like;	K18183|1|8e-14|79.7|osa:4329136|cytochrome c oxidase assembly protein subunit 19;K15601|2|3e-08|61.2|aly:ARALYDRAFT_470987|lysine-specific demethylase 3 [EC:1.14.11.-]	-	-	-	gi|255562715|ref|XP_002522363.1|/2.39429e-160/PREDICTED: uncharacterized protein LOC8260559 [Ricinus communis]
scaffold0167_1687184	1002	9.47	3.453333333	-1.455374829	Down	0.999525771	locus=scaffold0167(1686467,1687902,+); length=1002; function=Myb-related protein 306 like;	K09422|1|4e-127|455|pop:POPTR_0017s11880g|myb proto-oncogene protein, plant	GO:0043231//intracellular membrane-bounded organelle	GO:0003676//nucleic acid binding	-	gi|224140977|ref|XP_002323853.1|/2.05801e-126/myb family transcription factor family protein [Populus trichocarpa]
scaffold0926_120487	315	3.256666667	1.416666667	-1.200895721	Down	0.982888	locus=scaffold0926(120330,120644,+); length=315;	-	-	-	-	-
scaffold0140_984290	1959	82.20666667	11.77333333	-2.803732554	Down	1	locus=scaffold0140(982617,985963,+); length=1959; function=EIN3-binding F-box protein 1 like;	K14515|1|0.0|1096|rcu:8259454|EIN3-binding F-box protein	-	-	-	gi|255548920|ref|XP_002515516.1|/0/PREDICTED: EIN3-binding F-box protein 1 [Ricinus communis]
scaffold0561_707253	378	0.01	1.68	7.392317423	Up	1	locus=scaffold0561(703920,704385,+); length=378; function=Probable ribonuclease P/MRP protein subunit POP5 like;	K03537|1|4e-51|200|rcu:8287562|ribonuclease P/MRP protein subunit POP5 [EC:3.1.26.5]	-	GO:0004518//nuclease activity	GO:0006399//tRNA metabolic process	gi|1000979288|ref|XP_002513218.2|/2.16227e-50/PREDICTED: probable ribonuclease P/MRP protein subunit POP5 [Ricinus communis]
scaffold0801_480116	432	3.823333333	1.516666667	-1.333926941	Down	0.992320104	locus=scaffold0801(479716,480516,-); length=432;	-	-	-	-	gi|802577639|ref|XP_012069104.1|/9.81188e-35/PREDICTED: uncharacterized protein LOC105631559 isoform X2 [Jatropha curcas]
scaffold2206_990	768	18.13	8.896666667	-1.02704212	Down	0.998392811	locus=scaffold2206(521,1459,+); length=768; function=Stem-specific protein TSJT1 like;	K13783|1|2e-19|96.7|mdm:103409501|MFS transporter, OPA family, solute carrier family 37 (glycerol-3-phosphate transporter), member 1/2	-	-	-	gi|255556005|ref|XP_002519037.1|/1.30859e-126/PREDICTED: stem-specific protein TSJT1 [Ricinus communis]
scaffold0494_259406	492	1.686666667	0.71	-1.248283954	Down	0.904556561	locus=scaffold0494(259839,260922,-); length=492;	-	-	GO:0003824//catalytic activity	-	gi|802599922|ref|XP_012072667.1|/7.45646e-45/PREDICTED: haloacid dehalogenase-like hydrolase domain-containing protein 3 [Jatropha curcas]
scaffold0382_539726	2724	1.433333333	0.663333333	-1.111568229	Down	0.995736349	locus=scaffold0382(538329,541124,+); length=2724; function=Probable leucine-rich repeat receptor-like protein kinase At1g35710 like;	K13465|1|1e-105|385|sly:101255470|ethylene-1,4-beta-xylanase [EC:3.2.1.8]	-	-	-	gi|697129751|ref|XP_009618938.1|/1.76248e-175/PREDICTED: probable LRR receptor-like serine/threonine-protein kinase At4g36180 isoform X1 [Nicotiana tomentosiformis]
scaffold0130_1912607	183	4.903333333	2.163333333	-1.180506863	Down	0.9971163	locus=scaffold0130(1912431,1912784,+); length=183;	-	-	-	-	-
scaffold1511_29347	3114	2.303333333	0.626666667	-1.877953049	Down	0.999395314	locus=scaffold1511(27791,30904,+); length=3114; function=Putative disease resistance protein RGA1 like;	K19613|1|0.0|697|tcc:TCM_031062|leucine-rich repeat protein SHOC2;K15078|2|3e-159|564|nnu:104613421|structure-specific endonuclease subunit SLX1 [EC:3.6.1.-]	-	-	-	gi|802577856|ref|XP_012069214.1|/0/PREDICTED: putative disease resistance protein RGA1 [Jatropha curcas]
scaffold1104_164646	366	1.736666667	4.066666667	1.22752587	Up	0.942748426	locus=scaffold1104(164464,164829,+); length=366;	-	-	-	-	gi|802626933|ref|XP_012076477.1|/8.91559e-44/PREDICTED: uncharacterized protein LOC105637589 [Jatropha curcas]
scaffold0729_58662	1104	3.54	8.536666667	1.269923487	Up	0.999429259	locus=scaffold0729(57386,59938,+); length=1104;	-	-	-	-	gi|802555655|ref|XP_012065557.1|/1.34498e-145/PREDICTED: uncharacterized protein LOC105628694 [Jatropha curcas]
scaffold0733_489435	777	41.59	149.0133333	1.841132835	Up	1	locus=scaffold0733(487752,491297,+); length=777; function=Acyl-protein thioesterase 2 like;	K06130|1|5e-135|481|jcu:105634898|lysophospholipase II [EC:3.1.1.5]	-	-	-	gi|802603728|ref|XP_012073237.1|/2.27955e-134/PREDICTED: acyl-protein thioesterase 2 [Jatropha curcas]
scaffold0400_396754	1062	1.876666667	5.37	1.516749667	Up	0.998535142	locus=scaffold0400(395527,397982,+); length=1062; function=Ribosomal protein S12, mitochondrial / Ribosomal protein S12, mitochondrial like;	K02950|1|4e-67|256|csv:11123865|small subunit ribosomal protein S12	GO:0030529//intracellular ribonucleoprotein complex;GO:0009536//plastid	GO:0003723//RNA binding;GO:0005198//structural molecule activity	GO:0010467//gene expression	gi|922326855|ref|XP_013442820.1|/3.3518e-122/ribosomal protein S12C [Medicago truncatula]
scaffold0570_784177	2046	293.3066667	140.8966667	-1.057772382	Down	1	locus=scaffold0570(776869,791485,-); length=2046; function=GTP-binding protein TypA/BipA homolog like;	K06207|1|0.0|1177|rcu:8260629|GTP-binding protein	GO:0044464;GO:0044464	GO:0032561//guanyl ribonucleotide binding;GO:0017111//nucleoside-triphosphatase activity;GO:0032561//guanyl ribonucleotide binding;GO:0017111//nucleoside-triphosphatase activity	GO:0009207;GO:0009207	gi|1000945827|ref|XP_015581138.1|/0/PREDICTED: GTP-binding protein TypA/BipA homolog [Ricinus communis]
scaffold1561_16642	612	11.08333333	24.27333333	1.1309804	Up	0.999944599	locus=scaffold1561(15614,17670,-); length=612; function=GTP-binding protein YPTM2 like;	K07874|1|2e-112|405|rcu:8267946|Ras-related protein Rab-1A	-	GO:0032561//guanyl ribonucleotide binding;GO:0003824//catalytic activity	GO:0006810//transport;GO:0035556//intracellular signal transduction	gi|255581964|ref|XP_002531780.1|/7.38499e-112/PREDICTED: GTP-binding protein YPTM2 [Ricinus communis]
scaffold0443_927988	717	4.273333333	0.696666667	-2.616821415	Down	0.999800216	locus=scaffold0443(912765,943212,+); length=717;	K20293|1|1e-20|100|gmx:100819049|conserved oligomeric Golgi complex subunit 6;K15867|2|3e-10|66.2|jcu:105650278|activity-regulated cytoskeleton-associated protein	-	-	-	gi|659131252|ref|XP_008465589.1|/5.29862e-31/PREDICTED: uncharacterized protein LOC103503225 [Cucumis melo]
scaffold3239_2743	816	3.196666667	6.77	1.082587519	Up	0.997570934	locus=scaffold3239(1455,3142,-); length=816; function=Histidine--tRNA ligase like;	K01892|1|4e-99|361|jcu:105637919|histidyl-tRNA synthetase [EC:6.1.1.21]	-	GO:0004812//aminoacyl-tRNA ligase activity;GO:0000166//nucleotide binding	GO:0006418//tRNA aminoacylation for protein translation	gi|802540525|ref|XP_012076990.1|/2.19341e-98/PREDICTED: histidine--tRNA ligase [Jatropha curcas]
scaffold2174_27284	96	0.636666667	4.676666667	2.876870466	Up	0.995309537	locus=scaffold2174(27237,27332,+); length=96;	K02960|1|4e-07|53.9|sot:102601557|small subunit ribosomal protein S16e	-	-	-	gi|313586545|gb|ADR71283.1|/5.99417e-08/40S ribosomal protein S16A [Hevea brasiliensis]
scaffold1176_50856	1881	65.81666667	15.93	-2.046706695	Down	1	locus=scaffold1176(49916,51796,-); length=1881; function=ABC transporter G family member 5 like;	K05681|1|0.0|976|tcc:TCM_001517|ATP-binding cassette, subfamily G (WHITE), member 2	GO:0044464	GO:0017111//nucleoside-triphosphatase activity;GO:0032559//adenyl ribonucleotide binding	GO:0009207	gi|699262808|gb|AIU41646.1|/0/ABC transporter family protein [Hevea brasiliensis]
scaffold1093_161989	258	10.41666667	4.296666667	-1.277603926	Down	0.9993459	locus=scaffold1093(161861,162118,-); length=258;	-	-	-	-	-
scaffold1793_51278	576	8.843333333	0.523333333	-4.078788211	Down	1	locus=scaffold1793(50991,51566,-); length=576;	-	-	-	-	gi|731313160|ref|XP_010678547.1|/1.74622e-58/PREDICTED: uncharacterized protein LOC104894076 [Beta vulgaris subsp. vulgaris]
scaffold0639_455917	523.63	28.3	59.44333333	1.070712965	Up	0.999986486	locus=scaffold0639(453569,458068,+); length=456; domain=Cyanate lyase, C-terminal domain containing; function=Cyanate hydratase like;	K01725|1|8e-43|172|jcu:105641625|cyanate lyase [EC:4.2.1.104]	-	GO:0016835//carbon-oxygen lyase activity;GO:0016840;GO:0003677//DNA binding;GO:0016829//lyase activity	GO:0006082//organic acid metabolic process	gi|802673424|ref|XP_012081601.1|/1.18608e-60/PREDICTED: cyanate hydratase [Jatropha curcas]
scaffold0154_490579	1143	173.78	77.79333333	-1.159543624	Down	1	locus=scaffold0154(489055,492103,+); length=1143; function=Probable vacuolar amino acid transporter YPQ1 like;	-	-	-	-	gi|802640964|ref|XP_012079099.1|/7.18259e-166/PREDICTED: probable vacuolar amino acid transporter YPQ1 isoform X1 [Jatropha curcas]
scaffold0837_302025	258	4.783333333	1.08	-2.146985019	Down	0.999314331	locus=scaffold0837(301897,302154,+); length=258;	-	-	-	-	gi|255569617|ref|XP_002525774.1|/5.63246e-30/PREDICTED: uncharacterized protein LOC8282441 [Ricinus communis]
scaffold0398_848630	576	4.833333333	1.73	-1.482246457	Down	0.99855795	locus=scaffold0398(848343,848918,+); length=576; function=Probable dimethyladenosine transferase like;	K14191|1|1e-30|133|pop:POPTR_0018s02560g|18S rRNA (adenine1779-N6/adenine1780-N6)-dimethyltransferase [EC:2.1.1.183]	GO:0044424	GO:0008649//rRNA methyltransferase activity;GO:0008170//N-methyltransferase activity	GO:0006730//one-carbon metabolic process;GO:0000154//rRNA modification	gi|224143306|ref|XP_002324910.1|/4.66996e-30/hypothetical protein POPTR_0018s02560g [Populus trichocarpa]
scaffold1024_37080	1461	2.96	6.09	1.040845052	Up	0.998589182	locus=scaffold1024(35336,38824,+); length=1461;	K03495|1|8e-61|235|mdm:103410433|tRNA uridine 5-carboxymethylaminomethyl modification enzyme	-	-	-	gi|802796447|ref|XP_012092772.1|/0/PREDICTED: uncharacterized protein LOC105650471 [Jatropha curcas]
scaffold0015_157079	3753	1.92	0.593333333	-1.69419157	Down	0.999392749	locus=scaffold0015(154158,160000,+); length=3753; function=ABC transporter B family member 15 like;	K05658|1|0.0|2059|jcu:105642300|ATP-binding cassette, subfamily B (MDR/TAP), member 1 [EC:3.6.3.44]	-	-	-	gi|325977001|gb|ADZ48235.1|/0/multidrug/pheromone exporter protein [Hevea brasiliensis]
scaffold0103_1503581	657	17.42	7.816666667	-1.156119202	Down	0.99939579	locus=scaffold0103(1502486,1504676,+); length=657; function=Uncharacterized protein At1g66480 like;	-	-	-	-	gi|802761901|ref|XP_012089911.1|/5.84811e-92/PREDICTED: uncharacterized protein At1g66480 [Jatropha curcas]
scaffold0583_493206	909	4.166666667	1.81	-1.202903992	Down	0.990281223	locus=scaffold0583(492519,493894,-); length=909; function=Ubiquitin carboxyl-terminal hydrolase 12 like;	K10523|1|3e-53|209|jcu:105629014|speckle-type POZ protein	-	-	-	gi|802577774|ref|XP_012069172.1|/3.98277e-70/PREDICTED: uncharacterized protein LOC105631610 [Jatropha curcas]
scaffold0544_725854	924	0.26	1.21	2.218423519	Up	0.995817108	locus=scaffold0544(724567,727141,-); length=924;	-	-	GO:0003676//nucleic acid binding	-	gi|802598104|ref|XP_012072429.1|/2.53757e-112/PREDICTED: uncharacterized protein LOC105634212 [Jatropha curcas]
scaffold1045_63874	345	2.99	0.21	-3.831684251	Down	0.998097284	locus=scaffold1045(63702,64046,+); length=345;	-	-	-	-	gi|223549726|gb|EEF51214.1|/5.26214e-14/conserved hypothetical protein [Ricinus communis]
scaffold0633_686699	270	0.646666667	2.056666667	1.669213837	Up	0.990294007	locus=scaffold0633(686454,686944,+); length=270;	-	-	-	-	-
scaffold0781_246120	1032	8.436666667	4.186666667	-1.010871043	Down	0.998107389	locus=scaffold0781(243215,249025,-); length=1032; function=Cucumisin like;	-	-	-	-	gi|567864588|ref|XP_006424943.1|/8.19474e-102/hypothetical protein CICLE_v10029841mg, partial [Citrus clementina]
scaffold0702_372669	1530	13.08	5.683333333	-1.202553302	Down	0.999982362	locus=scaffold0702(371905,373434,+); length=1530; function=Protein PHYTOCHROME KINASE SUBSTRATE 1 like;	-	-	-	-	gi|255562838|ref|XP_002522424.1|/1.07224e-165/PREDICTED: protein PHYTOCHROME KINASE SUBSTRATE 1 [Ricinus communis]
scaffold0729_215846	516	0.32	12.53	5.291170699	Up	1	locus=scaffold0729(215589,216104,+); length=516;	-	-	-	-	gi|743858755|ref|XP_011030543.1|/9.00216e-18/PREDICTED: uncharacterized protein LOC105129964 isoform X1 [Populus euphratica]
scaffold1008_192324	1029	0.29	1.236666667	2.092331881	Up	0.978682316	locus=scaffold1008(191810,192838,-); length=1029; function=Cytosolic sulfotransferase 17 like;	K01016|1|1e-92|340|pop:POPTR_0011s04820g|estrone sulfotransferase [EC:2.8.2.4];K01025|3|3e-82|306|eus:EUTSA_v10018813mg|;K11821|4|5e-82|305|eus:EUTSA_v10018795mg|desulfoglucosinolate sulfotransferase A/B/C [EC:2.8.2.-]	-	GO:0008146//sulfotransferase activity	-	gi|255577587|ref|XP_002529671.1|/1.13806e-103/PREDICTED: cytosolic sulfotransferase 17 [Ricinus communis]
scaffold0076_345174	471	18.59	42.02	1.176549392	Up	0.999985255	locus=scaffold0076(344528,345471,+); length=471;	-	-	-	-	gi|802748731|ref|XP_012087564.1|/5.45123e-44/PREDICTED: uncharacterized protein LOC105646330 [Jatropha curcas]
scaffold0001_4119752	321	4.676666667	1.806666667	-1.372150252	Down	0.994592425	locus=scaffold0001(4119592,4119912,+); length=321;	-	-	-	-	-
scaffold0781_250380	1140	10.03333333	4.823333333	-1.056698565	Down	0.998535077	locus=scaffold0781(249811,250950,-); length=1140; domain=Histone deacetylase interacting domain containing; function=Paired amphipathic helix protein Sin3-like 2 like;	K11644|1|1e-36|155|pop:POPTR_0017s08340g|paired amphipathic helix protein Sin3a	-	-	-	gi|802588885|ref|XP_012071126.1|/6.04507e-56/PREDICTED: paired amphipathic helix protein Sin3-like 1 [Jatropha curcas]
scaffold0152_1923429	249	2.516666667	0.01	-7.975370333	Down	1	locus=scaffold0152(1923191,1923667,+); length=249;	-	-	-	-	gi|802588341|ref|XP_012070833.1|/3.44733e-27/PREDICTED: uncharacterized protein LOC105632964 [Jatropha curcas]
scaffold3444_7763	423	220.39	620.9633333	1.494449318	Up	1	locus=scaffold3444(6972,8555,-); length=423; function=Elicitor-responsive protein 3 like;	K01803|1|6e-20|96.7|sita:101760718|triosephosphate isomerase (TIM) [EC:5.3.1.1];K13412|2|5e-10|63.5|vcn:VOLCADRAFT_74309|calcium-dependent protein kinase [EC:2.7.11.1];K12486|3|7e-10|63.2|ppp:PHYPADRAFT_56332|stromal membrane-associated protein	-	-	-	gi|334854634|gb|AEH05973.1|/4.39923e-75/elicitor-responsive protein [Hevea brasiliensis]
scaffold0669_408861	339	7.826666667	2.036666667	-1.942188123	Down	0.998454974	locus=scaffold0669(406447,407200,-); length=339;	K11855|1|3e-33|137|jcu:105641674|ubiquitin carboxyl-terminal hydrolase 36/42 [EC:3.4.19.12]	-	-	-	gi|802673809|ref|XP_012081650.1|/1.55699e-32/PREDICTED: ubiquitin carboxyl-terminal hydrolase 17 isoform X1 [Jatropha curcas]
scaffold0580_189723	1410	6.563333333	27.16666667	2.049336948	Up	1	locus=scaffold0580(189728,191530,+); length=1410; function=Acid beta-fructofuranosidase like;	K01193|1|0.0|815|rcu:8279861|beta-fructofuranosidase [EC:3.2.1.26]	-	GO:0004558//alpha-1,4-glucosidase activity	GO:0044238//primary metabolic process	gi|384371336|gb|AFH77957.1|/0/vacuolar invertase [Manihot esculenta]
scaffold1127_43829	486	2.523333333	0.803333333	-1.651260154	Down	0.99219243	locus=scaffold1127(43587,44072,-); length=486; function=Cationic amino acid transporter 1 like;	K03294|1|9e-33|109|jcu:105636873|basic amino acid/polyamine antiporter, APA family	GO:0016020//membrane	GO:0015174//basic amino acid transmembrane transporter activity;GO:0015172//acidic amino acid transmembrane transporter activity	GO:0015813//L-glutamate transport;GO:0015809//arginine transport	gi|802620631|ref|XP_012075649.1|/3.99049e-32/PREDICTED: cationic amino acid transporter 1-like [Jatropha curcas]
scaffold0067_1624113	768	1.893333333	6.023333333	1.669633671	Up	0.997902506	locus=scaffold0067(1620965,1627261,-); length=768; function=Acyl-protein thioesterase 2 like;	K06130|1|3e-126|451|jcu:105637671|lysophospholipase II [EC:3.1.1.5]	-	-	-	gi|802627264|ref|XP_012076618.1|/1.44682e-125/PREDICTED: acyl-protein thioesterase 2-like [Jatropha curcas]
scaffold1024_15472	1095	3.073333333	18.17	2.563682265	Up	1	locus=scaffold1024(14925,16019,-); length=1095; function=DNA-damage-repair/toleration protein DRT100 like;	K13420|1|1e-38|161|adu:107483130|LRR receptor-like serine/threonine-protein kinase FLS2 [EC:2.7.11.1]	-	GO:0016628//oxidoreductase activity, acting on the CH-CH group of donors, NAD or NADP as acceptor;GO:0016772//transferase activity, transferring phosphorus-containing groups	GO:0006796//phosphate-containing compound metabolic process	gi|802796427|ref|XP_012092766.1|/2.83207e-180/PREDICTED: DNA-damage-repair/toleration protein DRT100-like [Jatropha curcas]
scaffold1784_38913	414	0.896666667	2.83	1.658158381	Up	0.995163077	locus=scaffold1784(37931,39895,-); length=414; function=Protein PLANT CADMIUM RESISTANCE 12 like;	K14006|1|1e-16|85.5|tcc:TCM_045610|protein transport protein SEC23	-	-	-	gi|629119350|gb|KCW83840.1|/3.20765e-49/hypothetical protein EUGRSUZ_B00708, partial [Eucalyptus grandis]
scaffold0167_1320765	609	0.793333333	1.943333333	1.29253431	Up	0.993303925	locus=scaffold0167(1320461,1321069,+); length=609;	-	-	-	-	gi|802581658|ref|XP_012069838.1|/3.66884e-63/PREDICTED: uncharacterized protein LOC105632139 [Jatropha curcas]
scaffold0002_3407252	453	5.793333333	2.25	-1.364468675	Down	0.994903591	locus=scaffold0002(3407026,3407478,-); length=453;	K01414|1|8e-06|50.1|csv:101209178|oligopeptidase A [EC:3.4.24.70]	-	-	-	-
scaffold0376_1084252	318	41.77666667	99.16666667	1.247157877	Up	1	locus=scaffold0376(1083384,1085121,-); length=318; function=Calmodulin-like protein 5 like;	K02183|1|5e-10|63.5|sita:101764260|calmodulin;K13448|3|3e-09|61.2|aly:ARALYDRAFT_903714|calcium-binding protein CML	-	-	-	gi|590592397|ref|XP_007017269.1|/5.50939e-33/Calcium-binding EF-hand family protein, putative [Theobroma cacao]
scaffold1161_180709	381	1.206666667	0.346666667	-1.799406169	Down	0.966590983	locus=scaffold1161(180519,180899,+); length=381;	-	-	GO:0016740//transferase activity	-	gi|802655423|ref|XP_012080496.1|/4.83385e-29/PREDICTED: uncharacterized N-acetyltransferase ycf52 [Jatropha curcas]
scaffold2671_20243	1989	0.01	3.256666667	8.347252251	Up	1	locus=scaffold2671(18867,21619,-); length=1989; function=G-type lectin S-receptor-like serine/threonine-protein kinase SD1-1 like;	K04733|1|1e-134|481|nnu:104607852|interleukin-1 receptor-associated kinase 4 [EC:2.7.11.1]	-	-	-	gi|643731790|gb|KDP38982.1|/3.46989e-138/hypothetical protein JCGZ_00739 [Jatropha curcas]
scaffold0212_1237979	315	90.00666667	26.42	-1.768401397	Down	1	locus=scaffold0212(1237822,1238136,+); length=315;	K05285|1|2e-23|108|ats:F775_00582|phosphatidylinositol glycan, class N [EC:2.7.-.-];K13462|2|8e-20|96.3|ats:F775_09185|guanine nucleotide-exchange factor;K07052|3|7e-18|89.7|ats:F775_13744|uncharacterized protein;K11000|4|2e-17|88.6|ats:F775_15227|callose synthase [EC:2.4.1.-];K18723|5|1e-14|79.3|ats:F775_25062|nucleoporin GLE1	-	-	-	gi|697094310|ref|XP_009605667.1|/4.84149e-29/PREDICTED: uncharacterized protein LOC104100193 [Nicotiana tomentosiformis]
scaffold0276_278044	321	0.63	5.033333333	2.99809041	Up	0.99967989	locus=scaffold0276(277884,278204,-); length=321;	-	-	-	-	gi|223547668|gb|EEF49161.1|/2.10162e-08/conserved hypothetical protein [Ricinus communis]
scaffold0172_1168777	207	0.01	1.4	7.129283017	Up	1	locus=scaffold0172(1168674,1168880,+); length=207;	-	-	-	-	-
scaffold0458_572871	561	1.153333333	2.656666667	1.203807686	Up	0.980010562	locus=scaffold0458(572556,573116,+); length=561;	K08145|1|1e-10|67.0|pxb:108865635|MFS transporter, SP family, solute carrier family 2 (facilitated glucose transporter), member 8	-	-	-	gi|255551569|ref|XP_002516830.1|/5.66349e-86/PREDICTED: uncharacterized protein LOC8261519 [Ricinus communis]
scaffold0426_711264	543	0.01	1.18	6.882643049	Up	1	locus=scaffold0426(710945,711583,-); length=543; function=Lipoxygenase homology domain-containing protein 1 like;	-	-	-	-	gi|255539833|ref|XP_002510981.1|/4.80716e-76/PREDICTED: uncharacterized protein LOC8289628 [Ricinus communis]
scaffold0733_577339	1122	22.31	10.09666667	-1.143811436	Down	0.999953295	locus=scaffold0733(576779,577900,+); length=1122; function=Protein UNUSUAL FLORAL ORGANS like;	K15196|1|6e-07|56.2|smo:SELMODRAFT_412683|transcription factor IIIB 90 kDa subunit	-	GO:0003824//catalytic activity	-	gi|255553113|ref|XP_002517599.1|/1.41747e-166/PREDICTED: protein UNUSUAL FLORAL ORGANS [Ricinus communis]
scaffold0387_190509	393	2.44	6.576666667	1.430475402	Up	0.999249208	locus=scaffold0387(190313,190705,-); length=393;	-	-	-	-	gi|643704814|gb|KDP21666.1|/1.26106e-13/hypothetical protein JCGZ_03337 [Jatropha curcas]
scaffold0342_1193712	372	0.23	1.183333333	2.363150758	Up	0.997565973	locus=scaffold0342(1193527,1193898,-); length=372; function=Disease resistance protein RPM1 like;	K13457|1|8e-38|155|rcu:8289736|disease resistance protein RPM1	-	GO:0016791//phosphatase activity;GO:0032559//adenyl ribonucleotide binding	GO:0012501//programmed cell death;GO:0006950//response to stress	gi|255582947|ref|XP_002532244.1|/4.70747e-37/PREDICTED: disease resistance protein RPM1 [Ricinus communis]
scaffold0150_1898706	1338	9.236666667	2.833333333	-1.704871964	Down	0.999853594	locus=scaffold0150(1897940,1899473,+); length=1338; function=Tubulin beta-1 chain like;	K07375|1|0.0|837|rcu:8266473|tubulin beta	GO:0032991//macromolecular complex;GO:0015630//microtubule cytoskeleton	GO:0017111//nucleoside-triphosphatase activity;GO:0032561//guanyl ribonucleotide binding	GO:0043623//cellular protein complex assembly;GO:0009207;GO:0007017//microtubule-based process	gi|255537469|ref|XP_002509801.1|/0/PREDICTED: tubulin beta chain [Ricinus communis]
scaffold0335_1158054	1053	0.256666667	5.776666667	4.492269398	Up	0.999986933	locus=scaffold0335(1156954,1158920,+); length=1053; function=Leucoanthocyanidin reductase like;	K13081|1|2e-158|559|rcu:8269513|leucoanthocyanidin reductase [EC:1.17.1.3]	-	GO:0005488//binding	-	gi|1000955054|ref|XP_002524404.2|/8.33026e-158/PREDICTED: leucoanthocyanidin reductase [Ricinus communis]
scaffold0347_820199	1302	0.44	1.94	2.140481224	Up	0.999978678	locus=scaffold0347(819424,820974,+); length=1302; function=F-box/WD repeat-containing protein lin-23 like;	K14963|1|1e-44|181|sind:105164749|COMPASS component SWD3;K16794|2|6e-42|172|fve:101302907|platelet-activating factor acetylhydrolase IB subunit alpha;K03362|3|1e-31|138|rcu:8271178|F-box and WD-40 domain protein 1/11;K10260|4|1e-25|119|csl:COCSUDRAFT_23114|F-box and WD-40 domain protein 7	-	-	-	gi|802573991|ref|XP_012068600.1|/0/PREDICTED: F-box/WD repeat-containing protein sel-10 [Jatropha curcas]
scaffold0891_122937	2145	2.726666667	0.6	-2.184103937	Down	0.999997384	locus=scaffold0891(121865,124009,-); length=2145; function=Pentatricopeptide repeat-containing protein At2g29760, chloroplastic like;	K19589|1|5e-138|493|mtr:MTR_4g024860|release factor glutamine methyltransferase [EC:2.1.1.297];K19090|3|5e-124|446|fve:101300361|CRISPR-associated protein Cas5t;K10683|4|5e-118|426|cic:CICLE_v10014038mg|BRCA1-associated RING domain protein 1	-	-	-	gi|566214530|ref|XP_006371932.1|/0/hypothetical protein POPTR_0018s06450g [Populus trichocarpa]
scaffold0641_369601	1641	2.213333333	0.616666667	-1.843657971	Down	0.999702744	locus=scaffold0641(368549,370653,-); length=1641;	K05909|1|7e-17|90.1|bna:106441311|laccase [EC:1.10.3.2];K03231|2|1e-16|89.4|ats:F775_30795|elongation factor 1-alpha;K08873|3|3e-13|77.8|ats:F775_09013|serine/threonine-protein kinase SMG1 [EC:2.7.11.1];K13457|4|2e-10|68.6|ats:F775_16086|disease resistance protein RPM1;K01051|5|5e-09|63.9|bna:106398135|pectinesterase [EC:3.1.1.11]	-	-	-	gi|223545013|gb|EEF46527.1|/2.64543e-24/conserved hypothetical protein [Ricinus communis]
scaffold0639_460444	630	148.6066667	74.28333333	-1.000388378	Down	1	locus=scaffold0639(460142,460771,-); length=630;	-	-	-	-	gi|643718514|gb|KDP29708.1|/2.33556e-79/hypothetical protein JCGZ_18643 [Jatropha curcas]
scaffold0062_447424	1056	12.67666667	32.46	1.356487562	Up	0.99999894	locus=scaffold0062(445781,449068,-); length=1056;	K20827|1|1e-102|374|aly:ARALYDRAFT_326902|RNA polymerase II subunit B1 CTD phosphatase RPAP2 [EC:3.1.3.16]	-	-	-	gi|1000980857|ref|XP_015570512.1|/2.71084e-132/PREDICTED: myosin-11 [Ricinus communis]
scaffold0633_726258	708	2.303333333	5.486666667	1.25220672	Up	0.989471077	locus=scaffold0633(724212,728305,-); length=708; function=Bidirectional sugar transporter SWEET2 like;	K15382|1|7e-86|317|tcc:TCM_032142|solute carrier family 50 (sugar transporter)	-	-	-	gi|590611126|ref|XP_007022013.1|/3.63512e-85/Nodulin MtN3 family protein isoform 2 [Theobroma cacao]
scaffold0543_796913	582	8.53	4.173333333	-1.031345585	Down	0.996069688	locus=scaffold0543(793331,793912,+); length=582; function=Protein TRIGALACTOSYLDIACYLGLYCEROL 2, chloroplastic like;	-	-	-	-	gi|699262842|gb|AIU41663.1|/2.45859e-42/ABC transporter family protein [Hevea brasiliensis]
scaffold1261_39073	1194	3.003333333	6.676666667	1.15256341	Up	0.996127426	locus=scaffold1261(38477,39670,+); length=1194;	-	-	-	-	gi|802741533|ref|XP_012087105.1|/7.67694e-166/PREDICTED: uncharacterized protein LOC105645961 [Jatropha curcas]
scaffold0026_2745873	1179	1.846666667	0.56	-1.721424743	Down	0.996963865	locus=scaffold0026(2745284,2746462,+); length=1179;	-	-	-	-	gi|255550239|ref|XP_002516170.1|/2.12742e-152/PREDICTED: probable serine/threonine-protein kinase yakA [Ricinus communis]
scaffold1426_13445	510	1.046666667	0.366666667	-1.513261035	Down	0.959051268	locus=scaffold1426(13191,13700,+); length=510; function=17.9 kDa class II heat shock protein like;	K13993|1|3e-55|214|pxb:103927504|HSP20 family protein	-	-	GO:0050896//response to stimulus	gi|5257560|gb|AAD41409.1|AF159562_1/1.50788e-54/cytosolic class II low molecular weight heat shock protein [Prunus dulcis]
scaffold0203_1420159	1326	3.27	7.626666667	1.221762011	Up	0.999459897	locus=scaffold0203(1418144,1422175,+); length=1326; function=Proline transporter 2 like;	K15015|1|2e-25|118|apro:F751_1500|solute carrier family 32 (vesicular inhibitory amino acid transporter);K14209|2|1e-22|108|brp:103868752|solute carrier family 36 (proton-coupled amino acid transporter)	GO:0031224//intrinsic component of membrane	-	-	gi|255579112|ref|XP_002530404.1|/0/PREDICTED: proline transporter 2 [Ricinus communis]
scaffold0127_1939711	339	1.25	4.716666667	1.915839552	Up	0.99995945	locus=scaffold0127(1939542,1939880,+); length=339; function=Protein RALF-like 32 like;	-	-	-	-	gi|566152322|ref|XP_002298673.2|/1.3336e-15/hypothetical protein POPTR_0001s32870g [Populus trichocarpa]
scaffold0400_343877	231	0.203333333	1.443333333	2.827485877	Up	0.992289794	locus=scaffold0400(343762,343992,+); length=231;	-	-	-	-	gi|223523223|gb|EEF26979.1|/2.95163e-31/conserved hypothetical protein [Ricinus communis]
scaffold0391_1096763	393	9.98	40.87333333	2.034048183	Up	1	locus=scaffold0391(1096567,1096959,+); length=393;	K17435|1|1e-46|185|jcu:105633154|large subunit ribosomal protein L54	-	-	-	gi|802539448|ref|XP_012071109.1|/7.32477e-46/PREDICTED: 54S ribosomal protein L37, mitochondrial [Jatropha curcas]
scaffold1279_20866	2193	0.766666667	1.706666667	1.154509949	Up	0.996589248	locus=scaffold1279(18957,22775,+); length=2193; function=Leucine-rich repeat serine/threonine-protein kinase 1 like;	K15502|1|3e-51|204|adu:107482568|serine/threonine-protein phosphatase 6 regulatory ankyrin repeat subunit A	-	-	-	gi|1000983464|ref|XP_002509752.2|/0/PREDICTED: uncharacterized protein LOC8265453 [Ricinus communis]
scaffold0093_357143	1653	11.98	5.703333333	-1.070750649	Down	0.999390333	locus=scaffold0093(356317,357969,-); length=1653;	K14768|1|2e-16|88.6|mdm:103410443|U3 small nucleolar RNA-associated protein 7	-	-	-	gi|802685912|ref|XP_012082377.1|/3.22597e-179/PREDICTED: uncharacterized protein LOC105642234 [Jatropha curcas]
scaffold1299_113185	591	9.403333333	26.55	1.497467696	Up	0.999891061	locus=scaffold1299(111962,113950,+); length=591; function=Phosphoglucan phosphatase LSF2, chloroplastic like;	K14165|1|1e-24|113|mis:MICPUN_71544|atypical dual specificity phosphatase [EC:3.1.3.16 3.1.3.48]	-	GO:0004721//phosphoprotein phosphatase activity	GO:0006796//phosphate-containing compound metabolic process;GO:0006464//cellular protein modification process	gi|802778545|ref|XP_012091174.1|/7.36125e-90/PREDICTED: phosphoglucan phosphatase LSF2, chloroplastic [Jatropha curcas]
scaffold1243_129083	498	5.486666667	2.406666667	-1.188893594	Down	0.996271423	locus=scaffold1243(128835,129332,-); length=498; function=CST complex subunit STN1 like;	K04733|1|1e-29|129|ats:F775_12730|interleukin-1 receptor-associated kinase 4 [EC:2.7.11.1];K10739|3|2e-07|55.8|aly:ARALYDRAFT_900986|replication factor A2	-	GO:0005488//binding	-	gi|802790219|ref|XP_012092198.1|/4.41564e-77/PREDICTED: CST complex subunit STN1 [Jatropha curcas]
scaffold0709_188872	543	4.366666667	21.81	2.320385459	Up	1	locus=scaffold0709(188090,189655,-); length=543; function=Protein PHLOEM PROTEIN 2-LIKE A9 like;	K12236|1|2e-23|109|aly:ARALYDRAFT_336533|transcriptional repressor NF-X1	-	-	-	gi|802760706|ref|XP_012089525.1|/3.36009e-45/PREDICTED: protein PHLOEM PROTEIN 2-LIKE A9 [Jatropha curcas]
scaffold0397_487008	300	19.94333333	3.166666667	-2.654869644	Down	1	locus=scaffold0397(486859,487158,-); length=300;	-	-	-	-	-
scaffold0168_410967	240	0.01	174.8866667	14.09413268	Up	1	locus=scaffold0168(410803,411131,+); length=240;	-	-	-	-	gi|802728021|ref|XP_012086149.1|/1.00947e-34/PREDICTED: uncharacterized protein LOC105645219 [Jatropha curcas]
scaffold0983_274990	738	3.436666667	0.963333333	-1.834902935	Down	0.999351648	locus=scaffold0983(274622,275359,-); length=738; function=Epoxide hydrolase 4 like;	-	-	GO:0003824//catalytic activity	-	gi|743793916|ref|XP_011048420.1|/2.30009e-85/PREDICTED: uncharacterized protein LOC105142459 isoform X3 [Populus euphratica]
scaffold0566_365189	1596	6.06	2.28	-1.410283969	Down	0.999500832	locus=scaffold0566(361275,369103,+); length=1596; domain=Protein arginine N-methyltransferase domain containing; function=Probable histone-arginine methyltransferase 1.4 like;	K05931|1|0.0|846|jcu:105643428|type I protein arginine methyltransferase [EC:2.1.1.319]	GO:0044424	GO:0016274//protein-arginine N-methyltransferase activity	GO:0016571//histone methylation	gi|802701372|ref|XP_012083937.1|/0/PREDICTED: probable histone-arginine methyltransferase 1.4 isoform X2 [Jatropha curcas]
scaffold1498_77007	882	0.49	1.32	1.429684275	Up	0.998505846	locus=scaffold1498(75232,78782,-); length=882; function=Vesicle-associated protein 2-2 like;	K04733|1|2e-21|103|dosa:Os11t0274100-00|interleukin-1 receptor-associated kinase 4 [EC:2.7.11.1];K17302|2|3e-19|96.7|ats:F775_23757|coatomer subunit beta'	-	-	-	gi|802578214|ref|XP_012069416.1|/4.38673e-127/PREDICTED: vesicle-associated protein 2-2-like isoform X1 [Jatropha curcas]
scaffold1468_106561	444	0.28	1.463333333	2.385759707	Up	0.997510728	locus=scaffold1468(106304,106852,-); length=444;	K03006|1|1e-09|62.4|sly:101261198|DNA-directed RNA polymerase II subunit RPB1 [EC:2.7.7.6]	-	-	-	gi|802717939|ref|XP_012085317.1|/2.28815e-55/PREDICTED: uncharacterized protein LOC105644539 [Jatropha curcas]
scaffold0309_822804	525	1.316666667	3.883333333	1.560405396	Up	0.999143376	locus=scaffold0309(822542,823066,-); length=525; function=Protein LIGHT-DEPENDENT SHORT HYPOCOTYLS 10 like;	-	-	-	-	gi|255561148|ref|XP_002521586.1|/6.14191e-78/PREDICTED: protein LIGHT-DEPENDENT SHORT HYPOCOTYLS 10 [Ricinus communis]
scaffold0133_978179	1230	3.623333333	1.123333333	-1.689531444	Down	0.996906985	locus=scaffold0133(977294,979064,-); length=1230; function=Ankyrin repeat-containing protein At5g02620 like;	K15502|1|8e-30|132|mus:103997230|serine/threonine-protein phosphatase 6 regulatory ankyrin repeat subunit A;K10406|4|7e-20|99.4|mdm:103401215|kinesin family member C2/C3;K19626|5|9e-15|82.4|gmx:102660446|inversin	-	-	-	gi|1000939181|ref|XP_015583393.1|/5.72824e-63/PREDICTED: serine/threonine-protein phosphatase 6 regulatory ankyrin repeat subunit C isoform X1 [Ricinus communis]
scaffold0430_500157	711	2.636666667	1.06	-1.314650929	Down	0.997022438	locus=scaffold0430(496996,503319,-); length=711;	-	-	-	-	-
scaffold0289_47774	1290	1.536666667	3.643333333	1.245454745	Up	0.99751863	locus=scaffold0289(45050,50499,-); length=1290; function=Transcription factor MYB44 like;	K09422|1|7e-167|587|jcu:105646817|myb proto-oncogene protein, plant	GO:0043231//intracellular membrane-bounded organelle	-	-	gi|802547026|ref|XP_012088150.1|/3.83598e-166/PREDICTED: uncharacterized protein LOC105646817 [Jatropha curcas]
scaffold0108_192403	372	6.086666667	0.14	-5.442153627	Down	0.999999839	locus=scaffold0108(191523,192063,+); length=372;	-	-	-	-	gi|356540022|ref|XP_003538490.1|/4.84892e-50/PREDICTED: uncharacterized protein LOC100811964 [Glycine max]
scaffold2373_20219	363	8.166666667	3.803333333	-1.102482958	Down	0.997067521	locus=scaffold2373(20004,20434,+); length=363;	-	-	-	-	-
scaffold0134_144114	342	21.90333333	49.45666667	1.175014565	Up	0.999917847	locus=scaffold0134(143944,144285,+); length=342;	-	-	-	-	-
scaffold6461_587	393	1.79	0.35	-2.35453276	Down	0.999490711	locus=scaffold6461(345,830,+); length=393; function=Probable sodium/metabolite cotransporter BASS3, chloroplastic like;	K03453|1|7e-45|179|rcu:8259698|bile acid:Na+ symporter, BASS family	-	-	-	gi|1000950107|ref|XP_002527259.2|/4.01924e-44/PREDICTED: probable sodium/metabolite cotransporter BASS3, chloroplastic [Ricinus communis]
scaffold0110_1712432	462	1.643333333	0.75	-1.131662645	Down	0.99114269	locus=scaffold0110(1712202,1712663,+); length=462;	-	-	-	-	-
scaffold0548_182005	732	14.67333333	39.93666667	1.444517278	Up	1	locus=scaffold0548(181139,182872,-); length=732; function=Auxin-responsive protein IAA14 like;	K14484|1|7e-119|427|jcu:105632083|auxin-responsive protein IAA	GO:0043231//intracellular membrane-bounded organelle	GO:0005515//protein binding	GO:0009755//hormone-mediated signaling pathway	gi|802581515|ref|XP_012069759.1|/3.49876e-118/PREDICTED: auxin-responsive protein IAA14-like [Jatropha curcas]
scaffold1234_113954	420	2.463333333	5.263333333	1.095364902	Up	0.993284212	locus=scaffold1234(113336,114573,-); length=420; function=Glycine-rich RNA-binding protein 2, mitochondrial like;	K12741|1|3e-34|144|mus:103997144|heterogeneous nuclear ribonucleoprotein A1/A3	-	GO:0005488//binding	-	gi|802588813|ref|XP_012071090.1|/1.09491e-49/PREDICTED: glycine-rich RNA-binding protein 2, mitochondrial [Jatropha curcas]
scaffold4053_1998	2088	20.81666667	3.726666667	-2.481781384	Down	1	locus=scaffold4053(710,3286,+); length=2088; function=Protein TolB like;	-	-	-	-	gi|255566336|ref|XP_002524154.1|/0/PREDICTED: uncharacterized protein LOC8274801 [Ricinus communis]
scaffold2543_6613	1797	0.503333333	1.226666667	1.285157217	Up	0.987807899	locus=scaffold2543(4369,8815,+); length=1797; domain=GDP-fucose protein O-fucosyltransferase domain containing; function=Uncharacterized protein At1g04910 like;	-	-	-	-	gi|255579615|ref|XP_002530648.1|/0/PREDICTED: uncharacterized protein At1g04910 [Ricinus communis]
scaffold0872_240588	1896	4.433333333	14.27666667	1.687195432	Up	0.999999867	locus=scaffold0872(234116,247060,-); length=1896; function=Heparanase-like protein 1 like;	K07964|1|0.0|819|jcu:105640593|heparanase [EC:3.2.1.166]	-	-	-	gi|802653306|ref|XP_012080342.1|/0/PREDICTED: heparanase-like protein 1 [Jatropha curcas]
scaffold0159_1083021	297	8.56	24.38333333	1.510212662	Up	1	locus=scaffold0159(1082873,1083169,-); length=297;	-	-	-	-	-
scaffold1280_50241	1218	15.73	5.64	-1.479751603	Down	0.999809209	locus=scaffold1280(49570,50912,-); length=1218; domain=Cytochrome P450 domain containing; function=Geraniol 8-hydroxylase like;	K20556|1|3e-113|409|vvi:100252376|cytochrome P450 family 76 subfamily C	-	GO:0005506//iron ion binding	-	gi|743805025|ref|XP_011017516.1|/2.12079e-133/PREDICTED: geraniol 8-hydroxylase-like [Populus euphratica]
scaffold0407_14717	405	0.93	15.05666667	4.017027887	Up	1	locus=scaffold0407(14389,15045,+); length=405; function=Stellacyanin like;	-	-	-	-	gi|802585637|ref|XP_012070537.1|/1.04835e-28/PREDICTED: mavicyanin-like [Jatropha curcas]
scaffold0984_119141	309	6.25	3.096666667	-1.013140094	Down	0.98614668	locus=scaffold0984(118958,119324,-); length=309; function=Uncharacterized mitochondrial protein AtMg00810 like;	K07305|1|1e-19|95.5|cit:102619922|peptide-methionine (R)-S-oxide reductase [EC:1.8.4.12];K14833|2|5e-19|93.6|nnu:104589409|nucleolar complex protein 2;K01592|3|2e-18|91.3|rcu:8277124|tyrosine decarboxylase [EC:4.1.1.25];K16296|4|9e-16|82.8|thj:104825173|serine carboxypeptidase-like clade I [EC:3.4.16.-];K12812|5|1e-15|82.4|rcu:8259463|ATP-dependent RNA helicase UAP56/SUB2 [EC:3.6.4.13]	-	-	-	gi|147798969|emb|CAN77113.1|/9.15109e-33/hypothetical protein VITISV_042189 [Vitis vinifera]
scaffold0124_133222	1305	28.77333333	7.02	-2.035189428	Down	1	locus=scaffold0124(132076,134368,+); length=1305;	K17541|1|1e-136|487|rcu:8277190|SCY1-like protein 2	-	-	-	gi|1000952963|ref|XP_015578698.1|/5.49413e-136/PREDICTED: SCY1-like protein 2 [Ricinus communis]
scaffold0307_1243137	228	3.13	1.42	-1.140271727	Down	0.971963294	locus=scaffold0307(1242889,1243911,-); length=228; function=40S ribosomal protein S18 like;	K02964|1|1e-37|155|jcu:105649978|small subunit ribosomal protein S18e	GO:0031090//organelle membrane;GO:0015935//small ribosomal subunit;GO:0030312//external encapsulating structure;GO:0031981//nuclear lumen	GO:0003676//nucleic acid binding;GO:0005198//structural molecule activity	GO:0010467//gene expression	gi|802790874|ref|XP_012092218.1|/8.04253e-37/PREDICTED: 40S ribosomal protein S18-like [Jatropha curcas]
scaffold0153_318575	1383	1.713333333	0.676666667	-1.340288632	Down	0.992395456	locus=scaffold0153(316635,320515,-); length=1383; domain=Cytochrome P450 domain containing; function=Abscisic acid 8'-hydroxylase 4 like;	K07437|1|0.0|744|rcu:8275760|cytochrome P450 family 26 subfamily A	-	GO:0016491//oxidoreductase activity;GO:0005506//iron ion binding	GO:0008152//metabolic process	gi|1000986225|ref|XP_002510423.2|/0/PREDICTED: abscisic acid 8'-hydroxylase 2 [Ricinus communis]
scaffold0189_1077645	390	0.96	2.026666667	1.078002512	Up	0.991123712	locus=scaffold0189(1077232,1078059,-); length=390; function=Methylesterase 3 like;	K08233|1|8e-33|139|rcu:8267268|polyneuridine-aldehyde esterase [EC:3.1.1.78]	-	-	-	gi|743891095|ref|XP_011039242.1|/2.07595e-32/PREDICTED: polyneuridine-aldehyde esterase-like [Populus euphratica]
scaffold0075_112396	771	0.68	1.426666667	1.069041644	Up	0.989087652	locus=scaffold0075(111185,113608,-); length=771; function=Tropinone reductase-like 3 like;	K11147|1|3e-95|348|jcu:105649273|dehydrogenase/reductase SDR family member 4 [EC:1.1.-.-]	-	GO:0016616//oxidoreductase activity, acting on the CH-OH group of donors, NAD or NADP as acceptor	GO:0008152//metabolic process	gi|802778894|ref|XP_012091265.1|/1.73858e-94/PREDICTED: tropinone reductase-like 3 [Jatropha curcas]
scaffold0745_5765	444	12.60666667	6.236666667	-1.015339805	Down	0.998540136	locus=scaffold0745(5470,6966,-); length=444;	-	-	GO:0003676//nucleic acid binding;GO:0046914//transition metal ion binding	-	gi|1000968261|ref|XP_015574086.1|/6.73515e-15/PREDICTED: serine/arginine-rich splicing factor 4 isoform X2 [Ricinus communis]
scaffold0526_44076	1431	0.73	3.71	2.345450818	Up	0.999705555	locus=scaffold0526(41905,47213,-); length=1431; domain=Glycoside hydrolase, family 19, catalytic domain containing; function=Basic endochitinase A like;	K20547|1|9e-142|504|vvi:100266184|basic endochitinase B [EC:3.2.1.14]	-	-	GO:0005975//carbohydrate metabolic process;GO:0043170;GO:0009056//catabolic process	gi|10880381|emb|CAC14015.1|/3.76545e-141/chitinase [Vitis vinifera]
scaffold0657_230667	921	6.926666667	3.273333333	-1.081400725	Down	0.997098267	locus=scaffold0657(230207,231127,-); length=921;	-	-	-	-	gi|802648062|ref|XP_012079885.1|/1.63172e-119/PREDICTED: uncharacterized protein LOC105640232 [Jatropha curcas]
scaffold0243_61233	423	10.06666667	1.646666667	-2.611965603	Down	0.999954694	locus=scaffold0243(60973,61493,+); length=423; function=Cyclin-D5-2 like;	K18811|1|3e-37|154|rcu:8283359|cyclin D5, plant	-	-	-	gi|1000953452|ref|XP_015578531.1|/1.80689e-36/PREDICTED: cyclin-D5-1 [Ricinus communis]
scaffold0460_704765	378	0.13	1.156666667	3.153389634	Up	0.995332543	locus=scaffold0460(704577,704954,+); length=378;	-	-	-	-	-
scaffold0168_1144830	207	94.85333333	21.59	-2.13533523	Down	1	locus=scaffold0168(1144672,1144989,-); length=207; function=Probable leucine-rich repeat receptor-like protein kinase At5g49770 like;	-	-	-	-	gi|743849353|ref|XP_011028445.1|/1.77852e-15/PREDICTED: probable leucine-rich repeat receptor-like protein kinase At5g49770 [Populus euphratica]
scaffold0190_104173	858	2.346666667	0.486666667	-2.26960706	Down	0.99829921	locus=scaffold0190(103745,104602,-); length=858; function=F-box/kelch-repeat protein At5g43190 like;	K15196|1|7e-07|55.5|smo:SELMODRAFT_412683|transcription factor IIIB 90 kDa subunit	-	-	-	gi|802570536|ref|XP_012068224.1|/1.2233e-134/PREDICTED: F-box/kelch-repeat protein At5g43190 [Jatropha curcas]
scaffold1684_12382	378	3.206666667	0.81	-1.98508058	Down	0.997031252	locus=scaffold1684(12194,12571,+); length=378;	-	-	-	-	gi|1000958704|ref|XP_015576655.1|/5.14656e-52/PREDICTED: uncharacterized protein At1g04910 isoform X1 [Ricinus communis]
scaffold0093_2073779	312	120.1066667	257.29	1.099079154	Up	1	locus=scaffold0093(2073599,2073960,-); length=312;	-	-	-	-	gi|527209926|gb|EPS74535.1|/1.27593e-26/hypothetical protein M569_00252, partial [Genlisea aurea]
scaffold0221_308815	1239	0.87	2.54	1.545741191	Up	0.997498129	locus=scaffold0221(303270,314361,+); length=1239; function=Solanesyl diphosphate synthase 3, chloroplastic/mitochondrial like;	K14066|1|9e-175|613|rcu:8271089|geranyl diphosphate synthase [EC:2.5.1.1]	-	GO:0016765//transferase activity, transferring alkyl or aryl (other than methyl) groups	GO:0006720//isoprenoid metabolic process	gi|255578548|ref|XP_002530137.1|/4.7103e-174/PREDICTED: solanesyl diphosphate synthase 3, chloroplastic/mitochondrial isoform X1 [Ricinus communis]
scaffold0386_408186	1563	7.56	2.81	-1.427816104	Down	0.999503013	locus=scaffold0386(406038,410335,+); length=1563; function=Putative tRNA pseudouridine synthase like;	K06173|1|0.0|757|jcu:105639065|tRNA pseudouridine38-40 synthase [EC:5.4.99.12]	-	-	-	gi|802540812|ref|XP_012078395.1|/0/PREDICTED: putative tRNA pseudouridine synthase isoform X1 [Jatropha curcas]
scaffold0908_257996	705	0.89	2.456666667	1.464824877	Up	0.997464339	locus=scaffold0908(256353,259472,+); length=705; function=CBS domain-containing protein CBSX1, chloroplastic like;	-	-	-	-	gi|802745846|ref|XP_012087493.1|/6.34246e-90/PREDICTED: CBS domain-containing protein CBSX1, chloroplastic [Jatropha curcas]
scaffold0225_1056532	2331	38.16	15.21	-1.327041018	Down	1	locus=scaffold0225(1054526,1058538,-); length=2331; function=Beta-xylosidase/alpha-L-arabinofuranosidase 2 like;	K15920|1|0.0|1368|jcu:105640968|beta-D-xylosidase 4 [EC:3.2.1.37]	-	GO:0015926//glucosidase activity	GO:0044238//primary metabolic process	gi|802659083|ref|XP_012080785.1|/0/PREDICTED: beta-xylosidase/alpha-L-arabinofuranosidase 1 [Jatropha curcas]
scaffold1771_38919	294	95.08333333	206	1.115379952	Up	1	locus=scaffold1771(35466,42373,+); length=294; function=U6 snRNA-associated Sm-like protein LSm3 / U6 snRNA-associated Sm-like protein LSm3 / U6 snRNA-associated Sm-like protein LSm3 like;	K12622|1|7e-47|186|vvi:100253870|U6 snRNA-associated Sm-like protein LSm3	-	-	-	gi|802559135|ref|XP_012066020.1|/4.29665e-46/PREDICTED: sm-like protein LSM3A [Jatropha curcas]
scaffold0649_558252	1131	18.89	2.97	-2.669087866	Down	1	locus=scaffold0649(553028,563476,+); length=1131; function=Oxysterol-binding protein-related protein 4C like;	K20464|1|2e-157|556|jcu:105643910|oxysterol-binding protein-related protein 5/8	-	-	-	gi|802709294|ref|XP_012084542.1|/1.02274e-156/PREDICTED: oxysterol-binding protein-related protein 4B [Jatropha curcas]
scaffold2009_13731	594	49.74666667	19.20333333	-1.373243102	Down	0.999910432	locus=scaffold2009(13435,14028,-); length=594; function=Cysteine-rich receptor-like protein kinase 10 like;	K04733|1|3e-47|188|pmum:103324564|interleukin-1 receptor-associated kinase 4 [EC:2.7.11.1]	-	GO:0016740//transferase activity	-	gi|1000967561|ref|XP_015574231.1|/2.26814e-54/PREDICTED: cysteine-rich receptor-like protein kinase 10 [Ricinus communis]
scaffold0825_247991	690	0.12	1.883333333	3.972182056	Up	0.999144225	locus=scaffold0825(247647,248336,+); length=690; function=LRR receptor-like serine/threonine-protein kinase FLS2 like;	K13420|1|9e-87|304|rcu:8284055|LRR receptor-like serine/threonine-protein kinase FLS2 [EC:2.7.11.1]	-	-	-	gi|1000965590|ref|XP_015575023.1|/4.19133e-86/PREDICTED: LRR receptor-like serine/threonine-protein kinase FLS2 [Ricinus communis]
scaffold0150_664168	930	46.83333333	21.97	-1.092000855	Down	1	locus=scaffold0150(663251,665085,-); length=930; function=Adenylate kinase like;	K00939|1|6e-111|401|jcu:105632817|adenylate kinase [EC:2.7.4.3]	-	GO:0016301//kinase activity;GO:0016776//phosphotransferase activity, phosphate group as acceptor;GO:0032559//adenyl ribonucleotide binding	GO:0006796//phosphate-containing compound metabolic process;GO:0034641	gi|802539364|ref|XP_012070663.1|/3.13702e-110/PREDICTED: probable adenylate kinase 7, mitochondrial [Jatropha curcas]
scaffold2828_18848	417	15.80333333	7.266666667	-1.120863258	Down	0.999318558	locus=scaffold2828(18487,19210,-); length=417;	K03100|1|1e-28|107|jcu:105633695|signal peptidase I [EC:3.4.21.89]	-	-	-	gi|802592696|ref|XP_012071721.1|/8.02319e-28/PREDICTED: thylakoidal processing peptidase 1, chloroplastic-like [Jatropha curcas]
scaffold2248_32503	504	3.986666667	1.506666667	-1.403822712	Down	0.997299293	locus=scaffold2248(31654,33353,-); length=504;	K13162|1|6e-12|70.9|thj:104822353|poly(rC)-binding protein 2/3/4	-	-	-	gi|147791358|emb|CAN64020.1|/5.01287e-23/hypothetical protein VITISV_008811 [Vitis vinifera]
scaffold2827_20432	729	22.80333333	48.36	1.084569515	Up	0.999979843	locus=scaffold2827(19825,20553,+); length=729;	-	-	-	-	gi|802564026|ref|XP_012067198.1|/1.87801e-47/PREDICTED: uncharacterized protein LOC105630108 [Jatropha curcas]
scaffold0007_189167	2202	2.586666667	5.946666667	1.200987058	Up	0.998606218	locus=scaffold0007(187743,190797,-); length=2202; domain=Deoxyxylulose-5-phosphate synthase domain containing; function=Probable 1-deoxy-D-xylulose-5-phosphate synthase 2, chloroplastic like;	K01662|1|0.0|1224|rcu:8277645|1-deoxy-D-xylulose-5-phosphate synthase [EC:2.2.1.7]	-	GO:0016903//oxidoreductase activity, acting on the aldehyde or oxo group of donors;GO:0016744	GO:0006772//thiamine metabolic process;GO:0006721//terpenoid metabolic process	gi|255586041|ref|XP_002533688.1|/0/PREDICTED: probable 1-deoxy-D-xylulose-5-phosphate synthase 2, chloroplastic [Ricinus communis]
scaffold0458_158414	1596	0.363333333	1.093333333	1.58936768	Up	0.997735515	locus=scaffold0458(156522,160800,+); length=1596;	K18400|1|6e-18|93.6|smo:SELMODRAFT_412517|KAT8 regulatory NSL complex subunit 1	-	-	-	gi|802554704|ref|XP_012065040.1|/0/PREDICTED: uncharacterized protein LOC105628261 [Jatropha curcas]
scaffold0326_511310	5235	16.14	7.95	-1.021613813	Down	0.999737395	locus=scaffold0326(505963,516657,-); length=5235; function=Histone acetyltransferase HAC12 like;	K04498|1|0.0|2866|jcu:105646114|E1A/CREB-binding protein [EC:2.3.1.48]	GO:0043231//intracellular membrane-bounded organelle	GO:0046914//transition metal ion binding;GO:0004468//lysine N-acetyltransferase activity, acting on acetyl phosphate as donor	GO:0006351//transcription, DNA-templated	gi|802742257|ref|XP_012087277.1|/0/PREDICTED: histone acetyltransferase HAC1 isoform X1 [Jatropha curcas]
scaffold0333_1041062	771	7.333333333	3.406666667	-1.106108327	Down	0.999365393	locus=scaffold0333(1038971,1043154,+); length=771; domain=Zinc finger, RING-CH-type domain containing; function=E3 ubiquitin-protein ligase MARCH8 like;	K10656|1|4e-114|411|pxb:103938046|E3 ubiquitin-protein ligase MARCH1/8 [EC:2.3.2.27]	-	GO:0046914//transition metal ion binding	-	gi|802742516|ref|XP_012087334.1|/2.93819e-126/PREDICTED: E3 ubiquitin-protein ligase MARCH2 isoform X1 [Jatropha curcas]
scaffold1364_36194	390	1.126666667	0.08	-3.815916936	Down	0.998125082	locus=scaffold1364(35643,36397,-); length=390; function=Probable protein S-acyltransferase 23 like;	K20032|1|7e-45|179|rcu:8279172|palmitoyltransferase ZDHHC13/17 [EC:2.3.1.225]	-	GO:0016628//oxidoreductase activity, acting on the CH-CH group of donors, NAD or NADP as acceptor;GO:0046914//transition metal ion binding	GO:0008152//metabolic process	gi|743857691|ref|XP_011030252.1|/3.08774e-44/PREDICTED: probable protein S-acyltransferase 23 [Populus euphratica]
scaffold0066_2422479	702	1.08	2.806666667	1.37782642	Up	0.991944936	locus=scaffold0066(2422129,2422830,+); length=702;	K14692|1|2e-07|57.0|ath:AT2G04620|solute carrier family 30 (zinc transporter), member 5/7;K12837|5|4e-06|52.4|csl:COCSUDRAFT_64802|splicing factor U2AF 65 kDa subunit	-	-	-	gi|223531705|gb|EEF33528.1|/1.28078e-50/conserved hypothetical protein [Ricinus communis]
scaffold3181_12780	1566	7.29	2.786666667	-1.387378373	Down	0.999318928	locus=scaffold3181(9012,16549,+); length=1566;	K13130|1|8e-110|398|jcu:105629270|gem associated protein 2	-	-	-	gi|643736562|gb|KDP42852.1|/3.85712e-118/hypothetical protein JCGZ_23794 [Jatropha curcas]
scaffold0024_820912	975.09	0.01	25.19333333	11.2988263	Up	1	locus=scaffold0024(818715,823109,+); length=915; function=Ribosomal RNA-processing protein 7 homolog A like;	K14545|1|4e-78|292|jcu:105646795|ribosomal RNA-processing protein 7	-	-	-	gi|802751891|ref|XP_012088122.1|/1.75169e-82/PREDICTED: myb-like protein X [Jatropha curcas]
scaffold0618_336200	3381	53.65333333	25.99666667	-1.045341154	Down	1	locus=scaffold0618(334000,338608,+); length=3381; function=Protein TIME FOR COFFEE like;	K02900|1|1e-10|70.9|mdm:108170911|large subunit ribosomal protein L27Ae	-	-	-	gi|802581232|ref|XP_012069603.1|/0/PREDICTED: protein TIME FOR COFFEE isoform X6 [Jatropha curcas]
scaffold0032_308775	1323	2.733333333	0.693333333	-1.979040381	Down	0.999089115	locus=scaffold0032(307219,310331,-); length=1323;	-	-	-	-	gi|743919852|ref|XP_011003958.1|/1.93952e-112/PREDICTED: uncharacterized protein LOC105110580 [Populus euphratica]
scaffold0940_84842	312	6.32	2.75	-1.20049294	Down	0.992397262	locus=scaffold0940(84687,84998,+); length=312; function=WD repeat-containing protein 1 like;	-	-	-	-	gi|255580485|ref|XP_002531068.1|/3.49054e-40/PREDICTED: 66 kDa stress protein [Ricinus communis]
scaffold0124_118195	2679	17.33666667	7.89	-1.135729332	Down	0.999996896	locus=scaffold0124(110540,125850,+); length=2679; function=SCY1-like protein 2 like;	K17541|1|0.0|1428|jcu:105637836|SCY1-like protein 2	-	GO:0016301//kinase activity;GO:0032559//adenyl ribonucleotide binding	GO:0006464//cellular protein modification process	gi|802540502|ref|XP_012076860.1|/0/PREDICTED: SCY1-like protein 2 [Jatropha curcas]
scaffold1123_58800	315	2.153333333	7.416666667	1.784199266	Up	0.999899495	locus=scaffold1123(58550,59050,+); length=315;	K02892|1|1e-15|77.4|thj:104807692|large subunit ribosomal protein L23	-	-	-	gi|661894455|emb|CDP01454.1|/6.48061e-15/unnamed protein product [Coffea canephora]
scaffold0110_1785133	621	1.03	3.743333333	1.861679184	Up	0.999864487	locus=scaffold0110(1784823,1785443,+); length=621;	-	-	-	-	gi|255571994|ref|XP_002526938.1|/9.18609e-65/PREDICTED: uncharacterized protein LOC8260322 [Ricinus communis]
scaffold0441_189487	849	4.416666667	2.153333333	-1.03638629	Down	0.997428581	locus=scaffold0441(189063,189911,+); length=849;	-	-	-	-	gi|802769531|ref|XP_012090383.1|/1.35135e-69/PREDICTED: uncharacterized protein LOC105648566 [Jatropha curcas]
scaffold0056_2204418	1158	1.05	3.17	1.594093512	Up	0.999804604	locus=scaffold0056(2203750,2205086,-); length=1158;	-	-	-	-	gi|802693001|ref|XP_012083005.1|/5.95635e-75/PREDICTED: uncharacterized protein LOC105642702 [Jatropha curcas]
scaffold2354_19438	1302	54.97333333	25.11666667	-1.130086949	Down	1	locus=scaffold2354(12366,24944,+); length=1302; domain=Mur ligase, central domain containing; function=Folylpolyglutamate synthase like;	K01930|1|0.0|698|jcu:105647084|folylpolyglutamate synthase [EC:6.3.2.17]	-	GO:0003824//catalytic activity;GO:0032559//adenyl ribonucleotide binding	GO:0006760//folic acid-containing compound metabolic process	gi|802547089|ref|XP_012088466.1|/0/PREDICTED: folylpolyglutamate synthase [Jatropha curcas]
scaffold0184_1159902	426	6.09	2.22	-1.455882552	Down	0.998158813	locus=scaffold0184(1159317,1160488,+); length=426; function=Thioredoxin-like protein Clot like;	-	-	-	-	gi|313585336|gb|ADR70873.1|/2.04592e-56/thioredoxin-like family protein [Hevea brasiliensis]
scaffold0781_104911	2418	5.003333333	2.156666667	-1.21408636	Down	0.999159771	locus=scaffold0781(103627,106196,-); length=2418; function=Leucine-rich repeat receptor-like tyrosine-protein kinase At2g41820 like;	K17422|1|3e-85|317|mtr:MTR_5g045910|large subunit ribosomal protein L41	-	-	-	gi|802536397|ref|XP_012070256.1|/0/PREDICTED: receptor-like protein kinase 2 [Jatropha curcas]
scaffold0347_432211	369	0.01	2.183333333	7.770388596	Up	1	locus=scaffold0347(432027,432395,-); length=369;	-	-	-	-	-
scaffold0348_313116	1884	8.463333333	3.646666667	-1.214647657	Down	0.99936672	locus=scaffold0348(311215,315018,-); length=1884; function=Probable receptor-like protein kinase At1g67000 like;	K04733|1|0.0|681|rcu:8264303|interleukin-1 receptor-associated kinase 4 [EC:2.7.11.1]	-	-	-	gi|643736536|gb|KDP42826.1|/0/hypothetical protein JCGZ_23768 [Jatropha curcas]
scaffold0346_23100	348	1.203333333	3.423333333	1.508365439	Up	0.998645993	locus=scaffold0346(21005,22267,-); length=348;	K01179|1|2e-33|141|tcc:TCM_028111|endoglucanase [EC:3.2.1.4]	-	GO:0004553//hydrolase activity, hydrolyzing O-glycosyl compounds	GO:0044238//primary metabolic process	gi|947102761|gb|KRH51253.1|/4.43357e-39/hypothetical protein GLYMA_07G270600 [Glycine max]
scaffold0544_700121	1764	79.35	38.66333333	-1.037264199	Down	1	locus=scaffold0544(699201,701042,+); length=1764; function=Pentatricopeptide repeat-containing protein At5g13770, chloroplastic like;	K17964|1|7e-31|136|atr:18428744|leucine-rich PPR motif-containing protein, mitochondrial	-	-	-	gi|743822409|ref|XP_011021681.1|/0/PREDICTED: pentatricopeptide repeat-containing protein At5g13770, chloroplastic-like isoform X1 [Populus euphratica]
scaffold1276_30133	1719	2.853333333	5.75	1.01091366	Up	0.995448014	locus=scaffold1276(28578,31689,+); length=1719; function=Laccase-12 like;	K05909|1|0.0|1072|jcu:105645617|laccase [EC:1.10.3.2]	GO:0005576//extracellular region	GO:0046914//transition metal ion binding;GO:0016682//oxidoreductase activity, acting on diphenols and related substances as donors, oxygen as acceptor	GO:0009808//lignin metabolic process	gi|802546728|ref|XP_012086656.1|/0/PREDICTED: laccase-12-like [Jatropha curcas]
scaffold1080_260187	669	10.83666667	46.66333333	2.106368313	Up	1	locus=scaffold1080(257659,262716,-); length=669; domain=Inorganic pyrophosphatase domain containing; function=Soluble inorganic pyrophosphatase like;	K01507|1|9e-120|429|jcu:105636260|inorganic pyrophosphatase [EC:3.6.1.1]	GO:0044424	GO:0046872//metal ion binding;GO:0016462//pyrophosphatase activity	GO:0006793//phosphorus metabolic process	gi|400269882|gb|AFP74894.1|/3.91892e-123/soluble inorganic pyrophosphatase [Hevea brasiliensis]
scaffold2402_21020	3312	8.73	2.813333333	-1.633701156	Down	0.999511206	locus=scaffold2402(19365,22676,+); length=3312; function=Putative disease resistance protein RGA3 like;	K15078|1|2e-180|634|nnu:104613421|structure-specific endonuclease subunit SLX1 [EC:3.6.1.-];K19613|5|7e-165|582|tcc:TCM_031062|leucine-rich repeat protein SHOC2	-	-	-	gi|802600074|ref|XP_012072750.1|/0/PREDICTED: putative disease resistance protein RGA4 [Jatropha curcas]
scaffold0895_61497	456	7.746666667	2.65	-1.547583303	Down	0.999550026	locus=scaffold0895(61270,61725,-); length=456;	-	-	-	-	gi|802628355|ref|XP_012077063.1|/1.04302e-68/PREDICTED: uncharacterized protein LOC105637976 [Jatropha curcas]
scaffold2073_25808	4986	19.91	8.136666667	-1.290983427	Down	0.999999989	locus=scaffold2073(18578,33038,+); length=4986; function=UDP-D-xylose:L-fucose alpha-1,3-D-xylosyltransferase 3 like;	K20892|1|0.0|2094|jcu:105644977|beta-arabinofuranosyltransferase [EC:2.4.2.-]	-	-	-	gi|802724860|ref|XP_012085873.1|/0/PREDICTED: uncharacterized protein LOC105644977 [Jatropha curcas]
scaffold0374_896775	888	0.486666667	1.456666667	1.581664911	Up	0.99745688	locus=scaffold0374(895325,898225,+); length=888; function=Broad-range acid phosphatase DET1 like;	-	-	-	-	gi|255542530|ref|XP_002512328.1|/3.50218e-140/PREDICTED: phosphoglycerate mutase-like protein AT74 [Ricinus communis]
scaffold0431_59685	2265	0.296666667	1.25	2.075013354	Up	0.998772482	locus=scaffold0431(44310,75061,-); length=2265; function=Zinc finger MYM-type protein 1 like;	K04733|1|6e-45|183|mtr:MTR_4g109010|interleukin-1 receptor-associated kinase 4 [EC:2.7.11.1];K12524|2|7e-33|143|mdm:103411884|bifunctional aspartokinase / homoserine dehydrogenase 1 [EC:2.7.2.4 1.1.1.3];K07748|4|4e-09|64.7|sita:101772970|sterol-4alpha-carboxylate 3-dehydrogenase (decarboxylating) [EC:1.1.1.170];K13126|5|1e-06|56.6|mdm:103408945|polyadenylate-binding protein	-	-	-	gi|645281197|ref|XP_008245511.1|/0/PREDICTED: zinc finger MYM-type protein 1-like [Prunus mume]
scaffold0580_404823	339	15.87666667	32.84666667	1.048838923	Up	1	locus=scaffold0580(405116,405454,-); length=339;	-	-	-	-	-
scaffold1327_45424	1986	0.343333333	1.246666667	1.860393933	Up	0.997452881	locus=scaffold1327(43279,47569,-); length=1986; function=Sulfate transporter 1.3 like;	K17470|1|0.0|1134|jcu:105638842|sulfate transporter 1, high-affinity	GO:0031224//intrinsic component of membrane	GO:0015291//secondary active transmembrane transporter activity	GO:0015698//inorganic anion transport	gi|802634634|ref|XP_012078104.1|/0/PREDICTED: sulfate transporter 1.3-like [Jatropha curcas]
scaffold1078_244999	402	1.55	0.433333333	-1.838719093	Down	0.988706103	locus=scaffold1078(244265,244666,+); length=402; function=Probable apyrase 7 like;	K01510|1|4e-40|163|jcu:105640347|apyrase [EC:3.6.1.5];K14643|3|3e-31|134|egr:104417894|ectonucleoside triphosphate diphosphohydrolase 7 [EC:3.6.1.-]	-	-	-	gi|223550477|gb|EEF51964.1|/1.19798e-40/adenosine diphosphatase, putative [Ricinus communis]
scaffold0414_755928	1137	2.846666667	8.346666667	1.551926587	Up	0.999692157	locus=scaffold0414(748417,763440,-); length=1137; function=Carrier protein YMC1, mitochondrial like;	K15103|1|1e-09|65.1|mis:MICPUN_78421|solute carrier family 25 (mitochondrial uncoupling protein), member 8/9;K15113|2|4e-07|57.0|fve:101296785|solute carrier family 25 (mitochondrial iron transporter), member 28/37;K14684|3|5e-07|56.6|smo:SELMODRAFT_94674|solute carrier family 25 (mitochondrial phosphate transporter), member 23/24/25/41	GO:0031224//intrinsic component of membrane	-	GO:0051234//establishment of localization	gi|255572077|ref|XP_002526979.1|/1.21243e-173/PREDICTED: uncharacterized protein LOC8260363 [Ricinus communis]
scaffold0063_2695049	576.57	4.41	26.44333333	2.584053487	Up	1	locus=scaffold0063(2694701,2695397,-); length=576; function=Organ-specific protein S2 like;	-	-	-	-	gi|643738433|gb|KDP44386.1|/5.59879e-31/hypothetical protein JCGZ_20066 [Jatropha curcas]
scaffold0073_1852206	2421	76.11666667	21.70666667	-1.810074185	Down	1	locus=scaffold0073(1849423,1854989,-); length=2421; function=BTB/POZ domain-containing protein At2g30600 like;	-	-	-	GO:0009987//cellular process	gi|802605639|ref|XP_012073654.1|/0/PREDICTED: BTB/POZ domain-containing protein At2g30600 isoform X1 [Jatropha curcas]
scaffold2609_17717	447	4.763333333	1.513333333	-1.654241714	Down	0.999312397	locus=scaffold2609(17388,18047,+); length=447;	-	-	-	-	-
scaffold0441_190938	360	2.216666667	0.736666667	-1.589307971	Down	0.992091322	locus=scaffold0441(191913,192722,-); length=360; function=Probable aminotransferase ACS12 like;	K14270|1|5e-46|183|tcc:TCM_015005|aminotransferase	-	GO:0016740//transferase activity;GO:0048037//cofactor binding;GO:0016846//carbon-sulfur lyase activity;GO:0016740//transferase activity;GO:0048037//cofactor binding;GO:0016846//carbon-sulfur lyase activity	GO:0008652//cellular amino acid biosynthetic process;GO:0008652//cellular amino acid biosynthetic process	gi|766944448|gb|AJT35550.1|/2.69569e-48/1-aminocyclopropane-1-carboxylic acid synthase [Hevea brasiliensis]
scaffold0038_2376145	1077	0.116666667	3.086666667	4.725585366	Up	0.999802088	locus=scaffold0038(2375607,2376683,+); length=1077; domain=NADH:ubiquinone/plastoquinone oxidoreductase domain containing; function=NADH-ubiquinone oxidoreductase chain 5 like;	K03883|1|0.0|674|rcu:10221447|NADH-ubiquinone oxidoreductase chain 5 [EC:1.6.5.3]	-	-	-	gi|584592137|dbj|BAO50888.1|/0/NADH dehydrogenase subunit 5 (mitochondrion) [Hevea brasiliensis]
scaffold0740_151069	987	1.583333333	0.773333333	-1.033802708	Down	0.968438442	locus=scaffold0740(149859,152279,-); length=987; function=Purple acid phosphatase 3 like;	K14379|1|2e-143|509|pop:POPTR_0008s13850g|tartrate-resistant acid phosphatase type 5 [EC:3.1.3.2]	-	GO:0016791//phosphatase activity	-	gi|566183854|ref|XP_006379790.1|/1.17121e-142/PURPLE ACID PHOSPHATASE PRECURSOR family protein [Populus trichocarpa]
scaffold0782_332671	654	19.2	43.2	1.169925001	Up	1	locus=scaffold0782(328782,336561,-); length=654; domain=Transcription factor, MADS-box domain containing; function=MADS-box protein SOC1 like;	K09260|1|1e-72|273|vra:106752989|MADS-box transcription enhancer factor 2A	GO:0043231//intracellular membrane-bounded organelle	GO:0003677//DNA binding;GO:0001071//nucleic acid binding transcription factor activity	GO:0006351//transcription, DNA-templated	gi|269314025|gb|ACZ36915.1|/1.37045e-109/MADS-box transcription factor 2 [Hevea brasiliensis]
scaffold2555_12139	593.74	120.3866667	47.21	-1.350511228	Down	1	locus=scaffold2555(11800,12947,-); length=633; domain=Fructose-bisphosphate aldolase, class-I domain containing; function=Fructose-bisphosphate aldolase, chloroplastic like;	K01623|1|2e-83|300|pop:POPTR_0007s13800g|fructose-bisphosphate aldolase, class I [EC:4.1.2.13]	-	GO:0016832//aldehyde-lyase activity;GO:0016832//aldehyde-lyase activity	GO:0006007//glucose catabolic process;GO:0006007//glucose catabolic process	gi|224094919|ref|XP_002310291.1|/7.92703e-83/plastidic aldolase family protein [Populus trichocarpa]
scaffold0652_551595	5784	17.61333333	8.556666667	-1.041547171	Down	0.999846712	locus=scaffold0652(544994,558196,-); length=5784; domain=HhH-GPD domain containing; function=Transcriptional activator DEMETER like;	K10773|1|9e-12|75.1|mpp:MICPUCDRAFT_5738|endonuclease III [EC:4.2.99.18]	-	-	-	gi|802547391|ref|XP_012089968.1|/0/PREDICTED: transcriptional activator DEMETER isoform X1 [Jatropha curcas]
scaffold1584_34966	210	17.21666667	40.53333333	1.235302975	Up	1	locus=scaffold1584(34862,35071,-); length=210;	-	-	-	-	-
scaffold0548_538676	264	2.323333333	5.923333333	1.35021312	Up	0.999126811	locus=scaffold0548(538545,538808,-); length=264;	-	-	-	-	-
scaffold0629_594042	951	2.083333333	0.8	-1.380821784	Down	0.994589944	locus=scaffold0629(592259,595825,+); length=951;	K01278|1|2e-143|495|jcu:105628644|dipeptidyl-peptidase 4 [EC:3.4.14.5]	-	-	-	gi|802555517|ref|XP_012065479.1|/8.18579e-143/PREDICTED: dipeptidyl peptidase 8 [Jatropha curcas]
scaffold0119_1887247	1083	36.23333333	15.9	-1.188290769	Down	1	locus=scaffold0119(1886662,1887832,+); length=1083; function=Zinc finger protein CONSTANS-LIKE 5 like;	K12135|1|3e-47|190|thj:104802991|zinc finger protein CONSTANS	-	-	-	gi|802555158|ref|XP_012065281.1|/1.95901e-125/PREDICTED: zinc finger protein CONSTANS-LIKE 5 [Jatropha curcas]
scaffold0005_78880	1107	0.846666667	2.133333333	1.333243408	Up	0.993590013	locus=scaffold0005(78012,79797,-); length=1107; function=GDSL esterase/lipase At1g09390 like;	K10396|1|4e-89|329|pper:PRUPE_ppa001667mg|kinesin family member 5;K01206|4|5e-73|275|tcc:TCM_010576|alpha-L-fucosidase [EC:3.2.1.51]	-	GO:0016787//hydrolase activity;GO:0005506//iron ion binding	GO:0044238//primary metabolic process	gi|255542976|ref|XP_002512551.1|/1.53113e-173/PREDICTED: GDSL esterase/lipase At1g09390 isoform X1 [Ricinus communis]
scaffold1293_24237	2505	0.01	7.146666667	9.48112669	Up	1	locus=scaffold1293(20444,28031,+); length=2769; function=Autophagy-related protein 18f like;	K17908|1|2e-06|55.8|smo:SELMODRAFT_176503|autophagy-related protein 18	-	-	-	gi|802587292|ref|XP_012070728.1|/0/PREDICTED: autophagy-related protein 18f [Jatropha curcas]
scaffold2348_8040	393	3.9	1.67	-1.223626021	Down	0.98140416	locus=scaffold2348(6497,9542,+); length=393; domain=Exoribonuclease, phosphorolytic domain 1 domain containing; function=Exosome complex component RRP42 like;	K12589|1|2e-29|127|pop:POPTR_0014s16420g|exosome complex component RRP42	-	GO:0003676//nucleic acid binding;GO:0008408//3'-5' exonuclease activity	GO:0010467//gene expression	gi|743932365|ref|XP_011010470.1|/6.22962e-29/PREDICTED: exosome complex component RRP42 [Populus euphratica]
scaffold0337_857692	798	4.67	2.196666667	-1.088106585	Down	0.995935258	locus=scaffold0337(854952,860432,+); length=798;	-	-	-	-	gi|802614924|ref|XP_012074908.1|/1.57976e-45/PREDICTED: uncharacterized protein LOC105636276 isoform X3 [Jatropha curcas]
scaffold0749_525488	1401	9.55	3.38	-1.498477487	Down	0.999352508	locus=scaffold0749(523119,527858,+); length=1401; function=Exo-poly-alpha-D-galacturonosidase like;	K01184|1|4e-14|80.5|bna:106414348|polygalacturonase [EC:3.2.1.15];K01213|3|1e-12|75.5|obr:102714204|galacturan 1,4-alpha-galacturonidase [EC:3.2.1.67]	-	-	-	gi|802600765|ref|XP_012073031.1|/0/PREDICTED: polygalacturonase ADPG2 [Jatropha curcas]
scaffold0521_862411	2718	1.333333333	0.636666667	-1.066427362	Down	0.990753724	locus=scaffold0521(860075,864748,-); length=2718; function=Putative leucine-rich repeat receptor-like protein kinase At2g19210 like;	K04733|1|0.0|791|nnu:104607433|interleukin-1 receptor-associated kinase 4 [EC:2.7.11.1]	-	-	-	gi|743937090|ref|XP_011012941.1|/0/PREDICTED: probable LRR receptor-like serine/threonine-protein kinase At1g05700 [Populus euphratica]
scaffold0117_255878	489	2.673333333	0.286666667	-3.221193672	Down	0.999385455	locus=scaffold0117(254380,257377,+); length=489;	-	-	-	-	-
scaffold0339_383247	1155	1.206666667	0.146666667	-3.040414268	Down	0.999260065	locus=scaffold0339(381588,384906,-); length=1155; function=Enzymatic polyprotein like;	K01303|1|1e-06|55.5|fve:101311565|acylaminoacyl-peptidase [EC:3.4.19.1]	-	-	-	gi|566154372|ref|XP_006370439.1|/1.36771e-71/hypothetical protein POPTR_0001s42560g, partial [Populus trichocarpa]
scaffold2317_28173	432	2.43	6.36	1.388070452	Up	0.997122041	locus=scaffold2317(27958,28389,-); length=432;	-	-	-	-	gi|802562864|ref|XP_012066592.1|/1.47301e-14/PREDICTED: uncharacterized protein LOC105629589 [Jatropha curcas]
scaffold0224_141592	2457	1.803333333	0.703333333	-1.358385595	Down	0.996352274	locus=scaffold0224(139901,143283,-); length=2457; domain=HECT domain containing; function=E3 ubiquitin-protein ligase UPL5 like;	K10591|1|5e-138|493|jcu:105643890|E3 ubiquitin-protein ligase NEDD4 [EC:2.3.2.26]	-	-	-	gi|802708653|ref|XP_012084519.1|/2.88748e-137/PREDICTED: E3 ubiquitin-protein ligase UPL5 [Jatropha curcas]
scaffold0939_366374	438	11.76666667	5.223333333	-1.171663004	Down	0.999275576	locus=scaffold0939(365058,366933,+); length=438; function=Tetraketide alpha-pyrone reductase 1 like;	K13082|1|7e-33|139|gmx:100778253|bifunctional dihydroflavonol 4-reductase/flavanone 4-reductase [EC:1.1.1.219 1.1.1.234];K08695|3|1e-31|135|atr:18427888|anthocyanidin reductase [EC:1.3.1.77]	-	GO:0048037//cofactor binding;GO:0016616//oxidoreductase activity, acting on the CH-OH group of donors, NAD or NADP as acceptor	GO:0008152//metabolic process	gi|255553494|ref|XP_002517788.1|/2.46766e-49/PREDICTED: tetraketide alpha-pyrone reductase 1 [Ricinus communis]
scaffold1009_210469	252	1.05	0.37	-1.504792152	Down	0.88075572	locus=scaffold1009(210344,210595,+); length=252;	-	-	-	-	-
scaffold0146_73464	567	69.68	33.80333333	-1.043579107	Down	1	locus=scaffold0146(73106,73822,-); length=567; function=Blue copper protein like;	K04733|1|6e-15|81.3|mdm:103419981|interleukin-1 receptor-associated kinase 4 [EC:2.7.11.1];K03006|3|3e-06|52.4|thj:104811869|DNA-directed RNA polymerase II subunit RPB1 [EC:2.7.7.6]	-	-	-	gi|255545840|ref|XP_002513980.1|/3.34118e-57/PREDICTED: blue copper protein [Ricinus communis]
scaffold0667_472902	2379	1.596666667	5.903333333	1.886466651	Up	0.999937207	locus=scaffold0667(471488,475838,-); length=2379; function=Receptor-like protein 12 like;	K10406|1|2e-100|368|tcc:TCM_032503|kinesin family member C2/C3;K19613|5|1e-92|342|cit:107175230|leucine-rich repeat protein SHOC2	-	-	-	gi|694403978|ref|XP_009376892.1|/8.89833e-168/PREDICTED: receptor-like protein 12 [Pyrus x bretschneideri]
scaffold2348_14372	2961	0.556666667	1.64	1.558810213	Up	0.998243574	locus=scaffold2348(12132,16613,-); length=2961; function=Probable copper-transporting ATPase HMA5 like;	K17686|1|0.0|1716|rcu:8266455|Cu+-exporting ATPase [EC:3.6.3.54]	GO:0031224//intrinsic component of membrane	GO:0046914//transition metal ion binding;GO:0043682//copper-transporting ATPase activity;GO:0032559//adenyl ribonucleotide binding	GO:0035434//copper ion transmembrane transport;GO:0009206	gi|255537433|ref|XP_002509783.1|/0/PREDICTED: probable copper-transporting ATPase HMA5 [Ricinus communis]
scaffold0803_221484	345	0.856666667	1.803333333	1.073860235	Up	0.98504876	locus=scaffold0803(221312,221656,-); length=345;	-	-	-	-	gi|643717220|gb|KDP28846.1|/2.91843e-24/hypothetical protein JCGZ_14617 [Jatropha curcas]
scaffold2159_40841	393	0.393333333	1.073333333	1.448273829	Up	0.921518562	locus=scaffold2159(40645,41037,-); length=393;	-	-	-	-	gi|802797175|ref|XP_012092954.1|/1.69256e-34/PREDICTED: uncharacterized protein LOC105650642 [Jatropha curcas]
scaffold0525_709253	1206	0.353333333	1.866666667	2.401362562	Up	0.999898312	locus=scaffold0525(708487,710019,-); length=1206; function=Probable pectate lyase 5 like;	K01728|1|0.0|692|gra:105764766|pectate lyase [EC:4.2.2.2]	-	GO:0003824//catalytic activity	-	gi|284504572|gb|ADB90476.1|/0/pectate lyase [Gossypium raimondii]
scaffold0813_198718	1515	1.656666667	11.56666667	2.803617906	Up	1	locus=scaffold0813(195946,201491,-); length=1515; function=Lactation elevated protein 1 like;	K18798|1|0.0|737|nnu:104605375|peroxisome-assembly ATPase [EC:3.6.4.7]	-	GO:0032559//adenyl ribonucleotide binding	-	gi|802592451|ref|XP_012071591.1|/0/PREDICTED: lactation elevated protein 1 isoform X1 [Jatropha curcas]
scaffold0045_180775	279	1.09	2.29	1.071019463	Up	0.992979575	locus=scaffold0045(180636,180914,+); length=279;	-	-	-	-	-
scaffold1364_71979	369	15.35333333	54.57333333	1.829644256	Up	1	locus=scaffold1364(71499,72409,+); length=369;	-	-	-	-	gi|743860824|ref|XP_011030964.1|/1.12937e-22/PREDICTED: uncharacterized protein LOC105130257 [Populus euphratica]
scaffold0149_861862	294	2.393333333	0.163333333	-3.87313019	Down	0.999169667	locus=scaffold0149(861716,862009,-); length=294;	-	-	-	-	-
scaffold0119_56125	480	0.01	1.066666667	6.736965594	Up	1	locus=scaffold0119(55814,56436,-); length=480; function=COBRA-like protein 5 like;	-	-	-	-	gi|1000976049|ref|XP_002514628.2|/5.11842e-85/PREDICTED: COBRA-like protein 4 [Ricinus communis]
scaffold3686_2677	639	23.45666667	47.00666667	1.002867368	Up	1	locus=scaffold3686(1341,4014,-); length=639; function=Probable salt tolerance-like protein At1g78600 like;	K12135|1|6e-17|88.2|crb:CARUB_v10001192mg|zinc finger protein CONSTANS	GO:0044464	GO:0046914//transition metal ion binding	-	gi|1000979363|ref|XP_015570678.1|/1.60757e-107/PREDICTED: B-box zinc finger protein 19 isoform X2 [Ricinus communis]
scaffold1273_11425	1005	79.94333333	228.9566667	1.518024939	Up	1	locus=scaffold1273(10568,12283,+); length=1005; function=Heavy metal-associated isoprenylated plant protein 26 like;	K07213|1|1e-07|58.2|eus:EUTSA_v10015160mg|copper chaperone	-	-	-	gi|802770631|ref|XP_012090662.1|/3.12655e-82/PREDICTED: triadin [Jatropha curcas]
scaffold1206_110362	696	3.263333333	7.106666667	1.122826673	Up	0.997487226	locus=scaffold1206(109732,110993,+); length=696; function=Plastid division protein PDV2 like;	-	-	-	-	gi|255583806|ref|XP_002532655.1|/2.06651e-61/PREDICTED: uncharacterized protein LOC8268641 [Ricinus communis]
scaffold1473_3932	951	2.513333333	5.336666667	1.086336879	Up	0.993622597	locus=scaffold1473(2835,5030,+); length=951; function=Cysteine-rich repeat secretory protein 12 like;	K04733|1|2e-22|107|gmx:100804650|interleukin-1 receptor-associated kinase 4 [EC:2.7.11.1]	-	-	-	gi|255570037|ref|XP_002525981.1|/1.88481e-126/PREDICTED: cysteine-rich repeat secretory protein 12 [Ricinus communis]
scaffold0114_1175781	210	3.466666667	14.53666667	2.068075462	Up	0.999691553	locus=scaffold0114(1175677,1175886,-); length=210;	-	-	-	-	-
scaffold0013_272527	852	2.983333333	1.136666667	-1.392115943	Down	0.9994982	locus=scaffold0013(272056,272999,-); length=852;	-	-	-	-	gi|802756766|ref|XP_012089071.1|/9.79301e-52/PREDICTED: uncharacterized protein LOC105647554 isoform X1 [Jatropha curcas]
scaffold0181_533874	345	0.493333333	10.65666667	4.433049663	Up	1	locus=scaffold0181(533536,534212,-); length=345; function=Mitotic spindle checkpoint protein MAD2 like;	K02537|1|2e-56|218|cic:CICLE_v10032763mg|mitotic spindle assembly checkpoint protein MAD2	-	-	GO:0000087//mitotic M phase	gi|567891205|ref|XP_006438123.1|/1.0029e-55/hypothetical protein CICLE_v10032763mg [Citrus clementina]
scaffold0831_491806	459	1.316666667	0.39	-1.755344123	Down	0.992433982	locus=scaffold0831(491577,492035,+); length=459; function=Feruloyl CoA ortho-hydroxylase 2 like;	K06892|1|2e-07|55.5|ath:AT1G55290|feruloyl-CoA ortho-hydroxylase [EC:1.14.11.-];K04124|2|6e-07|53.9|spen:107019770|gibberellin 3-beta-dioxygenase [EC:1.14.11.15]	-	-	-	gi|743914494|ref|XP_011001178.1|/4.26865e-30/PREDICTED: protein SRG1-like [Populus euphratica]
scaffold0152_1921328	714	5.01	0.526666667	-3.249848546	Down	1	locus=scaffold0152(1920650,1922007,-); length=714;	K16587|1|6e-70|264|rcu:8279844|HAUS augmin-like complex subunit 4	-	-	-	gi|255583613|ref|XP_002532562.1|/2.84804e-69/PREDICTED: AUGMIN subunit 4 [Ricinus communis]
scaffold0586_309395	717	0.503333333	1.406666667	1.482694449	Up	0.982155737	locus=scaffold0586(308786,310004,-); length=717; function=Uncharacterized protein At4g00950 like;	-	-	-	-	gi|255564659|ref|XP_002523324.1|/5.2133e-87/PREDICTED: uncharacterized protein At4g00950 [Ricinus communis]
scaffold1209_210139	369	1.133333333	2.676666667	1.239865241	Up	0.966643435	locus=scaffold1209(209175,211103,-); length=369;	K02140|1|1e-52|205|vvi:100267911|F-type H+-transporting ATPase subunit g	GO:0005753//mitochondrial proton-transporting ATP synthase complex	GO:0015077//monovalent inorganic cation transmembrane transporter activity	GO:0006754//ATP biosynthetic process	gi|703101051|ref|XP_010097085.1|/1.36781e-52/hypothetical protein L484_019524 [Morus notabilis]
scaffold1709_30019	681	33.44333333	16.61	-1.009666576	Down	0.999999394	locus=scaffold1709(28680,31359,-); length=681;	K19202|1|8e-82|303|pmum:103337546|histone deacetylase complex subunit SAP30	-	-	-	gi|802738090|ref|XP_012086857.1|/1.96688e-109/PREDICTED: uncharacterized protein LOC105645779 [Jatropha curcas]
scaffold0331_694672	1056	0.113333333	1.133333333	3.321928095	Up	0.999457596	locus=scaffold0331(689386,699958,+); length=1056; function=F-box protein At5g41720 like;	-	-	-	-	gi|566192307|ref|XP_006378771.1|/1.56088e-79/hypothetical protein POPTR_0010s23130g, partial [Populus trichocarpa]
scaffold1092_77465	873	6.546666667	29.56666667	2.175139175	Up	1	locus=scaffold1092(76487,77688,+); length=873; function=Peroxidase 4 like;	K00430|1|3e-120|432|jcu:105649212|peroxidase [EC:1.11.1.7]	-	-	-	gi|802778609|ref|XP_012091191.1|/1.48339e-119/PREDICTED: peroxidase 4-like [Jatropha curcas]
scaffold0052_568885	591	4.316666667	10.11666667	1.228744419	Up	0.995210433	locus=scaffold0052(568115,569728,+); length=591; function=Protein PHLOEM PROTEIN 2-LIKE A9 like;	K12236|1|9e-21|81.6|aly:ARALYDRAFT_336533|transcriptional repressor NF-X1	-	-	-	gi|802760706|ref|XP_012089525.1|/1.46018e-42/PREDICTED: protein PHLOEM PROTEIN 2-LIKE A9 [Jatropha curcas]
scaffold4887_4440	633	14.78666667	43.24333333	1.54818087	Up	1	locus=scaffold4887(4083,4798,-); length=633; function=Peroxidase 15 like;	K00430|1|1e-82|306|jcu:105650952|peroxidase [EC:1.11.1.7]	-	GO:0046872//metal ion binding;GO:0003824//catalytic activity	-	gi|109809965|gb|ABG46370.1|/5.58618e-105/rubber peroxidase 1 [Hevea brasiliensis]
scaffold0143_839332	933	3.28	10.15333333	1.630185721	Up	0.999926048	locus=scaffold0143(838866,839798,-); length=933; function=Hevamine-A like;	K01183|1|3e-137|488|rcu:8277059|chitinase [EC:3.2.1.14]	GO:0043231//intracellular membrane-bounded organelle	GO:0004553//hydrolase activity, hydrolyzing O-glycosyl compounds;GO:0043167//ion binding	GO:0006026	gi|20981684|sp|P23472.2|CHLY_HEVBR/5.12784e-161/RecName: Full=Hevamine-A; Includes: RecName: Full=Chitinase; Includes: RecName: Full=Lysozyme; Flags: Precursor
scaffold0071_153532	1842	86.58666667	42.41	-1.029740401	Down	1	locus=scaffold0071(152612,154453,-); length=1842; function=DELLA protein GAI like;	K14494|1|0.0|879|jcu:105638582|DELLA protein	-	-	-	gi|930629450|gb|ALG02536.1|/0/DELLA protein GAI [Hevea brasiliensis]
scaffold0765_111117	618	21.57666667	10.45	-1.045969061	Down	0.999849108	locus=scaffold0765(110165,112070,+); length=618;	-	-	-	-	gi|1000967763|ref|XP_015574295.1|/8.78761e-60/PREDICTED: uncharacterized protein LOC8267382 isoform X1 [Ricinus communis]
scaffold0137_249336	3171	16.35666667	7.356666667	-1.152754642	Down	0.999846501	locus=scaffold0137(246846,251827,+); length=3171; function=Protein LONGIFOLIA 2 like;	-	-	-	-	gi|1000949445|ref|XP_015579923.1|/0/PREDICTED: protein LONGIFOLIA 1 isoform X1 [Ricinus communis]
scaffold0453_220413	432	37.83333333	13.96333333	-1.438014508	Down	1	locus=scaffold0453(220326,220757,+); length=432; function=Uncharacterized mitochondrial protein AtMg00810 like;	K03006|1|2e-32|138|adu:107466525|DNA-directed RNA polymerase II subunit RPB1 [EC:2.7.7.6];K03549|2|2e-30|131|mdm:103412324|KUP system potassium uptake protein;K20093|3|3e-30|130|bdi:100846696|DNA excision repair protein ERCC-6-like [EC:3.6.4.12];K14007|4|9e-30|129|ats:F775_02907|protein transport protein SEC24;K07374|5|3e-29|127|tcc:TCM_041277|tubulin alpha	-	-	-	gi|147811646|emb|CAN72676.1|/6.11733e-53/hypothetical protein VITISV_020406 [Vitis vinifera]
scaffold0007_2466960	681	1.11	0.43	-1.368151112	Down	0.981759861	locus=scaffold0007(2466620,2467300,+); length=681; function=Putative disease resistance protein RGA3 like;	K19613|1|2e-54|205|tcc:TCM_005824|leucine-rich repeat protein SHOC2;K15078|3|3e-43|173|jcu:105630766|structure-specific endonuclease subunit SLX1 [EC:3.6.1.-]	-	GO:0016787//hydrolase activity;GO:0000166//nucleotide binding	-	gi|643737486|gb|KDP43598.1|/9.1698e-80/hypothetical protein JCGZ_16885 [Jatropha curcas]
scaffold0481_61286	510	0.086666667	3.396666667	5.292498618	Up	1	locus=scaffold0481(54350,68222,-); length=510;	K15601|1|5e-08|57.8|adu:107494945|lysine-specific demethylase 3 [EC:1.14.11.-]	-	-	-	gi|223544442|gb|EEF45962.1|/2.76719e-32/conserved hypothetical protein [Ricinus communis]
scaffold0327_178178	546	0.446666667	2.736666667	2.615149221	Up	0.999929529	locus=scaffold0327(177906,178451,-); length=546; function=UDP-glycosyltransferase 87A1 like;	K11820|1|1e-13|76.6|pmum:103343266|N-hydroxythioamide S-beta-glucosyltransferase [EC:2.4.1.195];K13691|4|3e-11|68.6|lja:Lj1g3v2896110.1|pathogen-inducible salicylic acid glucosyltransferase [EC:2.4.1.-]	-	-	-	gi|802540847|ref|XP_012078544.1|/5.07365e-65/PREDICTED: UDP-glycosyltransferase 87A1-like [Jatropha curcas]
scaffold0097_1805789	906	51.67	24.98	-1.048553407	Down	1	locus=scaffold0097(1803144,1808435,+); length=906; function=Auxin-responsive protein IAA11 like;	K14484|1|2e-99|363|jcu:105644473|auxin-responsive protein IAA	-	-	-	gi|802717062|ref|XP_012085222.1|/6.92484e-99/PREDICTED: auxin-responsive protein IAA11 isoform X2 [Jatropha curcas]
scaffold0447_316748	360	13.55	5.533333333	-1.292072111	Down	0.999105929	locus=scaffold0447(316546,316950,-); length=360; domain=Molybdopterin cofactor biosynthesis C (MoaC) domain containing; function=Cyclic pyranopterin monophosphate synthase accessory protein, mitochondrial like;	K03637|1|1e-15|82.4|pop:POPTR_0014s09500g|cyclic pyranopterin monophosphate synthase [EC:4.6.1.17]	-	-	-	gi|743790188|ref|XP_011038291.1|/6.7016e-15/PREDICTED: cyclic pyranopterin monophosphate synthase accessory protein, mitochondrial [Populus euphratica]
scaffold1340_46585	1383	11.65	4.556666667	-1.354279213	Down	0.999812065	locus=scaffold1340(45811,47360,+); length=1383; domain=Glycoside hydrolase, family 17 domain containing; function=Probable glucan endo-1,3-beta-glucosidase A6 like;	K19891|1|5e-85|316|smo:SELMODRAFT_442025|glucan endo-1,3-beta-glucosidase 1/2/3 [EC:3.2.1.39]	-	GO:0043167//ion binding;GO:0008422//beta-glucosidase activity	GO:0044238//primary metabolic process	gi|566159849|ref|XP_006386885.1|/0/3-glucanase family protein [Populus trichocarpa]
scaffold0430_511707	318	2.693333333	0.703333333	-1.937112294	Down	0.999200128	locus=scaffold0430(511549,511866,+); length=318;	-	-	-	-	-
scaffold0019_2192005	876	2.296666667	0.856666667	-1.422735624	Down	0.994937351	locus=scaffold0019(2191502,2192509,+); length=876; function=Putative zinc finger protein At1g68190 like;	K12135|1|3e-06|53.5|thj:104802991|zinc finger protein CONSTANS	-	-	-	gi|296081249|emb|CBI17993.3|/3.89389e-35/unnamed protein product [Vitis vinifera]
scaffold0719_317071	672	0.833333333	1.936666667	1.216610069	Up	0.987269731	locus=scaffold0719(316481,317662,-); length=672; function=Zinc finger protein CONSTANS-LIKE 16 like;	K12135|1|1e-08|60.8|crb:CARUB_v10001192mg|zinc finger protein CONSTANS;K12129|2|2e-08|60.1|sita:101758458|pseudo-response regulator 7;K12130|3|6e-08|58.5|pda:103703239|pseudo-response regulator 5	-	-	-	gi|590591305|ref|XP_007016977.1|/1.13681e-53/CCT motif family protein isoform 2, partial [Theobroma cacao]
scaffold1725_66545	300	25.53666667	111.62	2.127953426	Up	1	locus=scaffold1725(66357,66734,+); length=300;	-	-	-	-	gi|1000977347|ref|XP_002513764.2|/3.91042e-15/PREDICTED: uncharacterized protein LOC8274077 [Ricinus communis]
scaffold0034_1426590	303	2.556666667	0.753333333	-1.762903805	Down	0.992660338	locus=scaffold0034(1426439,1426741,-); length=303;	-	-	-	-	-
scaffold1582_12133	381	0.44	1.15	1.386058432	Up	0.951665962	locus=scaffold1582(6905,7285,-); length=381;	K20495|1|4e-34|131|rcu:8281833|long-chain fatty acid omega-monooxygenase [EC:1.14.13.205]	-	GO:0016712//oxidoreductase activity, acting on paired donors, with incorporation or reduction of molecular oxygen, reduced flavin or flavoprotein as one donor, and incorporation of one atom of oxygen;GO:0005506//iron ion binding	GO:0008152//metabolic process	gi|255562920|ref|XP_002522465.1|/2.44465e-33/PREDICTED: cytochrome P450 704B1 [Ricinus communis]
scaffold1615_40794	588	0.69	4.03	2.546111572	Up	0.998528606	locus=scaffold1615(40501,41088,+); length=588;	-	-	-	-	gi|566255872|ref|XP_006387963.1|/1.28177e-26/hypothetical protein POPTR_0453s00230g [Populus trichocarpa]
scaffold0967_110914	318	1.7	0.01	-7.409390936	Down	1	locus=scaffold0967(110756,111073,+); length=318;	-	-	-	-	-
scaffold0241_1229798	351	2.64	1.14	-1.211504105	Down	0.994487065	locus=scaffold0241(1229563,1230033,+); length=351;	-	-	-	-	gi|643706011|gb|KDP22143.1|/2.72826e-40/hypothetical protein JCGZ_25974 [Jatropha curcas]
scaffold0246_1368872	1578	1.3	2.986666667	1.200024608	Up	0.996168262	locus=scaffold0246(1367543,1370201,-); length=1578; domain=Pectinesterase inhibitor domain,Pectinesterase, catalytic domain containing; function=Pectinesterase/pectinesterase inhibitor PPE8B like;	K01051|1|0.0|839|jcu:105638034|pectinesterase [EC:3.1.1.11]	-	-	-	gi|802628688|ref|XP_012077135.1|/0/PREDICTED: pectinesterase/pectinesterase inhibitor PPE8B isoform X1 [Jatropha curcas]
scaffold0973_98694	339	0.376666667	4.446666667	3.561363989	Up	1	locus=scaffold0973(98525,98863,+); length=339;	-	-	-	-	-
scaffold0624_337273	2190	0.596666667	2.256666667	1.919196246	Up	0.999238101	locus=scaffold0624(337152,340055,+); length=2190;	-	-	-	-	gi|802769404|ref|XP_012090346.1|/0/PREDICTED: uncharacterized protein LOC105648535 [Jatropha curcas]
scaffold1851_2378	1275	9.156666667	4.353333333	-1.072702014	Down	0.999260561	locus=scaffold1851(1741,3015,+); length=1275; function=CMP-N-acetylneuraminate-beta-galactosamide-alpha-2, 3-sialyltransferase 1 like;	K00780|1|7e-119|428|gmx:100815746|beta-galactoside alpha-2,3-sialyltransferase (sialyltransferase 4A) [EC:2.4.99.4];K03368|4|9e-75|281|ppp:PHYPADRAFT_94879|beta-galactoside alpha-2,3-sialyltransferase (sialyltransferase 4B) [EC:2.4.99.4]	GO:0031228//intrinsic component of Golgi membrane	GO:0008373//sialyltransferase activity	GO:0006464//cellular protein modification process	gi|802600178|ref|XP_012072808.1|/0/PREDICTED: CMP-N-acetylneuraminate-beta-1,4-galactoside alpha-2,3-sialyltransferase [Jatropha curcas]
scaffold1019_66438	2931	2.346666667	0.77	-1.607682577	Down	0.999387116	locus=scaffold1019(64973,67903,+); length=2931; function=LRR receptor-like serine/threonine-protein kinase GSO1 like;	K13466|1|9e-132|472|sly:101263330|EIX receptor 1/2;K04567|3|6e-107|390|ats:F775_18713|lysyl-tRNA synthetase, class II [EC:6.1.1.6];K03021|4|3e-90|334|mtr:MTR_8g023445|DNA-directed RNA polymerase III subunit RPC2 [EC:2.7.7.6];K13465|5|2e-83|311|sot:102581200|ethylene-1,4-beta-xylanase [EC:3.2.1.8]	-	-	-	gi|1000975347|ref|XP_015572146.1|/0/PREDICTED: LOW QUALITY PROTEIN: LRR receptor-like serine/threonine-protein kinase FLS2 [Ricinus communis]
scaffold1478_97771	912	108.6966667	272.79	1.32748306	Up	1	locus=scaffold1478(97253,98290,+); length=912; function=Histone H1 like;	K11275|1|3e-13|76.6|tcc:TCM_004181|histone H1/5	GO:0000785//chromatin;GO:0043231//intracellular membrane-bounded organelle	GO:0003676//nucleic acid binding	GO:0034728//nucleosome organization	gi|590716331|ref|XP_007050394.1|/1.71059e-12/Winged-helix DNA-binding transcription factor family protein [Theobroma cacao]
scaffold0676_363874	2094	1.79	0.863333333	-1.05196999	Down	0.988308504	locus=scaffold0676(362828,364921,+); length=2094; function=Receptor-like protein 12 like;	K10406|1|2e-100|367|tcc:TCM_032503|kinesin family member C2/C3;K19613|4|5e-76|286|cit:107175230|leucine-rich repeat protein SHOC2	-	-	-	gi|743900847|ref|XP_011043730.1|/0/PREDICTED: receptor-like protein 12 isoform X1 [Populus euphratica]
scaffold0347_618314	3240	4.626666667	1.97	-1.231777532	Down	0.999047616	locus=scaffold0347(616137,619376,+); length=3240; function=Putative disease resistance RPP13-like protein 1 like;	K12818|1|0.0|638|mtr:MTR_0267s0070|ATP-dependent RNA helicase DHX8/PRP22 [EC:3.6.4.13];K15078|2|7e-149|529|rcu:8276537|structure-specific endonuclease subunit SLX1 [EC:3.6.1.-];K19613|3|5e-143|510|mtr:MTR_0002s0120|leucine-rich repeat protein SHOC2	-	-	-	gi|802539877|ref|XP_012073224.1|/0/PREDICTED: putative disease resistance RPP13-like protein 1 [Jatropha curcas]
scaffold0941_235861	726	16.18333333	5.466666667	-1.565775481	Down	0.999995871	locus=scaffold0941(234150,237572,-); length=726;	K15407|1|1e-10|67.8|smo:SELMODRAFT_417998|queuine tRNA-ribosyltransferase subunit QTRTD1 [EC:2.4.2.29]	-	-	-	gi|802538723|ref|XP_012068519.1|/2.48252e-60/PREDICTED: uncharacterized protein LOC105631129 [Jatropha curcas]
scaffold0085_1919948	744	5.523333333	14.69	1.411223294	Up	1	locus=scaffold0085(1918948,1921524,-); length=744; function=Protein PLANT CADMIUM RESISTANCE 8 like;	-	-	-	-	gi|255567467|ref|XP_002524713.1|/4.38135e-108/PREDICTED: protein PLANT CADMIUM RESISTANCE 6 [Ricinus communis]
scaffold1277_61805	1035	0.646666667	1.47	1.184722003	Up	0.98209626	locus=scaffold1277(61057,62554,+); length=1035; function=Peroxidase 15 like;	K00430|1|4e-149|528|jcu:105650951|peroxidase [EC:1.11.1.7]	-	GO:0005506//iron ion binding;GO:0003824//catalytic activity;GO:0016209//antioxidant activity	GO:0008152//metabolic process;GO:0006950//response to stress	gi|643738337|gb|KDP44301.1|/1.1725e-148/hypothetical protein JCGZ_19168 [Jatropha curcas]
scaffold0888_57069	2043	7.103333333	3.3	-1.106030163	Down	0.99927286	locus=scaffold0888(56048,58090,+); length=2043; function=U-box domain-containing protein 16 like;	K08332|1|1e-41|172|smo:SELMODRAFT_51906|	-	-	-	gi|802761179|ref|XP_012089699.1|/0/PREDICTED: U-box domain-containing protein 16 [Jatropha curcas]
scaffold0291_615770	405	1.536666667	0.113333333	-3.761160099	Down	0.998059761	locus=scaffold0291(615568,615972,+); length=405;	-	-	-	-	gi|802540155|ref|XP_012074974.1|/2.84833e-34/PREDICTED: uncharacterized protein LOC105636321 [Jatropha curcas]
scaffold0612_49364	675	1.816666667	0.803333333	-1.177223083	Down	0.984588824	locus=scaffold0612(49027,49701,+); length=675;	-	-	-	-	gi|743906926|ref|XP_011046889.1|/5.89865e-50/PREDICTED: transcription repressor OFP13-like [Populus euphratica]
scaffold1711_58836	1398	1.223333333	0.236666667	-2.369889133	Down	0.99924944	locus=scaffold1711(58138,59535,-); length=1398; domain=3-Oxoacyl-[acyl-carrier-protein (ACP)] synthase III C-terminal,FAE1/Type III polyketide synthase-like protein domain containing; function=3-ketoacyl-CoA synthase 12 like;	K15397|1|0.0|788|jcu:105628194|3-ketoacyl-CoA synthase [EC:2.3.1.199]	GO:0044464	GO:0016747//transferase activity, transferring acyl groups other than amino-acyl groups	GO:0006631//fatty acid metabolic process	gi|802552486|ref|XP_012064956.1|/0/PREDICTED: 3-ketoacyl-CoA synthase 12 [Jatropha curcas]
scaffold0583_151540	876	0.63	1.433333333	1.185950425	Up	0.98941767	locus=scaffold0583(149403,153392,-); length=876; function=DNA repair protein XRCC1 like;	K10803|1|2e-96|352|jcu:105634946|DNA-repair protein XRCC1	-	-	-	gi|802603838|ref|XP_012073298.1|/1.15087e-95/PREDICTED: DNA-repair protein XRCC1 [Jatropha curcas]
scaffold1714_44686	249	75.38333333	163.8	1.119617862	Up	1	locus=scaffold1714(43964,45409,-); length=249; function=40S ribosomal protein S21-2 like;	K02971|1|1e-42|171|rcu:8287080|small subunit ribosomal protein S21e	GO:0030529//intracellular ribonucleoprotein complex;GO:0030529//intracellular ribonucleoprotein complex	GO:0005198//structural molecule activity;GO:0005198//structural molecule activity	GO:0010467//gene expression;GO:0010467//gene expression	gi|255542722|ref|XP_002512424.1|/8.45176e-42/PREDICTED: 40S ribosomal protein S21-2 [Ricinus communis]
scaffold0094_514942	369	1.593333333	0.473333333	-1.751119688	Down	0.995932314	locus=scaffold0094(513926,514294,+); length=369;	-	-	-	-	-
scaffold0283_190366	330	1.103333333	4.673333333	2.082583227	Up	0.995369657	locus=scaffold0283(189216,191516,+); length=330;	-	-	-	-	gi|802539995|ref|XP_012073813.1|/1.16856e-43/PREDICTED: Golgi to ER traffic protein 4 homolog [Jatropha curcas]
scaffold0967_77260	519	1.016666667	0.17	-2.58024009	Down	0.991127353	locus=scaffold0967(77001,77519,-); length=519;	K03942|1|2e-06|52.4|nnu:104601489|NADH dehydrogenase (ubiquinone) flavoprotein 1 [EC:1.6.5.3 1.6.99.3]	-	-	-	gi|124360391|gb|ABN08404.1|/1.21224e-14/Retrotransposon gag protein [Medicago truncatula]
scaffold0374_1040765	801	1.166666667	0.01	-6.866248611	Down	1	locus=scaffold0374(1040053,1041477,-); length=801; function=UPF0603 protein At1g54780, chloroplastic like;	-	-	-	-	gi|802757030|ref|XP_012089106.1|/2.27145e-84/PREDICTED: UPF0603 protein At1g54780, chloroplastic [Jatropha curcas]
scaffold2248_33896	393	3.473333333	1.05	-1.725931544	Down	0.993308927	locus=scaffold2248(33700,34092,-); length=393;	-	-	-	-	-
scaffold0625_331374	1128	0.59	2.006666667	1.766014127	Up	0.997647697	locus=scaffold0625(330335,332413,-); length=1128; function=Probable protein phosphatase 2C 34 like;	K17506|1|2e-79|296|adu:107475582|protein phosphatase 1L [EC:3.1.3.16];K19704|2|7e-54|212|cit:102617656|protein phosphatase PTC1 [EC:3.1.3.16];K10147|3|1e-31|138|cvr:CHLNCDRAFT_57765|protein phosphatase 1D [EC:3.1.3.16]	-	GO:0016791//phosphatase activity	-	gi|802702209|ref|XP_012083997.1|/0/PREDICTED: probable protein phosphatase 2C 34 [Jatropha curcas]
scaffold2134_17684	510	4.94	19.24666667	1.96202566	Up	0.997565494	locus=scaffold2134(15577,18870,+); length=510;	-	-	-	-	gi|802603641|ref|XP_012073189.1|/3.33592e-78/PREDICTED: uncharacterized protein LOC105634861 isoform X3 [Jatropha curcas]
scaffold1501_73520	870	0.136666667	6.52	5.57613865	Up	1	locus=scaffold1501(72312,74728,+); length=870; function=Transcriptional corepressor LEUNIG like;	K14963|1|2e-09|64.3|fve:101299146|COMPASS component SWD3;K16482|2|3e-09|63.5|cre:CHLREDRAFT_112249|centriolar protein POC1;K08266|3|6e-09|62.4|mis:MICPUN_84234|target of rapamycin complex subunit LST8	-	GO:0043566//structure-specific DNA binding	-	gi|1000961599|ref|XP_015575986.1|/1.18602e-125/PREDICTED: LOW QUALITY PROTEIN: transcriptional corepressor LEUNIG_HOMOLOG [Ricinus communis]
scaffold0556_14348	993	10.17333333	4.543333333	-1.1629694	Down	0.999340948	locus=scaffold0556(12690,15962,+); length=993; function=Zinc-metallopeptidase, peroxisomal like;	K01408|1|2e-152|539|jcu:105645231|insulysin [EC:3.4.24.56]	-	GO:0046914//transition metal ion binding;GO:0004175//endopeptidase activity	GO:0019538//protein metabolic process	gi|802728334|ref|XP_012086165.1|/8.17423e-152/PREDICTED: zinc-metallopeptidase, peroxisomal-like [Jatropha curcas]
scaffold0385_974855	3189	16.12666667	2.213333333	-2.865155623	Down	1	locus=scaffold0385(973045,976665,+); length=3189; function=LRR receptor-like serine/threonine-protein kinase GSO1 like;	K13466|1|3e-150|534|sly:101263330|EIX receptor 1/2;K10406|3|5e-91|337|tcc:TCM_032503|kinesin family member C2/C3;K13465|4|6e-82|307|sly:101255470|ethylene-1,4-beta-xylanase [EC:3.2.1.8]	-	-	-	gi|223528628|gb|EEF30645.1|/0/leucine-rich repeat receptor protein kinase exs precursor, putative [Ricinus communis]
scaffold1348_143752	1071	5.776666667	13.80666667	1.257055899	Up	0.999999996	locus=scaffold1348(141438,142508,-); length=1071; function=Transcription factor AS1 like;	K09422|1|9e-163|573|jcu:105636305|myb proto-oncogene protein, plant	GO:0043231//intracellular membrane-bounded organelle;GO:0043231//intracellular membrane-bounded organelle	GO:0003676//nucleic acid binding;GO:0003676//nucleic acid binding	-	gi|802615002|ref|XP_012074948.1|/4.38586e-162/PREDICTED: transcription factor AS1 [Jatropha curcas]
scaffold0757_375862	768	1.056666667	0.223333333	-2.24224984	Down	0.978633763	locus=scaffold0757(375427,376297,+); length=768;	-	-	-	-	gi|823126094|ref|XP_012487599.1|/2.73006e-07/PREDICTED: uncharacterized protein LOC105800804 [Gossypium raimondii]
scaffold1019_312442	1818	6.66	2.676666667	-1.31508469	Down	0.998260438	locus=scaffold1019(311487,313397,+); length=1818;	K05658|1|1e-80|301|mdm:103423936|ATP-binding cassette, subfamily B (MDR/TAP), member 1 [EC:3.6.3.44];K14007|2|1e-35|152|obr:102710266|protein transport protein SEC24;K13963|3|5e-16|87.4|bvg:104905047|serpin B;K01230|4|2e-11|72.0|vvi:100242837|mannosyl-oligosaccharide alpha-1,2-mannosidase [EC:3.2.1.113];K11423|5|8e-11|70.1|sot:107057890|histone-lysine N-methyltransferase SETD2 [EC:2.1.1.43]	-	-	-	gi|731414177|ref|XP_010659049.1|/2.20898e-168/PREDICTED: uncharacterized protein LOC100255782 [Vitis vinifera]
scaffold0724_295638	912	53.79333333	18.54666667	-1.53626747	Down	1	locus=scaffold0724(295183,296094,+); length=912;	K15032|1|8e-137|487|jcu:105634024|mTERF domain-containing protein, mitochondrial	-	-	-	gi|802596287|ref|XP_012072162.1|/4.20129e-136/PREDICTED: uncharacterized protein LOC105634024 [Jatropha curcas]
scaffold2920_6053	777	1.143333333	3.656666667	1.677283044	Up	0.999428388	locus=scaffold2920(5665,6441,+); length=777; function=UDP-glycosyltransferase 87A2 like;	K13691|1|5e-43|175|sot:102579343|pathogen-inducible salicylic acid glucosyltransferase [EC:2.4.1.-]	-	GO:0016757//transferase activity, transferring glycosyl groups	-	gi|802540847|ref|XP_012078544.1|/2.4525e-112/PREDICTED: UDP-glycosyltransferase 87A1-like [Jatropha curcas]
scaffold0017_2314302	5124	16.46333333	4.06	-2.019704835	Down	1	locus=scaffold0017(2292748,2335856,-); length=5124; function=Probable LRR receptor-like serine/threonine-protein kinase At1g06840 like;	K04733|1|0.0|699|mdm:103417930|interleukin-1 receptor-associated kinase 4 [EC:2.7.11.1];K04730|5|6e-150|533|dosa:Os01t0818600-01|interleukin-1 receptor-associated kinase 1 [EC:2.7.11.1]	-	-	-	gi|296085838|emb|CBI31162.3|/0/unnamed protein product [Vitis vinifera]
scaffold0123_1388487	936	0.526666667	1.11	1.075597619	Up	0.972776557	locus=scaffold0123(1387936,1389038,-); length=936; function=Probable LRR receptor-like serine/threonine-protein kinase At1g53440 like;	K04733|1|4e-93|342|pop:POPTR_0122s00210g|interleukin-1 receptor-associated kinase 4 [EC:2.7.11.1]	-	-	-	gi|223538529|gb|EEF40134.1|/1.72043e-116/kinase, putative [Ricinus communis]
scaffold1100_121377	2061	68.52333333	25.65666667	-1.417261587	Down	1	locus=scaffold1100(111023,128847,+); length=2061;	-	-	-	-	gi|802541240|ref|XP_012079638.1|/0/PREDICTED: uncharacterized protein LOC105640040 isoform X1 [Jatropha curcas]
scaffold3726_5916	579	79.00666667	35.11	-1.170092398	Down	1	locus=scaffold3726(5584,6249,-); length=579;	-	-	-	-	gi|566204800|ref|XP_002320566.2|/2.25732e-56/hypothetical protein POPTR_0014s17480g [Populus trichocarpa]
scaffold0260_722426	348	0.606666667	2.036666667	1.74723393	Up	0.985041304	locus=scaffold0260(722253,722600,-); length=348; function=UDP-glycosyltransferase 73B4 like;	K13496|1|3e-27|120|bvg:104898594|UDP-glucosyl transferase 73C [EC:2.4.1.-];K14595|4|2e-26|117|pmum:103335254|abscisate beta-glucosyltransferase [EC:2.4.1.263]	-	GO:0035251//UDP-glucosyltransferase activity	-	gi|255555377|ref|XP_002518725.1|/7.96352e-40/PREDICTED: scopoletin glucosyltransferase [Ricinus communis]
scaffold0811_438272	1572	2.88	8.43	1.549463819	Up	0.99989775	locus=scaffold0811(435061,441484,-); length=1572; function=Putative zinc finger protein At1g68190 like;	K12135|1|2e-15|85.1|thj:104802991|zinc finger protein CONSTANS	-	-	-	gi|1000951756|ref|XP_015579129.1|/0/PREDICTED: putative zinc finger protein At1g68190 [Ricinus communis]
scaffold0021_498416	1239	1.98	5.12	1.37064338	Up	0.999358942	locus=scaffold0021(496659,500174,+); length=1239; function=Shaggy-related protein kinase epsilon like;	K03083|1|0.0|790|tcc:TCM_016906|glycogen synthase kinase 3 beta [EC:2.7.11.26]	-	GO:0004672//protein kinase activity;GO:0032559//adenyl ribonucleotide binding	GO:0006464//cellular protein modification process	gi|590646010|ref|XP_007031504.1|/0/Shaggy-like kinase 13 isoform 1 [Theobroma cacao]
scaffold1604_48495	783	3.746666667	0.756666667	-2.307877833	Down	0.999952788	locus=scaffold1604(48312,49213,-); length=783; function=Protein ODORANT1 like;	K09422|1|2e-101|369|rcu:8266050|myb proto-oncogene protein, plant	-	-	-	gi|1000985287|ref|XP_015581058.1|/9.81526e-101/PREDICTED: protein ODORANT1 [Ricinus communis]
scaffold0584_696889	1407	0.656666667	1.68	1.355228104	Up	0.997542226	locus=scaffold0584(696125,697654,-); length=1407; function=UDP-glycosyltransferase 74B1 like;	K11820|1|0.0|748|rcu:8270386|N-hydroxythioamide S-beta-glucosyltransferase [EC:2.4.1.195]	-	GO:0035251//UDP-glucosyltransferase activity	-	gi|255558386|ref|XP_002520220.1|/0/PREDICTED: UDP-glycosyltransferase 74B1 [Ricinus communis]
scaffold1302_148991	351	17.53666667	52.51666667	1.582400799	Up	1	locus=scaffold1302(148740,149242,+); length=351;	-	-	-	-	gi|1000966827|ref|XP_015574655.1|/4.09579e-20/PREDICTED: uncharacterized protein LOC8279516 isoform X2 [Ricinus communis]
scaffold0268_258491	501	2.31	13.59666667	2.55728825	Up	1	locus=scaffold0268(258300,260882,-); length=501; function=Proline-rich receptor-like protein kinase PERK15 like;	K04730|1|7e-21|100|rcu:8274498|interleukin-1 receptor-associated kinase 1 [EC:2.7.11.1];K04733|4|2e-20|99.4|egu:105032674|interleukin-1 receptor-associated kinase 4 [EC:2.7.11.1]	GO:0043231//intracellular membrane-bounded organelle	GO:0004672//protein kinase activity	-	gi|573917365|ref|XP_006646326.1|/9.39411e-21/PREDICTED: proline-rich receptor-like protein kinase PERK2-like [Oryza brachyantha]
scaffold0580_625616	1485	2.01	0.433333333	-2.213646379	Down	0.999526041	locus=scaffold0580(624874,626358,-); length=1485; domain=Multi antimicrobial extrusion protein domain containing; function=MATE efflux family protein DTX1 like;	K03327|1|1e-172|607|rcu:8272450|multidrug resistance protein, MATE family	-	GO:0022857//transmembrane transporter activity	GO:0006810//transport	gi|255537135|ref|XP_002509634.1|/7.40715e-172/PREDICTED: protein DETOXIFICATION 56 [Ricinus communis]
scaffold0229_1516877	822	4.066666667	9.15	1.169925001	Up	0.998713256	locus=scaffold0229(1513179,1520576,-); length=822; function=Delta(7)-sterol-C5(6)-desaturase like;	K00227|1|3e-154|545|jcu:105638767|Delta7-sterol 5-desaturase [EC:1.14.19.20]	GO:0031224//intrinsic component of membrane	GO:0046996;GO:0046914//transition metal ion binding	GO:0006631//fatty acid metabolic process	gi|985701130|ref|NP_001306854.1|/1.41853e-153/delta(7)-sterol-C5(6)-desaturase-like [Jatropha curcas]
scaffold0362_1124019	2994	0.366666667	4.86	3.728415291	Up	1	locus=scaffold0362(1122521,1152197,-); length=2994; function=Proline-rich receptor-like protein kinase PERK15 like;	K04730|1|1e-173|612|rcu:8274498|interleukin-1 receptor-associated kinase 1 [EC:2.7.11.1];K04733|4|3e-99|364|zma:103654364|interleukin-1 receptor-associated kinase 4 [EC:2.7.11.1]	-	GO:0004672//protein kinase activity	-	gi|255549990|ref|XP_002516046.1|/5.36364e-173/PREDICTED: probable leucine-rich repeat receptor-like protein kinase At5g49770 [Ricinus communis]
scaffold0253_80389	213	30.24	310.8266667	3.361580237	Up	1	locus=scaffold0253(80227,80552,+); length=213; function=Protease inhibitor HPI like;	-	GO:0030312//external encapsulating structure	GO:0004866//endopeptidase inhibitor activity	GO:0006952//defense response	gi|167599637|gb|ABZ88804.1|/2.45632e-33/protease inhibitor protein [Hevea brasiliensis]
scaffold0150_514037	2247	1.123333333	0.54	-1.056754778	Down	0.98621349	locus=scaffold0150(511279,516796,-); length=2247; function=Ankyrin-3 like;	K15502|1|4e-19|98.2|smo:SELMODRAFT_3828|serine/threonine-protein phosphatase 6 regulatory ankyrin repeat subunit A;K16279|2|2e-18|95.5|zma:103635738|E3 ubiquitin-protein ligase KEG [EC:2.7.11.1 2.3.2.27]	-	-	-	gi|255536965|ref|XP_002509549.1|/0/PREDICTED: ankyrin-3 [Ricinus communis]
scaffold0152_1239901	1053	4.26	12.05333333	1.500506841	Up	1	locus=scaffold0152(1237886,1241917,+); length=1053; domain=Syntaxin, N-terminal domain containing; function=Syntaxin-32 like;	K08490|1|2e-115|416|rcu:8278588|syntaxin 5	-	-	GO:0006810//transport	gi|255549032|ref|XP_002515572.1|/8.72101e-115/PREDICTED: syntaxin-32 isoform X1 [Ricinus communis]
scaffold0046_2000309	2211	9.02	3.786666667	-1.252199004	Down	0.998305371	locus=scaffold0046(1994596,2006022,+); length=2211; domain=Cullin protein, neddylation domain containing; function=Cullin-1 like;	K03347|1|0.0|1311|jcu:105629560|cullin 1	GO:0015630//microtubule cytoskeleton;GO:0000228//nuclear chromosome;GO:0044444//cytoplasmic part;GO:0000151//ubiquitin ligase complex	GO:0019899//enzyme binding	GO:0009725//response to hormone;GO:0019941//modification-dependent protein catabolic process;GO:0007623//circadian rhythm;GO:0043623//cellular protein complex assembly;GO:0007165//signal transduction;GO:0003006//developmental process involved in reproduction	gi|802562798|ref|XP_012066561.1|/0/PREDICTED: cullin-1 [Jatropha curcas]
scaffold0911_47131	2967	3.88	8.783333333	1.178711904	Up	0.999460101	locus=scaffold0911(42460,51802,+); length=2967; domain=Cytochrome P450 domain containing; function=Isoflavone 2'-hydroxylase like;	K00517|1|0.0|705|cit:102612547|;K13260|3|9e-135|482|gmx:100811727|isoflavone 2'-hydroxylase [EC:1.14.13.89]	-	GO:0016709//oxidoreductase activity, acting on paired donors, with incorporation or reduction of molecular oxygen, NAD(P)H as one donor, and incorporation of one atom of oxygen;GO:0005506//iron ion binding	GO:0008152//metabolic process	gi|147782531|emb|CAN68429.1|/0/hypothetical protein VITISV_012133 [Vitis vinifera]
scaffold3597_10852	1491	0.523333333	1.62	1.630191755	Up	0.99059145	locus=scaffold3597(9420,12285,-); length=1491; function=Phosphatidylinositol/phosphatidylcholine transfer protein SFH3 like;	K02433|1|2e-50|201|apro:F751_6020|aspartyl-tRNA(Asn)/glutamyl-tRNA(Gln) amidotransferase subunit A [EC:6.3.5.6 6.3.5.7];K19996|2|3e-10|67.8|pop:POPTR_0004s14530g|phosphatidylinositol transfer protein SFH5	-	-	-	gi|802564128|ref|XP_012067237.1|/0/PREDICTED: phosphatidylinositol/phosphatidylcholine transfer protein SFH3-like [Jatropha curcas]
scaffold0608_697418	915	0.433333333	1.02	1.23502003	Up	0.966759524	locus=scaffold0608(684834,710003,+); length=915;	K04733|1|5e-44|179|jcu:105646222|interleukin-1 receptor-associated kinase 4 [EC:2.7.11.1];K14486|2|6e-24|112|cit:102615978|auxin response factor;K04730|3|4e-19|96.3|jcu:105648824|interleukin-1 receptor-associated kinase 1 [EC:2.7.11.1]	-	GO:0016301//kinase activity;GO:0000166//nucleotide binding	-	gi|802592045|ref|XP_012071365.1|/2.29849e-49/PREDICTED: plasma membrane ATPase 2-like isoform X1 [Jatropha curcas]
scaffold1736_30197	438	1.506666667	3.47	1.203575391	Up	0.993761451	locus=scaffold1736(29469,30531,+); length=438; function=Protein BUD31 homolog 1 like;	K12873|1|4e-82|303|jcu:105637083|bud site selection protein 31	GO:0043231//intracellular membrane-bounded organelle;GO:0043231//intracellular membrane-bounded organelle	-	-	gi|802621165|ref|XP_012075869.1|/1.87198e-81/PREDICTED: protein BUD31 homolog 1-like [Jatropha curcas]
scaffold1086_227707	597	3.64	0.123333333	-4.883303775	Down	0.999743542	locus=scaffold1086(227409,228005,-); length=597;	-	-	-	-	gi|743922799|ref|XP_011005475.1|/2.24772e-17/PREDICTED: uncharacterized protein LOC105111730 [Populus euphratica]
scaffold0418_201203	315	6.513333333	13.23666667	1.023071894	Up	0.997494822	locus=scaffold0418(201046,201360,+); length=315;	-	-	-	-	gi|802621766|ref|XP_012076128.1|/1.67173e-13/PREDICTED: keratin, type II cytoskeletal 1-like [Jatropha curcas]
scaffold0320_224053	498	8.93	3.26	-1.453788211	Down	0.9993225	locus=scaffold0320(223564,224543,-); length=498; function=Protein trichome birefringence-like 10 like;	K04427|1|3e-20|98.2|vra:106765909|mitogen-activated protein kinase kinase kinase 7 [EC:2.7.11.25]	-	-	-	gi|802792603|ref|XP_012092264.1|/2.96184e-73/PREDICTED: protein trichome birefringence-like 11 [Jatropha curcas]
scaffold0094_1591187	288	135.1166667	504.4533333	1.90051517	Up	1	locus=scaffold0094(1591023,1591351,-); length=288;	-	-	-	-	gi|922327215|ref|XP_013443000.1|/9.63027e-46/rRNA intron-encoded homing endonuclease, putative [Medicago truncatula]
scaffold0458_872599	981	0.44	1.17	1.410933101	Up	0.995207474	locus=scaffold0458(872109,873089,-); length=981; domain=tRNA isopentenyltransferase domain containing; function=Adenylate isopentenyltransferase 5, chloroplastic like;	K10760|1|1e-145|516|jcu:105631909|adenylate dimethylallyltransferase (cytokinin synthase) [EC:2.5.1.27 2.5.1.112]	-	GO:0016765//transferase activity, transferring alkyl or aryl (other than methyl) groups;GO:0032559//adenyl ribonucleotide binding	GO:0006399//tRNA metabolic process	gi|802579527|ref|XP_012069518.1|/7.2615e-145/PREDICTED: adenylate isopentenyltransferase 5, chloroplastic [Jatropha curcas]
scaffold0897_270648	528	1.726666667	0.38	-2.183918274	Down	0.997046084	locus=scaffold0897(270385,270912,+); length=528;	K08235|1|6e-15|80.9|atr:18438610|xyloglucan:xyloglucosyl transferase [EC:2.4.1.207];K12447|2|1e-11|69.7|thj:104808371|UDP-sugar pyrophosphorylase [EC:2.7.7.64];K14638|3|2e-09|62.8|sind:105166309|solute carrier family 15 (peptide/histidine transporter), member 3/4;K14416|4|3e-09|62.0|mdm:103421234|elongation factor 1 alpha-like protein;K03549|5|3e-08|58.9|bvg:104884951|KUP system potassium uptake …	-	-	-	gi|147852975|emb|CAN83378.1|/1.55988e-36/hypothetical protein VITISV_011333 [Vitis vinifera]
scaffold1336_34639	696	1.09	2.336666667	1.100123809	Up	0.975060053	locus=scaffold1336(33552,35727,-); length=696;	K05543|1|6e-37|154|bna:106347407|tRNA-dihydrouridine synthase 2 [EC:1.3.1.91]	-	-	-	gi|802646286|ref|XP_012079509.1|/2.4298e-78/PREDICTED: uncharacterized protein LOC105639921 [Jatropha curcas]
scaffold0217_103293	1101	1.26	0.416666667	-1.59645814	Down	0.997135875	locus=scaffold0217(102222,103422,+); length=1101; function=Putative serine/threonine-protein kinase-like protein CCR3 like;	K04733|1|1e-107|390|jcu:105646222|interleukin-1 receptor-associated kinase 4 [EC:2.7.11.1];K04730|3|2e-72|273|jcu:105648824|interleukin-1 receptor-associated kinase 1 [EC:2.7.11.1]	-	GO:0016301//kinase activity;GO:0000166//nucleotide binding	-	gi|255585960|ref|XP_002533651.1|/1.89057e-107/PREDICTED: putative serine/threonine-protein kinase-like protein CCR3 [Ricinus communis]
scaffold1566_75402	846	0.42	1.43	1.767553914	Up	0.996221747	locus=scaffold1566(74980,75825,-); length=846;	-	-	-	-	gi|731369979|ref|XP_010662383.1|/1.04475e-13/PREDICTED: uncharacterized protein LOC104882088 isoform X2 [Vitis vinifera]
scaffold0026_2796435	207	14.19333333	3.723333333	-1.930546764	Down	0.999968369	locus=scaffold0026(2796332,2796538,+); length=207;	-	-	-	-	-
scaffold0086_1435965	516	23.66	4.37	-2.436744889	Down	1	locus=scaffold0086(1438324,1440142,-); length=516; domain=Signal transduction response regulator, receiver domain containing; function=Two-component response regulator-like APRR7 like;	K12129|1|7e-48|190|jcu:105642153|pseudo-response regulator 7	-	-	-	gi|802682479|ref|XP_012082256.1|/3.17222e-47/PREDICTED: two-component response regulator-like APRR7 [Jatropha curcas]
scaffold0568_48917	705	54.22	119.4066667	1.138986369	Up	1	locus=scaffold0568(47133,50885,+); length=705; function=Protein DEHYDRATION-INDUCED 19 like;	K15697|1|5e-34|145|egu:105052562|RING finger protein 114 [EC:2.3.2.27]	GO:0044464	GO:0046914//transition metal ion binding	-	gi|255536745|ref|XP_002509439.1|/1.96249e-107/PREDICTED: protein DEHYDRATION-INDUCED 19 isoform X1 [Ricinus communis]
scaffold0434_572303	1449	0.826666667	1.8	1.122619287	Up	0.989167751	locus=scaffold0434(571579,573027,+); length=1449; function=Anthocyanidin 3-O-glucosyltransferase 5 like;	K12356|1|0.0|650|pop:POPTR_0007s12410g|coniferyl-alcohol glucosyltransferase [EC:2.4.1.111]	-	GO:0016740//transferase activity	-	gi|302777004|gb|ADL67596.1|/0/glycosyltransferase 2 [Populus tomentosa]
scaffold1277_67446	438	6.893333333	2.87	-1.264151043	Down	0.997401758	locus=scaffold1277(66988,67905,-); length=438; function=Receptor-like protein 2 like;	K02146|1|6e-26|116|mtr:MTR_7g009520|V-type H+-transporting ATPase subunit d;K10406|2|2e-23|108|tcc:TCM_032503|kinesin family member C2/C3	-	-	-	gi|802607629|ref|XP_012073906.1|/1.88942e-49/PREDICTED: LRR receptor-like serine/threonine-protein kinase GSO2 [Jatropha curcas]
scaffold0457_558476	318	9.163333333	2.09	-2.132369559	Down	0.999901604	locus=scaffold0457(558318,558635,+); length=318;	-	-	-	-	-
scaffold0866_313821	288	1.2	0.32	-1.906890596	Down	0.991815981	locus=scaffold0866(313657,313986,-); length=288;	-	-	-	-	-
scaffold1602_3366	1458	1.426666667	0.28	-2.349149564	Down	0.99933247	locus=scaffold1602(1021,5712,-); length=1458; domain=Aspartate/glutamate/uridylate kinase domain containing; function=Bifunctional aspartokinase/homoserine dehydrogenase, chloroplastic like;	K12524|1|0.0|756|jcu:105637935|bifunctional aspartokinase / homoserine dehydrogenase 1 [EC:2.7.2.4 1.1.1.3]	-	GO:0031406//carboxylic acid binding;GO:0016774//phosphotransferase activity, carboxyl group as acceptor;GO:0016616//oxidoreductase activity, acting on the CH-OH group of donors, NAD or NADP as acceptor;GO:0000166//nucleotide binding	GO:0006520//cellular amino acid metabolic process;GO:0006796//phosphate-containing compound metabolic process	gi|802540529|ref|XP_012077016.1|/0/PREDICTED: bifunctional aspartokinase/homoserine dehydrogenase 1, chloroplastic-like [Jatropha curcas]
scaffold0321_959634	303	60.68	23.78333333	-1.351270157	Down	1	locus=scaffold0321(959483,959785,+); length=303;	-	-	-	-	gi|568846996|ref|XP_006477327.1|/2.0352e-12/PREDICTED: probable sugar phosphate/phosphate translocator At1g12500 [Citrus sinensis]
scaffold0104_1358885	642	4.93	11.65666667	1.241495744	Up	0.99921466	locus=scaffold0104(1357859,1358600,-); length=642; function=Disease resistance protein RPM1 like;	K13457|1|6e-65|239|jcu:105637963|disease resistance protein RPM1	-	-	-	gi|802540535|ref|XP_012077051.1|/3.01265e-64/PREDICTED: disease resistance protein RPM1 [Jatropha curcas]
scaffold0574_517231	879	3.476666667	1.476666667	-1.235360554	Down	0.997388216	locus=scaffold0574(516408,518395,+); length=879; function=Polygalacturonase At1g48100 like;	K01213|1|2e-112|406|aly:ARALYDRAFT_471186|galacturan 1,4-alpha-galacturonidase [EC:3.2.1.67];K01184|2|9e-90|330|pper:PRUPE_ppa018113mg|polygalacturonase [EC:3.2.1.15]	-	GO:0004553//hydrolase activity, hydrolyzing O-glycosyl compounds;GO:0004553//hydrolase activity, hydrolyzing O-glycosyl compounds	GO:0044238//primary metabolic process;GO:0045229//external encapsulating structure organization;GO:0044238//primary metabolic process;GO:0045229//external encapsulating structure organization	gi|802720291|ref|XP_012085405.1|/9.38568e-130/PREDICTED: polygalacturonase At1g48100 isoform X1 [Jatropha curcas]
scaffold0561_739276	444	0.01	2.423333333	7.920849053	Up	1	locus=scaffold0561(739011,739541,+); length=444; function=Peroxisomal membrane protein 13 like;	K13344|1|3e-29|127|pxb:103933214|peroxin-13	-	-	-	gi|703090462|ref|XP_010094089.1|/8.19505e-29/hypothetical protein L484_018106 [Morus notabilis]
scaffold0114_747797	1092	1.11	0.273333333	-2.021826362	Down	0.978401075	locus=scaffold0114(746228,749367,+); length=1092;	-	-	-	-	gi|802555655|ref|XP_012065557.1|/1.84482e-147/PREDICTED: uncharacterized protein LOC105628694 [Jatropha curcas]
scaffold0034_36129	1860	1.203333333	0.303333333	-1.988060387	Down	0.998335836	locus=scaffold0034(35200,37059,+); length=1860; function=Protein LYK5 like;	K04733|1|0.0|931|rcu:8272992|interleukin-1 receptor-associated kinase 4 [EC:2.7.11.1]	-	GO:0004672//protein kinase activity;GO:0032559//adenyl ribonucleotide binding	GO:0009056//catabolic process;GO:0006464//cellular protein modification process	gi|255585150|ref|XP_002533280.1|/0/PREDICTED: protein LYK5 [Ricinus communis]
scaffold0463_167050	564	5.62	14.29	1.346363881	Up	0.999490984	locus=scaffold0463(166769,167332,-); length=564; function=Uncharacterized N-acetyltransferase p20 like;	-	-	GO:0016407//acetyltransferase activity	-	gi|802581340|ref|XP_012069663.1|/9.18543e-84/PREDICTED: uncharacterized protein LOC105632009 [Jatropha curcas]
scaffold1282_47133	3246	2.77	0.986666667	-1.489251301	Down	0.998215836	locus=scaffold1282(41417,52850,-); length=3246; function=Probable protein phosphatase 2C 51 like;	K17505|1|7e-149|529|thj:104809895|protein phosphatase 1K [EC:3.1.3.16]	-	-	-	gi|802789147|ref|XP_012092164.1|/0/PREDICTED: uncharacterized protein LOC105649936 [Jatropha curcas]
scaffold0389_908911	798	11.81666667	27.06	1.195338713	Up	0.999999953	locus=scaffold0389(908072,909750,-); length=798; function=4,5-DOPA dioxygenase extradiol like;	K15777|1|4e-134|478|jcu:105647028|4,5-DOPA dioxygenase extradiol [EC:1.13.11.-]	-	GO:0005506//iron ion binding;GO:0016701//oxidoreductase activity, acting on single donors with incorporation of molecular oxygen	GO:0044237//cellular metabolic process	gi|802753024|ref|XP_012088393.1|/2.01126e-133/PREDICTED: extradiol ring-cleavage dioxygenase [Jatropha curcas]
scaffold0488_143668	258	3.913333333	17.63666667	2.172108009	Up	1	locus=scaffold0488(143032,144305,+); length=258; function=Proline-rich receptor-like protein kinase PERK15 like;	K04733|1|4e-18|90.5|gra:105788067|interleukin-1 receptor-associated kinase 4 [EC:2.7.11.1]	-	-	-	gi|823140803|ref|XP_012470226.1|/2.45454e-17/PREDICTED: proline-rich receptor-like protein kinase PERK15 [Gossypium raimondii]
scaffold0063_1981609	273	7.236666667	23.23666667	1.683005902	Up	0.999932478	locus=scaffold0063(1981415,1981804,-); length=273;	K17413|1|8e-12|69.7|rcu:8286395|small subunit ribosomal protein S35	-	-	-	gi|802618188|ref|XP_012075446.1|/6.81524e-12/PREDICTED: uncharacterized protein LOC105636715 [Jatropha curcas]
scaffold0004_1549700	300	1.7	0.616666667	-1.462971976	Down	0.967602614	locus=scaffold0004(1549551,1549850,-); length=300;	-	-	-	-	-
scaffold0159_786452	2727	2.98	1.41	-1.079617168	Down	0.994342521	locus=scaffold0159(785089,787815,-); length=2727; function=Putative pentatricopeptide repeat-containing protein At5g59900 like;	K17964|1|2e-132|474|atr:18428744|leucine-rich PPR motif-containing protein, mitochondrial	-	-	-	gi|802553465|ref|XP_012064995.1|/0/PREDICTED: putative pentatricopeptide repeat-containing protein At5g59900 [Jatropha curcas]
scaffold0101_1830673	1032	0.42	1.09	1.375866902	Up	0.952052431	locus=scaffold0101(1830066,1831280,-); length=1032;	K04733|1|1e-10|68.2|smo:SELMODRAFT_116212|interleukin-1 receptor-associated kinase 4 [EC:2.7.11.1]	-	-	-	gi|255554811|ref|XP_002518443.1|/9.83323e-164/PREDICTED: uncharacterized protein LOC8277991 [Ricinus communis]
scaffold0521_875651	1146	2.7	0.66	-2.032421478	Down	0.999453426	locus=scaffold0521(872970,878332,-); length=1146; function=Putative leucine-rich repeat receptor-like protein kinase At2g19210 like;	K04733|1|2e-68|260|egr:104424147|interleukin-1 receptor-associated kinase 4 [EC:2.7.11.1]	-	-	-	gi|743917340|ref|XP_011002652.1|/8.16052e-85/PREDICTED: probable LRR receptor-like serine/threonine-protein kinase At1g05700 isoform X2 [Populus euphratica]
scaffold0041_1497433	459	1.97	0.053333333	-5.20701432	Down	0.999744367	locus=scaffold0041(1497204,1497662,-); length=459;	K13459|1|1e-26|119|vvi:104881042|disease resistance protein RPS2	-	-	-	gi|147798654|emb|CAN63327.1|/1.16246e-27/hypothetical protein VITISV_038474 [Vitis vinifera]
scaffold0617_370877	2370	5.053333333	2.176666667	-1.215114857	Down	0.998282598	locus=scaffold0617(369693,372062,+); length=2370; function=LRR receptor-like serine/threonine-protein kinase GSO1 like;	K13420|1|3e-85|317|atr:18427291|LRR receptor-like serine/threonine-protein kinase FLS2 [EC:2.7.11.1]	-	-	-	gi|590643130|ref|XP_007030719.1|/0/Receptor like protein 46, putative [Theobroma cacao]
scaffold0425_327131	627	4.48	25.36333333	2.501173724	Up	1	locus=scaffold0425(326818,327444,+); length=627; function=Auxin-binding protein ABP19a like;	K11426|1|1e-27|123|sly:101250545|SET and MYND domain-containing protein	GO:0005576//extracellular region	GO:0046914//transition metal ion binding;GO:0003824//catalytic activity;GO:0016209//antioxidant activity	GO:0008152//metabolic process	gi|255560629|ref|XP_002521328.1|/9.6733e-86/PREDICTED: germin-like protein subfamily 3 member 1 [Ricinus communis]
scaffold1787_20053	855	1.016666667	8.423333333	3.050544516	Up	1	locus=scaffold1787(19536,20570,-); length=855; function=BURP domain-containing protein 3 like;	K12472|1|3e-22|106|bvg:104885038|epidermal growth factor receptor substrate 15;K06699|2|2e-09|64.3|smo:SELMODRAFT_440226|proteasome activator subunit 4	-	-	-	gi|1000966646|ref|XP_002519076.2|/3.2209e-111/PREDICTED: BURP domain-containing protein 17 [Ricinus communis]
scaffold0344_1127249	1761	3.793333333	0.686666667	-2.465784315	Down	0.999987464	locus=scaffold0344(1126067,1128864,-); length=1761; domain=Hydroxymethylglutaryl-CoA reductase, class I/II domain containing; function=3-hydroxy-3-methylglutaryl-coenzyme A reductase 3 like;	K00021|1|0.0|865|jcu:105646344|hydroxymethylglutaryl-CoA reductase (NADPH) [EC:1.1.1.34]	GO:0031224//intrinsic component of membrane;GO:0009526//plastid envelope;GO:0031090//organelle membrane;GO:0005740//mitochondrial envelope	GO:0016616//oxidoreductase activity, acting on the CH-OH group of donors, NAD or NADP as acceptor;GO:0000166//nucleotide binding;GO:0048037//cofactor binding	GO:0006732;GO:0006720//isoprenoid metabolic process	gi|232267|sp|Q00583.1|HMDH3_HEVBR/0/RecName: Full=3-hydroxy-3-methylglutaryl-coenzyme A reductase 3; Short=HMG-CoA reductase 3
scaffold1513_24189	5763	16.66333333	7.68	-1.11749881	Down	0.999922389	locus=scaffold1513(19486,28893,+); length=5763; function=Nucleosome-remodeling factor subunit BPTF like;	K11643|1|6e-08|62.4|smo:SELMODRAFT_185367|chromodomain-helicase-DNA-binding protein 4 [EC:3.6.4.12];K10896|3|2e-07|60.5|mpp:MICPUCDRAFT_57576|fanconi anemia group M protein;K03580|4|2e-06|57.4|pda:103713520|ATP-dependent helicase HepA [EC:3.6.4.-]	-	GO:0046872//metal ion binding	-	gi|802765297|ref|XP_012090058.1|/0/PREDICTED: uncharacterized protein LOC105648320 [Jatropha curcas]
scaffold0484_746110	393	2.546666667	1.113333333	-1.193724536	Down	0.997377259	locus=scaffold0484(745847,746374,-); length=393; function=Cellulose synthase-like protein E6 like;	K20924|1|4e-19|94.0|thj:104798495|cellulose synthase-like protein [EC:2.4.1.-]	-	-	-	gi|1000957787|ref|XP_002522780.2|/1.52377e-51/PREDICTED: cellulose synthase-like protein E6 [Ricinus communis]
scaffold0297_200911	696	3.983333333	0.956666667	-2.057887976	Down	0.997032978	locus=scaffold0297(199785,200480,+); length=696; function=G-type lectin S-receptor-like serine/threonine-protein kinase RKS1 like;	K04733|1|7e-60|231|egr:104442765|interleukin-1 receptor-associated kinase 4 [EC:2.7.11.1]	-	-	-	gi|743942362|ref|XP_011015680.1|/1.74535e-68/PREDICTED: G-type lectin S-receptor-like serine/threonine-protein kinase RKS1, partial [Populus euphratica]
scaffold0629_405671	333	0.896666667	7.906666667	3.140425932	Up	0.99993055	locus=scaffold0629(405396,405950,+); length=333; function=Beta-glucosidase 47 like;	K05350|1|3e-34|117|jcu:105649370|beta-glucosidase [EC:3.2.1.21]	-	GO:0015926//glucosidase activity;GO:0043167//ion binding	GO:0044238//primary metabolic process	gi|802779400|ref|XP_012091391.1|/1.90642e-33/PREDICTED: LOW QUALITY PROTEIN: beta-glucosidase 47-like [Jatropha curcas]
scaffold1660_67563	999	1.573333333	0.58	-1.439699554	Down	0.996786236	locus=scaffold1660(66501,68625,-); length=999; domain=2-nitropropane dioxygenase, NPD domain containing; function=Probable nitronate monooxygenase like;	-	-	GO:0016703	GO:0008152//metabolic process	gi|255569764|ref|XP_002525846.1|/2.56063e-161/PREDICTED: nitronate monooxygenase [Ricinus communis]
scaffold2944_14773	267	2.993333333	1.116666667	-1.422554349	Down	0.993645214	locus=scaffold2944(14640,14906,+); length=267;	-	-	-	-	gi|802586272|ref|XP_012070669.1|/1.67699e-34/PREDICTED: uncharacterized protein LOC105632825 [Jatropha curcas]
scaffold0753_97329	2373	18.61333333	9.226666667	-1.012454999	Down	0.99998588	locus=scaffold0753(95369,99290,+); length=2373; function=Elongation factor G-1, chloroplastic like;	K02355|1|0.0|1414|rcu:8272119|elongation factor G	GO:0009536//plastid	GO:0017111//nucleoside-triphosphatase activity;GO:0008135//translation factor activity, RNA binding;GO:0032561//guanyl ribonucleotide binding	GO:0006412//translation;GO:0009207	gi|255537029|ref|XP_002509581.1|/0/PREDICTED: elongation factor G-2, chloroplastic [Ricinus communis]
scaffold0340_94099	159	3.05	6.746666667	1.145365642	Up	0.997556703	locus=scaffold0340(94020,94178,-); length=159;	K08237|1|1e-07|55.5|pda:103695907|hydroquinone glucosyltransferase [EC:2.4.1.218]	-	-	-	gi|720015599|ref|XP_010260889.1|/3.26505e-09/PREDICTED: uncharacterized protein LOC104599848 [Nelumbo nucifera]
scaffold0294_1320374	441	12.92333333	4.003333333	-1.690704584	Down	0.999937091	locus=scaffold0294(1320120,1320629,+); length=441;	-	-	-	-	gi|802733933|ref|XP_012086718.1|/3.47008e-36/PREDICTED: uncharacterized protein LOC105645669 [Jatropha curcas]
scaffold0902_82909	444	0.55	2.666666667	2.277533976	Up	0.987341232	locus=scaffold0902(82688,83131,-); length=444;	-	-	-	-	-
scaffold0715_461093	315	2.306666667	0.293333333	-2.975196609	Down	0.99636252	locus=scaffold0715(460936,461250,+); length=315; function=Indole-3-acetic acid-induced protein ARG7 like;	K14488|1|3e-53|207|jcu:105643817|SAUR family protein	-	-	-	gi|802707970|ref|XP_012084419.1|/1.82701e-52/PREDICTED: auxin-induced protein 15A-like [Jatropha curcas]
scaffold0318_409667	1050	1.53	0.24	-2.672425342	Down	0.996878488	locus=scaffold0318(408820,410514,+); length=1050; function=NAC transcription factor NAM-B1 like;	K01054|1|2e-22|107|bna:106399005|acylglycerol lipase [EC:3.1.1.23];K12581|2|2e-18|94.4|bna:106383523|CCR4-NOT transcription complex subunit 7/8;K13126|3|1e-11|71.6|fve:101312606|polyadenylate-binding protein;K05941|4|2e-08|61.2|mdm:103435918|glutathione gamma-glutamylcysteinyltransferase [EC:2.3.2.15];K03094|5|4e-06|53.5|lja:Lj2g3v3084320.1|S-phase kinase-associated protein 1	-	GO:0003676//nucleic acid binding	-	gi|925170271|gb|ALC79052.1|/2.84333e-166/NAC transcription factors 75 [Manihot esculenta]
scaffold1362_49968	348	0.613333333	2.426666667	1.984232684	Up	0.994108708	locus=scaffold1362(49795,50142,+); length=348; function=Protein EARLY FLOWERING 4 like;	-	-	-	-	gi|311976515|gb|ADQ20089.1|/6.96022e-44/ELF4 protein [Manihot esculenta]
scaffold0624_33695	1191	0.04	1.256666667	4.973458213	Up	0.999907524	locus=scaffold0624(32805,34586,-); length=1191; function=Probable N-acetyltransferase HLS1- like;	-	-	-	-	gi|223541536|gb|EEF43085.1|/0/N-acetyltransferase, putative [Ricinus communis]
scaffold0133_213070	1527	60.94666667	21.94666667	-1.473545483	Down	1	locus=scaffold0133(212307,213833,-); length=1527; function=Serine/threonine-protein kinase BRI1-like 2 like;	K13466|1|4e-95|349|sly:101263330|EIX receptor 1/2	-	-	-	gi|1000975347|ref|XP_015572146.1|/5.1524e-152/PREDICTED: LOW QUALITY PROTEIN: LRR receptor-like serine/threonine-protein kinase FLS2 [Ricinus communis]
scaffold0067_654899	498	44.08	96.88	1.136074641	Up	1	locus=scaffold0067(654378,655420,-); length=498; function=Glycine-rich protein A3 like;	-	-	-	-	-
scaffold0013_2301243	336	2.016666667	0.546666667	-1.883239328	Down	0.979004162	locus=scaffold0013(2301076,2301411,+); length=336; function=Putative disease resistance RPP13-like protein 1 like;	K19613|1|3e-15|79.3|pper:PRUPE_ppa023090mg|leucine-rich repeat protein SHOC2	-	GO:0016787//hydrolase activity;GO:0000166//nucleotide binding	-	gi|255568719|ref|XP_002525331.1|/8.96328e-26/PREDICTED: putative disease resistance RPP13-like protein 1 [Ricinus communis]
scaffold0378_183903	1386	16.86666667	8.393333333	-1.006859102	Down	0.999381431	locus=scaffold0378(181476,186331,+); length=1386;	K10523|1|3e-11|70.9|brp:103828213|speckle-type POZ protein	-	-	-	gi|255565350|ref|XP_002523666.1|/5.0582e-119/PREDICTED: uncharacterized protein LOC8289514 [Ricinus communis]
scaffold1676_47486	411	1.313333333	0.113333333	-3.534588978	Down	0.998342764	locus=scaffold1676(47281,47691,-); length=411;	-	-	-	-	gi|255547670|ref|XP_002514892.1|/8.54903e-18/PREDICTED: uncharacterized protein LOC8286774 [Ricinus communis]
scaffold1186_51960	435	4.826666667	13.18	1.449251269	Up	0.99945493	locus=scaffold1186(51300,52741,-); length=435; function=Uncharacterized protein At2g34160 like;	-	-	GO:0005488//binding	-	gi|802760572|ref|XP_012089477.1|/1.89498e-54/PREDICTED: uncharacterized protein At2g34160 [Jatropha curcas]
scaffold0665_505676	708	5.926666667	12.26333333	1.049058352	Up	0.999130299	locus=scaffold0665(504680,506672,-); length=708; function=Cinnamoyl-CoA reductase 1 like;	K09753|1|7e-38|157|dosa:Os09t0419200-01|cinnamoyl-CoA reductase [EC:1.2.1.44]	-	-	-	gi|802557082|ref|XP_012065696.1|/8.39979e-74/PREDICTED: uncharacterized protein LOC105628824 [Jatropha curcas]
scaffold0161_1464159	330	0.01	5.163333333	9.012158928	Up	1	locus=scaffold0161(1463995,1464324,-); length=330; function=40S ribosomal protein S15a-1 like;	K02957|1|2e-41|167|jcu:105641573|small subunit ribosomal protein S15Ae	GO:0031090//organelle membrane;GO:0043231//intracellular membrane-bounded organelle;GO:0015935//small ribosomal subunit;GO:0030312//external encapsulating structure	-	GO:0010467//gene expression	gi|802672590|ref|XP_012081549.1|/1.20927e-40/PREDICTED: 40S ribosomal protein S15a-1 [Jatropha curcas]
scaffold0242_1064030	555	2.74	5.866666667	1.09836513	Up	0.99866458	locus=scaffold0242(1061602,1066459,-); length=555;	K01051|1|3e-08|58.9|sita:101776988|pectinesterase [EC:3.1.1.11]	-	-	-	gi|1000960358|ref|XP_015576289.1|/7.42864e-75/PREDICTED: uncharacterized protein LOC8273405 [Ricinus communis]
scaffold0745_7681	696	6.56	1.263333333	-2.376460467	Down	0.999986334	locus=scaffold0745(7018,8345,-); length=696;	K13165|1|4e-42|172|aip:107620332|splicing factor, arginine/serine-rich 12	-	GO:0003676//nucleic acid binding	-	gi|255554000|ref|XP_002518040.1|/3.62244e-82/PREDICTED: uncharacterized protein LOC8285029 isoform X1 [Ricinus communis]
scaffold0807_408229	351	2.286666667	6.686666667	1.548041124	Up	0.999127527	locus=scaffold0807(406517,409113,-); length=351; function=Mitochondrial import inner membrane translocase subunit tim16 like;	K17805|1|3e-53|207|jcu:105648713|mitochondrial import inner membrane translocase subunit TIM16	-	-	-	gi|802770252|ref|XP_012090577.1|/1.82154e-52/PREDICTED: mitochondrial import inner membrane translocase subunit tim16 [Jatropha curcas]
scaffold0581_36321	2220	23.05333333	7.386666667	-1.641979988	Down	1	locus=scaffold0581(32293,40350,-); length=2220; function=Probable leucine-rich repeat receptor-like protein kinase At5g49770 like;	K04733|1|6e-136|486|mtr:MTR_8g070910|interleukin-1 receptor-associated kinase 4 [EC:2.7.11.1]	-	GO:0016491//oxidoreductase activity;GO:0004674//protein serine/threonine kinase activity;GO:0000166//nucleotide binding	GO:0008152//metabolic process	gi|566168384|ref|XP_006385117.1|/0/hypothetical protein POPTR_0004s24080g [Populus trichocarpa]
scaffold1111_2567	1464	7.516666667	2.113333333	-1.830572688	Down	0.999404359	locus=scaffold1111(768,4367,+); length=1464; function=Lysosomal Pro-X carboxypeptidase like;	K01285|1|0.0|698|rcu:8275269|lysosomal Pro-X carboxypeptidase [EC:3.4.16.2]	-	GO:0008238//exopeptidase activity	GO:0019538//protein metabolic process	gi|255565519|ref|XP_002523750.1|/0/PREDICTED: lysosomal Pro-X carboxypeptidase [Ricinus communis]
scaffold0029_3174883	912	4.14	8.976666667	1.116549056	Up	0.998743937	locus=scaffold0029(3173521,3176246,+); length=912; function=Glutathione S-transferase L3 like;	K00799|1|4e-112|405|jcu:105642146|glutathione S-transferase [EC:2.5.1.18]	-	GO:0003824//catalytic activity	-	gi|821324868|ref|NP_001295698.1|/2.09964e-111/glutathione S-transferase L3-like [Jatropha curcas]
scaffold5912_805	186	156.83	322.7666667	1.041290035	Up	1	locus=scaffold5912(665,946,-); length=186;	-	-	-	-	-
scaffold1377_74119	2295	7.4	2.63	-1.492462471	Down	0.999813203	locus=scaffold1377(72972,75266,-); length=2295; function=Putative disease resistance protein At3g14460 like;	K19613|1|7e-121|436|cit:107174789|leucine-rich repeat protein SHOC2	-	-	-	gi|566167627|ref|XP_006384740.1|/0/hypothetical protein POPTR_0004s20690g [Populus trichocarpa]
scaffold0001_475742	1401	10.23333333	4.95	-1.047775725	Down	0.996720394	locus=scaffold0001(473373,478112,-); length=1401; function=Exo-poly-alpha-D-galacturonosidase like;	K01184|1|2e-14|81.3|bna:106414348|polygalacturonase [EC:3.2.1.15];K01213|3|1e-12|75.9|obr:102714204|galacturan 1,4-alpha-galacturonidase [EC:3.2.1.67]	-	-	-	gi|802600765|ref|XP_012073031.1|/0/PREDICTED: polygalacturonase ADPG2 [Jatropha curcas]
scaffold3792_5732	1833	0.79	1.94	1.296132094	Up	0.994509268	locus=scaffold3792(2440,9025,-); length=1833; function=Probable receptor-like protein kinase At1g67000 like;	K04733|1|3e-155|549|cit:102610994|interleukin-1 receptor-associated kinase 4 [EC:2.7.11.1]	-	-	-	gi|802618372|ref|XP_012075453.1|/0/PREDICTED: probable receptor-like protein kinase At1g67000 [Jatropha curcas]
scaffold0578_666495	360	2.996666667	12.01666667	2.003606239	Up	0.997859044	locus=scaffold0578(666316,666675,-); length=360;	-	-	-	-	gi|731366109|ref|XP_010694890.1|/6.63971e-47/PREDICTED: uncharacterized protein LOC104907630 [Beta vulgaris subsp. vulgaris]
scaffold0294_1234585	375	2.94	6.063333333	1.044294982	Up	0.992276356	locus=scaffold0294(1234182,1234972,-); length=375;	K14767|1|8e-40|162|rcu:8269770|U3 small nucleolar RNA-associated protein 3	-	-	-	gi|1000944143|ref|XP_015581724.1|/5.01296e-39/PREDICTED: something about silencing protein 10 [Ricinus communis]
scaffold0003_5610902	300	0.58	4.08	2.814444347	Up	0.998534699	locus=scaffold0003(5610753,5611052,+); length=300;	-	-	-	-	gi|643708415|gb|KDP23331.1|/5.07976e-23/hypothetical protein JCGZ_23164 [Jatropha curcas]
scaffold0073_450590	882	0.806666667	2.296666667	1.509496935	Up	0.997133622	locus=scaffold0073(450037,451143,+); length=882; function=LOB domain-containing protein 27 like;	K13944|1|4e-17|89.7|aip:107645258|	-	-	-	gi|802652742|ref|XP_012080183.1|/1.27634e-126/PREDICTED: LOB domain-containing protein 27 [Jatropha curcas]
scaffold3790_3608	831	0.01	2.886666667	8.173260714	Up	1	locus=scaffold3790(3193,4023,+); length=831;	K19613|1|3e-08|60.1|jcu:105633403|leucine-rich repeat protein SHOC2	-	-	-	gi|802573808|ref|XP_012068500.1|/2.03585e-14/PREDICTED: TMV resistance protein N-like isoform X1 [Jatropha curcas]
scaffold1029_90000	3987	2.58	12.93666667	2.326022962	Up	1	locus=scaffold1029(87677,92323,-); length=3987; function=Putative disease resistance protein At4g11170 like;	K19613|1|1e-112|409|cic:CICLE_v100041741m|leucine-rich repeat protein SHOC2	-	-	-	gi|802729189|ref|XP_012086191.1|/0/PREDICTED: TMV resistance protein N-like isoform X1 [Jatropha curcas]
scaffold0557_650409	1173	190.2233333	66.05333333	-1.525990949	Down	1	locus=scaffold0557(649476,651343,-); length=1173; function=GDSL esterase/lipase At5g45960 like;	K00679|1|3e-65|249|cic:CICLE_v10027727mg|phospholipid:diacylglycerol acyltransferase [EC:2.3.1.158];K01188|2|3e-46|187|aly:ARALYDRAFT_316517|beta-glucosidase [EC:3.2.1.21];K10960|3|7e-42|172|atr:18422248|geranylgeranyl diphosphate/geranylgeranyl-bacteriochlorophyllide a reductase [EC:1.3.1.83 1.3.1.111];K21026|4|3e-33|143|zma:100273015|acetylajmaline esterase [EC:3.1.1.80]	-	-	-	gi|802786553|ref|XP_012091702.1|/1.4653e-145/PREDICTED: GDSL esterase/lipase At5g45960 [Jatropha curcas]
scaffold2059_33177	927	0.836666667	2.48	1.567615257	Up	0.995099848	locus=scaffold2059(32714,33640,+); length=927; function=Metalloendoproteinase 1 like;	K01402|1|1e-104|380|egr:104426223|matrix metalloproteinase-8 (neutrophil collagenase) [EC:3.4.24.34];K07763|4|7e-96|351|pper:PRUPE_ppa015434mg|matrix metalloproteinase-14 (membrane-inserted) [EC:3.4.24.80];K07999|5|8e-90|331|csv:101215525|matrix metalloproteinase-20 (enamelysin) [EC:3.4.24.-]	GO:0044421	GO:0046914//transition metal ion binding;GO:0004175//endopeptidase activity	GO:0019538//protein metabolic process	gi|255552736|ref|XP_002517411.1|/5.84232e-133/PREDICTED: metalloendoproteinase 3-MMP [Ricinus communis]
scaffold2511_4939	444	4.69	1.876666667	-1.321415501	Down	0.998059989	locus=scaffold2511(567,9311,-); length=444; function=Proline-rich receptor-like protein kinase PERK3 like;	K04733|1|1e-22|105|gra:105788067|interleukin-1 receptor-associated kinase 4 [EC:2.7.11.1]	-	-	-	gi|823140803|ref|XP_012470226.1|/7.42933e-22/PREDICTED: proline-rich receptor-like protein kinase PERK15 [Gossypium raimondii]
scaffold0407_286498	285	1.983333333	0.32	-2.631783357	Down	0.990737634	locus=scaffold0407(286356,286640,-); length=285;	-	-	-	-	-
scaffold0130_1925981	2856	5.853333333	1.196666667	-2.290237096	Down	0.999998756	locus=scaffold0130(1924554,1927409,+); length=2856; function=Putative disease resistance protein RGA3 like;	K15078|1|7e-156|552|nnu:104613421|structure-specific endonuclease subunit SLX1 [EC:3.6.1.-]	-	-	-	gi|802600074|ref|XP_012072750.1|/0/PREDICTED: putative disease resistance protein RGA4 [Jatropha curcas]
scaffold0814_184854	795	24.48666667	9.27	-1.401355151	Down	0.999800403	locus=scaffold0814(183176,184218,-); length=795; function=KH domain-containing protein At4g18375 like;	K13162|1|2e-100|366|jcu:105638727|poly(rC)-binding protein 2/3/4	-	-	-	gi|802634386|ref|XP_012077975.1|/8.46615e-100/PREDICTED: KH domain-containing protein At4g18375-like isoform X2 [Jatropha curcas]
scaffold0444_704521	345	20.6	42.28666667	1.037558504	Up	0.999978939	locus=scaffold0444(701643,707400,+); length=345; function=Ubiquitin domain-containing protein 1 like;	-	-	-	-	gi|802540095|ref|XP_012074542.1|/6.29637e-50/PREDICTED: ubiquitin domain-containing protein 1 [Jatropha curcas]
scaffold0125_259449	501	0.246666667	1.37	2.473541218	Up	0.997487711	locus=scaffold0125(259150,259749,+); length=501; function=Protein trichome birefringence-like 28 like;	-	-	-	-	gi|802546823|ref|XP_012087182.1|/1.89734e-75/PREDICTED: protein trichome birefringence-like 28 isoform X1 [Jatropha curcas]
scaffold0463_379981	1719	8.493333333	2.38	-1.835369298	Down	0.999884409	locus=scaffold0463(379122,380840,-); length=1719; function=Heat shock 70 kDa protein 8 like;	K09489|1|0.0|1009|jcu:105631975|heat shock 70kDa protein 4	-	GO:0016628//oxidoreductase activity, acting on the CH-CH group of donors, NAD or NADP as acceptor;GO:0032559//adenyl ribonucleotide binding	GO:0008152//metabolic process;GO:0050896//response to stimulus	gi|802581250|ref|XP_012069613.1|/0/PREDICTED: heat shock 70 kDa protein 8 [Jatropha curcas]
scaffold1340_38062	1188	19.04333333	4.803333333	-1.987178194	Down	1	locus=scaffold1340(37469,38656,-); length=1188; function=Pentatricopeptide repeat-containing protein At3g25210, mitochondrial like;	K20291|1|3e-29|130|cam:101511531|conserved oligomeric Golgi complex subunit 4	-	-	-	gi|802546506|ref|XP_012085223.1|/6.23256e-168/PREDICTED: pentatricopeptide repeat-containing protein At3g25210, mitochondrial [Jatropha curcas]
scaffold2210_29811	891	2.783333333	5.876666667	1.078184372	Up	0.997685823	locus=scaffold2210(29250,30140,+); length=891; function=Rubber cis-polyprenyltransferase HRT2 like;	K11778|1|1e-79|297|sind:105162744|ditrans,polycis-polyprenyl diphosphate synthase [EC:2.5.1.87]	-	GO:0004659//prenyltransferase activity	-	gi|22213589|gb|AAM92882.1|/1.29082e-150/cis-prenyltransferase 3 [Hevea brasiliensis]
scaffold0998_29848	1854	39.09666667	13.11666667	-1.575644475	Down	1	locus=scaffold0998(28922,30775,+); length=1854; function=Putative disease resistance protein RGA4 like;	K19613|1|3e-92|340|pmum:103330503|leucine-rich repeat protein SHOC2	-	-	-	gi|802600074|ref|XP_012072750.1|/0/PREDICTED: putative disease resistance protein RGA4 [Jatropha curcas]
scaffold1131_134094	1098	0.076666667	2.013333333	4.714842783	Up	0.999675075	locus=scaffold1131(133500,134597,+); length=1098; function=DNA-damage-repair/toleration protein DRT100 like;	K13420|1|1e-46|188|tcc:TCM_029529|LRR receptor-like serine/threonine-protein kinase FLS2 [EC:2.7.11.1]	-	GO:0016628//oxidoreductase activity, acting on the CH-CH group of donors, NAD or NADP as acceptor;GO:0016772//transferase activity, transferring phosphorus-containing groups	GO:0006796//phosphate-containing compound metabolic process	gi|255544238|ref|XP_002513181.1|/6.33639e-180/PREDICTED: DNA-damage-repair/toleration protein DRT100 [Ricinus communis]
scaffold1108_193725	618	1274.273333	625.6366667	-1.026277799	Down	1	locus=scaffold1108(193417,194034,-); length=618; function=Photosystem I reaction center subunit II, chloroplastic like;	K02692|1|1e-95|349|cit:102577962|photosystem I subunit II	GO:0009522//photosystem I;GO:0009536//plastid	-	GO:0044237//cellular metabolic process	gi|572152987|ref|NP_001275788.1|/6.44188e-95/PSI reaction center subunit II [Citrus sinensis]
scaffold0425_83375	240	0.193333333	1.17	2.597346225	Up	0.990890908	locus=scaffold0425(83256,83495,-); length=240;	-	-	-	-	gi|802718444|ref|XP_012085337.1|/1.08606e-12/PREDICTED: 1-aminocyclopropane-1-carboxylate oxidase homolog 1-like [Jatropha curcas]
scaffold0823_136041	822	5.31	11.40666667	1.103093493	Up	0.999136245	locus=scaffold0823(134423,137660,+); length=822; domain=Proteasome alpha-subunit, N-terminal domain,Proteasome, subunit alpha/beta domain containing; function=Proteasome subunit alpha type-1-B like;	K02725|1|1e-129|463|rcu:8288956|20S proteasome subunit alpha 6 [EC:3.4.25.1]	GO:0005839//proteasome core complex;GO:0043231//intracellular membrane-bounded organelle	GO:0004175//endopeptidase activity	GO:0019941//modification-dependent protein catabolic process	gi|255538698|ref|XP_002510414.1|/5.42806e-129/PREDICTED: proteasome subunit alpha type-1-A [Ricinus communis]
scaffold0756_393955	353.92	20.04333333	41.34333333	1.044532254	Up	0.999924209	locus=scaffold0756(391057,396545,+); length=336; function=Membrane-anchored ubiquitin-fold protein 4 like;	-	-	-	-	gi|703154377|ref|XP_010110926.1|/4.40229e-51/hypothetical protein L484_005657 [Morus notabilis]
scaffold0490_526166	1620	1.123333333	0.126666667	-3.148677268	Down	0.99968417	locus=scaffold0490(525270,527063,-); length=1620; function=Polyol transporter 5 like;	K08150|1|4e-66|253|vvi:100268023|MFS transporter, SP family, solute carrier family 2 (myo-inositol transporter), member 13	GO:0031224//intrinsic component of membrane	GO:0016628//oxidoreductase activity, acting on the CH-CH group of donors, NAD or NADP as acceptor;GO:0022857//transmembrane transporter activity	GO:0008152//metabolic process;GO:0071702//organic substance transport	gi|1000977038|ref|XP_015571771.1|/0/PREDICTED: polyol transporter 5 isoform X1 [Ricinus communis]
scaffold0096_1347455	402	0.66	2.766666667	2.067610906	Up	0.998738995	locus=scaffold0096(1347255,1347656,+); length=402;	K07478|1|7e-42|169|egr:108958286|putative ATPase;K13436|2|4e-30|130|gra:105800941|pto-interacting protein 1 [EC:2.7.11.1];K13379|3|8e-06|49.7|thj:104799770|reversibly glycosylated polypeptide / UDP-arabinopyranose mutase [EC:2.4.1.- 5.4.99.30]	-	-	-	gi|828311019|ref|XP_012571195.1|/1.78186e-52/PREDICTED: uncharacterized protein LOC105852123 [Cicer arietinum]
scaffold0053_426160	3792	10.32	4.493333333	-1.199584975	Down	0.999492325	locus=scaffold0053(423976,428345,-); length=3792; function=TMV resistance protein N like;	K19613|1|9e-172|605|cic:CICLE_v100041741m|leucine-rich repeat protein SHOC2;K16226|4|6e-86|320|eus:EUTSA_v10000750mg|disease resistance protein RPS4	-	-	-	gi|802540507|ref|XP_012076887.1|/0/PREDICTED: protein SUPPRESSOR OF npr1-1, CONSTITUTIVE 1-like [Jatropha curcas]
scaffold2238_10832	732	360.07	110.1266667	-1.70911355	Down	1	locus=scaffold2238(10267,11397,-); length=732; function=Chlorophyll a-b binding protein 6A, chloroplastic like;	K08907|1|1e-125|449|rcu:8270733|light-harvesting complex I chlorophyll a/b binding protein 1	GO:0009536//plastid	-	GO:0006091//generation of precursor metabolites and energy	gi|255585090|ref|XP_002533251.1|/6.5831e-125/PREDICTED: chlorophyll a-b binding protein 6, chloroplastic [Ricinus communis]
scaffold1989_30577	1290	1.6	3.776666667	1.23904155	Up	0.998705833	locus=scaffold1989(29760,31395,+); length=1290; function=Protein IQ-DOMAIN 31 like;	K14411|1|2e-06|54.7|csv:101220676|RNA-binding protein Musashi	-	-	-	gi|1000976682|ref|XP_002514224.2|/1.50147e-178/PREDICTED: protein IQ-DOMAIN 14 [Ricinus communis]
scaffold1988_34913	3135	2.713333333	0.516666667	-2.392760579	Down	0.999657119	locus=scaffold1988(33203,36624,+); length=3135; function=Probable LRR receptor-like serine/threonine-protein kinase At3g47570 like;	K20181|1|0.0|869|mtr:MTR_5g026090|vacuolar protein sorting-associated protein 18;K13428|2|0.0|816|eus:EUTSA_v10015316mg|LRR receptor-like serine/threonine-protein kinase EFR [EC:2.7.11.1]	-	-	-	gi|1000969414|ref|XP_015573758.1|/0/PREDICTED: putative receptor-like protein kinase At3g47110 [Ricinus communis]
scaffold0795_19018	1767	5.62	1.926666667	-1.544463138	Down	0.999591462	locus=scaffold0795(17512,20525,+); length=1767; function=Probable LRR receptor-like serine/threonine-protein kinase At4g08850 like;	K04733|1|0.0|645|pop:POPTR_0013s03490g|interleukin-1 receptor-associated kinase 4 [EC:2.7.11.1]	-	-	-	gi|566245559|ref|XP_006371672.1|/0/hypothetical protein POPTR_0019s15000g [Populus trichocarpa]
scaffold0625_164895	2154	2.926666667	1.243333333	-1.235045309	Down	0.9956865	locus=scaffold0625(163819,165972,+); length=2154; function=Putative pentatricopeptide repeat-containing protein At3g16890, mitochondrial like;	K17964|1|3e-72|274|smo:SELMODRAFT_96626|leucine-rich PPR motif-containing protein, mitochondrial	-	-	-	gi|802702923|ref|XP_012084031.1|/0/PREDICTED: putative pentatricopeptide repeat-containing protein At3g16890, mitochondrial [Jatropha curcas]
scaffold1480_44288	546	12.72333333	4.073333333	-1.643194901	Down	0.999958685	locus=scaffold1480(43873,44703,+); length=546;	-	-	-	-	gi|1000939181|ref|XP_015583393.1|/6.28903e-15/PREDICTED: serine/threonine-protein phosphatase 6 regulatory ankyrin repeat subunit C isoform X1 [Ricinus communis]
scaffold0475_476710	2412	11.13	3.886666667	-1.517848305	Down	0.999319542	locus=scaffold0475(473831,479590,-); length=2412; domain=Pyrophosphate-energised proton pump domain containing; function=Pyrophosphate-energized membrane proton pump 3 like;	K01507|1|0.0|1258|ath:AT1G16780|inorganic pyrophosphatase [EC:3.6.1.1]	GO:0016021//integral component of membrane	GO:0046872//metal ion binding;GO:0015405;GO:0016462//pyrophosphatase activity	GO:0006818//hydrogen transport	gi|802742377|ref|XP_012087303.1|/0/PREDICTED: pyrophosphate-energized membrane proton pump 2 [Jatropha curcas]
scaffold0756_392392	465	1.146666667	0.186666667	-2.618909833	Down	0.998444162	locus=scaffold0756(392160,392624,+); length=465;	-	-	-	-	-
scaffold1428_17606	306	3.346666667	0.926666667	-1.852602481	Down	0.998690542	locus=scaffold1428(17454,17759,+); length=306;	-	-	-	-	-
scaffold0048_464690	1095	3.5	1.46	-1.261386553	Down	0.99705093	locus=scaffold0048(464143,465237,-); length=1095; function=E3 ubiquitin-protein ligase RING1 like;	K11982|1|1e-113|410|gra:105780266|E3 ubiquitin-protein ligase RNF115/126 [EC:2.3.2.27]	-	-	-	gi|255581502|ref|XP_002531557.1|/4.60615e-114/PREDICTED: E3 ubiquitin-protein ligase RING1 [Ricinus communis]
scaffold0342_1158497	681	23.11	71.78	1.635064663	Up	1	locus=scaffold0342(1158157,1158837,-); length=681; function=Ethylene-responsive transcription factor 4 like;	K09286|1|4e-43|175|jcu:105637492|EREBP-like factor	-	-	-	gi|494319593|gb|AGL34964.1|/4.12982e-83/ethylene-responsive transcription factor 5 [Hevea brasiliensis]
scaffold2626_12239	318	1.233333333	3.613333333	1.550767581	Up	0.997488569	locus=scaffold2626(11627,12851,+); length=408; function=Zinc finger SWIM domain-containing protein 7 like;	-	-	GO:0046914//transition metal ion binding;GO:0046914//transition metal ion binding	-	gi|802725194|ref|XP_012085987.1|/2.304e-47/PREDICTED: zinc finger SWIM domain-containing protein 7 [Jatropha curcas]
scaffold0022_3583386	1353	1.776666667	4.823333333	1.440857484	Up	0.999421931	locus=scaffold0022(3580066,3586706,+); length=1353; function=DNA primase small subunit like;	K02684|1|0.0|802|jcu:105628259|DNA primase small subunit [EC:2.7.7.-]	-	-	-	gi|802553847|ref|XP_012065032.1|/0/PREDICTED: DNA primase small subunit [Jatropha curcas]
scaffold0945_134082	165	5.506666667	1.263333333	-2.123943933	Down	0.997051877	locus=scaffold0945(133677,134487,-); length=165;	-	-	-	-	-
scaffold1175_94952	267	0.01	1.54	7.266786541	Up	1	locus=scaffold1175(94761,95144,+); length=267;	-	-	-	-	-
scaffold0430_526000	1356	1.173333333	0.236666667	-2.309684499	Down	0.999805565	locus=scaffold0430(525323,526678,-); length=1356; function=U-box domain-containing protein 31 like;	K04733|1|7e-17|89.7|ats:F775_04245|interleukin-1 receptor-associated kinase 4 [EC:2.7.11.1];K08332|2|7e-16|86.3|smo:SELMODRAFT_61948|	GO:0043234//protein complex	GO:0019787//ubiquitin-like protein transferase activity	GO:0032446//protein modification by small protein conjugation	gi|255538012|ref|XP_002510071.1|/0/PREDICTED: U-box domain-containing protein 30 [Ricinus communis]
scaffold0891_196398	1380	1.346666667	4.95	1.878035733	Up	0.999992535	locus=scaffold0891(195335,197462,-); length=1380; function=Transcription factor PCL1 like;	K06236|1|3e-11|71.2|cvr:CHLNCDRAFT_141917|collagen, type I, alpha;K14491|2|3e-11|71.2|mtr:MTR_2g450070|two-component response regulator ARR-B family	GO:0043231//intracellular membrane-bounded organelle	GO:0003676//nucleic acid binding	-	gi|802640167|ref|XP_012078695.1|/0/PREDICTED: uncharacterized protein LOC105639296 isoform X1 [Jatropha curcas]
scaffold1014_134658	465	0.01	1.883333333	7.557144557	Up	1	locus=scaffold1014(134426,134890,+); length=465;	-	-	-	-	gi|802563208|ref|XP_012066773.1|/2.57108e-27/PREDICTED: uncharacterized protein LOC105629739 [Jatropha curcas]
scaffold0696_34023	963	1.346666667	4.023333333	1.578998478	Up	0.999218367	locus=scaffold0696(32966,35081,-); length=963; function=Bifunctional epoxide hydrolase 2 like;	K08726|1|2e-45|183|cic:CICLE_v10001881mg|soluble epoxide hydrolase / lipid-phosphate phosphatase [EC:3.3.2.10 3.1.3.76];K10144|2|4e-19|96.3|mdm:103405733|RING finger and CHY zinc finger domain-containing protein 1 [EC:2.3.2.27];K01259|4|1e-05|52.0|cre:CHLREDRAFT_118018|proline iminopeptidase [EC:3.4.11.5]	-	-	-	gi|703142773|ref|XP_010107837.1|/1.32425e-151/Epoxide hydrolase 2 [Morus notabilis]
scaffold0547_175030	306	4.066666667	31.78	2.966200478	Up	1	locus=scaffold0547(174878,175183,-); length=306;	-	-	-	-	gi|643714917|gb|KDP27272.1|/3.17695e-09/hypothetical protein JCGZ_19971 [Jatropha curcas]
scaffold2263_5329	339	48.47666667	19.79333333	-1.292275908	Down	1	locus=scaffold2263(4312,6347,+); length=339;	K01528|1|9e-39|159|rcu:8282474|dynamin GTPase [EC:3.6.5.5]	-	GO:0000166//nucleotide binding	-	gi|1000956670|ref|XP_015577441.1|/5.58184e-38/PREDICTED: dynamin-2A isoform X1 [Ricinus communis]
scaffold0430_516715	975	17.56	8.213333333	-1.09625309	Down	0.999476859	locus=scaffold0430(516035,517009,-); length=975; function=ABSCISIC ACID-INSENSITIVE 5-like protein 2 like;	K14432|1|2e-120|433|rcu:8289337|ABA responsive element binding factor	-	-	-	gi|1000981371|ref|XP_015584621.1|/8.00166e-120/PREDICTED: ABSCISIC ACID-INSENSITIVE 5-like protein 2 isoform X1 [Ricinus communis]
scaffold0047_916	870	0.6	28.63666667	5.57675726	Up	1	locus=scaffold0047(389,1443,-); length=870; function=Probable xyloglucan endotransglucosylase/hydrolase protein 23 like;	K14504|1|1e-138|493|rcu:8277906|xyloglucan:xyloglucosyl transferase TCH4 [EC:2.4.1.207];K08235|2|1e-137|489|rcu:8277905|xyloglucan:xyloglucosyl transferase [EC:2.4.1.207]	GO:0005576//extracellular region;GO:0030312//external encapsulating structure	GO:0016798//hydrolase activity, acting on glycosyl bonds;GO:0016758//transferase activity, transferring hexosyl groups	GO:0044042//glucan metabolic process	gi|255570543|ref|XP_002526229.1|/5.388e-138/PREDICTED: probable xyloglucan endotransglucosylase/hydrolase protein 23 [Ricinus communis]
scaffold0169_398488	279	2.033333333	0.69	-1.559178475	Down	0.983983757	locus=scaffold0169(398349,398627,+); length=279;	K01537|1|6e-14|76.6|egr:104417668|Ca2+-transporting ATPase [EC:3.6.3.8]	-	-	-	gi|147779338|emb|CAN65576.1|/4.39258e-22/hypothetical protein VITISV_001034 [Vitis vinifera]
scaffold0398_905370	315	13.02666667	2.99	-2.123250577	Down	1	locus=scaffold0398(906122,906436,-); length=315;	-	-	-	-	gi|976917417|gb|KVI02880.1|/2.57223e-25/Elongator protein 3/MiaB/NifB [Cynara cardunculus var. scolymus]
scaffold0108_205593	345	22.30333333	52.12333333	1.224670005	Up	1	locus=scaffold0108(205421,205765,-); length=345;	-	-	-	-	gi|802778667|ref|XP_012091207.1|/1.42359e-09/PREDICTED: wound-induced protein 1 [Jatropha curcas]
scaffold1247_135844	303	6.383333333	0.3	-4.41127558	Down	1	locus=scaffold1247(135693,135995,+); length=303;	K10406|1|2e-23|108|tcc:TCM_032503|kinesin family member C2/C3;K13023|2|3e-12|70.9|gra:105793062|carboxypeptidase N regulatory subunit;K20718|3|8e-06|49.7|thj:104803706|LRR receptor-like serine/threonine-protein kinase ERECTA [EC:2.7.11.1]	-	-	-	gi|566194403|ref|XP_006377582.1|/1.47004e-30/hypothetical protein POPTR_0011s07920g, partial [Populus trichocarpa]
scaffold0290_1347678	1164	0.01	15.26666667	10.57616938	Up	1	locus=scaffold0290(1344595,1350761,+); length=1164; function=Polyadenylate-binding protein-interacting protein 10 like;	K13126|1|9e-60|231|csl:COCSUDRAFT_56895|polyadenylate-binding protein;K12831|2|1e-17|92.0|csl:COCSUDRAFT_66269|splicing factor 3B subunit 4;K11294|3|1e-10|68.9|jcu:105641582|nucleolin;K13091|5|2e-09|64.3|gra:105795412|RNA-binding protein 39	-	GO:0005488//binding	-	gi|802754119|ref|XP_012088645.1|/0/PREDICTED: polyadenylate-binding protein-interacting protein 12-like isoform X1 [Jatropha curcas]
scaffold2040_46188	693	3.57	7.683333333	1.105808271	Up	0.99855646	locus=scaffold2040(45427,46949,-); length=693; domain=Thymidine kinase domain containing; function=Thymidine kinase like;	K00857|1|4e-113|407|jcu:105641478|thymidine kinase [EC:2.7.1.21]	-	GO:0019136//deoxynucleoside kinase activity;GO:0032559//adenyl ribonucleotide binding	GO:0006259//DNA metabolic process;GO:0006796//phosphate-containing compound metabolic process	gi|802668214|ref|XP_012081418.1|/1.95041e-112/PREDICTED: thymidine kinase [Jatropha curcas]
scaffold0558_152715	1221	0.673333333	1.976666667	1.553676812	Up	0.998606341	locus=scaffold0558(152009,153421,-); length=1221; domain=C-5 cytosine methyltransferase domain containing; function=DNA (cytosine-5)-methyltransferase DRM2 like;	K17398|1|2e-06|55.1|ppp:PHYPADRAFT_163141|DNA (cytosine-5)-methyltransferase 3A [EC:2.1.1.37]	-	-	-	gi|802720525|ref|XP_012085414.1|/0/PREDICTED: DNA (cytosine-5)-methyltransferase DRM1-like [Jatropha curcas]
scaffold0423_154677	357	4.363333333	0.866666667	-2.331881569	Down	0.999999271	locus=scaffold0423(154499,154855,-); length=357;	-	-	-	-	gi|802647410|ref|XP_012079827.1|/6.29286e-13/PREDICTED: uncharacterized protein LOC105640190 [Jatropha curcas]
scaffold1078_119123	378	0.666666667	2.083333333	1.64385619	Up	0.998647061	locus=scaffold1078(118784,119463,-); length=378; function=Glutaredoxin-C1 like;	K03676|1|9e-58|222|rcu:8288984|glutaredoxin 3	-	GO:0015036//disulfide oxidoreductase activity	GO:0019725//cellular homeostasis	gi|255540625|ref|XP_002511377.1|/5.31352e-57/PREDICTED: glutaredoxin [Ricinus communis]
scaffold3698_9928	2739	0.716666667	1.51	1.07517439	Up	0.973913853	locus=scaffold3698(8443,11414,-); length=2739; function=Disease resistance protein At4g27190 like;	K13459|1|0.0|833|jcu:105629758|disease resistance protein RPS2;K04733|3|6e-138|493|egr:104415938|interleukin-1 receptor-associated kinase 4 [EC:2.7.11.1]	-	-	-	gi|802563236|ref|XP_012066788.1|/0/PREDICTED: disease resistance protein At4g27190-like [Jatropha curcas]
scaffold1467_68387	780	4.763333333	1.006666667	-2.242385462	Down	0.999694953	locus=scaffold1467(67593,69181,+); length=780; function=Squalene monooxygenase like;	K00511|1|1e-96|353|rcu:8272164|squalene monooxygenase [EC:1.14.14.17]	GO:0031224//intrinsic component of membrane	GO:0004497//monooxygenase activity;GO:0050662//coenzyme binding	GO:0008152//metabolic process	gi|255582220|ref|XP_002531902.1|/5.53122e-96/PREDICTED: squalene monooxygenase [Ricinus communis]
scaffold0300_508463	357	0.356666667	30.10333333	6.399203044	Up	1	locus=scaffold0300(508195,508732,+); length=357; function=Non-specific lipid-transfer protein like;	K04733|1|4e-06|50.8|egr:104442938|interleukin-1 receptor-associated kinase 4 [EC:2.7.11.1]	-	GO:0005488//binding	GO:0051234//establishment of localization;GO:0010876//lipid localization	gi|403391437|gb|AFR43276.1|/4.94009e-42/lipid transfer protein precursor [Gossypium herbaceum subsp. africanum]
scaffold0658_605922	2634	21.08333333	7.17	-1.556057955	Down	1	locus=scaffold0658(603077,608767,-); length=2634; function=G-type lectin S-receptor-like serine/threonine-protein kinase At1g61390 like;	K04733|1|0.0|786|egr:104447471|interleukin-1 receptor-associated kinase 4 [EC:2.7.11.1]	-	-	-	gi|1000954492|ref|XP_015578152.1|/0/PREDICTED: LOW QUALITY PROTEIN: G-type lectin S-receptor-like serine/threonine-protein kinase At1g61370 [Ricinus communis]
scaffold0330_1107329	336	2.14	0.666666667	-1.682573297	Down	0.984136534	locus=scaffold0330(1107162,1107497,+); length=336;	-	-	-	-	-
scaffold0344_628296	354	2.5	5.24	1.067638717	Up	0.993900231	locus=scaffold0344(627846,628199,+); length=354;	K15235|1|3e-19|94.4|tcc:TCM_041657|josephin [EC:3.4.19.12]	-	-	-	gi|255569275|ref|XP_002525605.1|/1.00326e-26/PREDICTED: josephin-like protein [Ricinus communis]
scaffold0745_534228	1566	0.95	3.133333333	1.721698838	Up	0.999342902	locus=scaffold0745(532043,536413,-); length=1566; function=Lysine histidine transporter-like 8 like;	K14209|1|8e-113|408|sind:105169832|solute carrier family 36 (proton-coupled amino acid transporter);K19476|2|7e-72|272|cic:CICLE_v10026997mg|vacuolar protein sorting-associated protein IST1;K15015|4|1e-32|142|apro:F751_1778|solute carrier family 32 (vesicular inhibitory amino acid transporter)	GO:0031224//intrinsic component of membrane	-	-	gi|255538442|ref|XP_002510286.1|/0/PREDICTED: lysine histidine transporter-like 8 [Ricinus communis]
scaffold0907_348967	882	2.59	9.02	1.800175336	Up	0.999840361	locus=scaffold0907(348371,349563,+); length=882; function=Xyloglucan endotransglucosylase/hydrolase protein A like;	K08235|1|5e-169|594|jcu:105630247|xyloglucan:xyloglucosyl transferase [EC:2.4.1.207]	GO:0005576//extracellular region;GO:0030312//external encapsulating structure	GO:0016798//hydrolase activity, acting on glycosyl bonds;GO:0016758//transferase activity, transferring hexosyl groups	GO:0044042//glucan metabolic process	gi|802564887|ref|XP_012067410.1|/2.29923e-168/PREDICTED: xyloglucan endotransglucosylase/hydrolase 1 [Jatropha curcas]
scaffold6744_719	966	31.07666667	10.04333333	-1.629593594	Down	1	locus=scaffold6744(237,1202,-); length=966; function=Mitogen-activated protein kinase kinase 9 like;	K20604|1|2e-139|496|jcu:105639059|mitogen-activated protein kinase kinase 9 [EC:2.7.12.2]	-	-	-	gi|802638727|ref|XP_012078384.1|/9.89569e-139/PREDICTED: mitogen-activated protein kinase kinase 9 [Jatropha curcas]
scaffold0423_12284	537	0.833333333	8.953333333	3.425459305	Up	1	locus=scaffold0423(12016,12552,-); length=537;	K07019|1|1e-26|119|sly:101264746|uncharacterized protein	-	-	-	gi|255556478|ref|XP_002519273.1|/1.13086e-69/PREDICTED: uncharacterized protein LOC8261298 [Ricinus communis]
scaffold0196_182966	546	8.973333333	3.573333333	-1.328373504	Down	0.998225301	locus=scaffold0196(182428,183615,+); length=546;	-	-	-	-	gi|802584440|ref|XP_012070143.1|/1.06531e-38/PREDICTED: lysine-specific demethylase 7B-like [Jatropha curcas]
scaffold0161_228749	321	1.07	0.28	-1.934112064	Down	0.983198415	locus=scaffold0161(228589,228909,+); length=321;	-	-	-	-	-
scaffold0680_599562	303	2.4	8.196666667	1.772002923	Up	0.998535538	locus=scaffold0680(599189,599705,-); length=303; function=Upstream activation factor subunit UAF30 like;	K15223|1|2e-11|68.2|cmo:103483375|upstream activation factor subunit UAF30	-	-	-	gi|1000942968|ref|XP_015582123.1|/2.84906e-50/PREDICTED: upstream activation factor subunit UAF30 isoform X2 [Ricinus communis]
scaffold0073_1730929	192	0.486666667	3.583333333	2.880296386	Up	0.999384398	locus=scaffold0073(1730834,1731025,-); length=192;	-	-	-	-	-
scaffold0610_692652	981	1.52	0.713333333	-1.091423028	Down	0.9853497	locus=scaffold0610(692135,693169,-); length=981;	K00026|1|8e-35|148|gmx:100779906|malate dehydrogenase [EC:1.1.1.37];K05658|2|5e-16|86.3|mdm:103423936|ATP-binding cassette, subfamily B (MDR/TAP), member 1 [EC:3.6.3.44];K01188|3|1e-12|75.1|obr:102713742|beta-glucosidase [EC:3.2.1.21];K14007|4|3e-09|63.9|obr:102710266|protein transport protein SEC24;K20182|5|3e-06|53.5|egu:105061150|vacuolar protein sorting-associated protein 33	-	-	-	gi|731356058|ref|XP_010689472.1|/5.63784e-97/PREDICTED: uncharacterized protein LOC104903172 [Beta vulgaris subsp. vulgaris]
scaffold0104_74823	690	0.23	3.706666667	4.010416616	Up	1	locus=scaffold0104(73473,76174,-); length=690; function=Transcription factor ORG2 like;	K18486|1|6e-40|164|csv:101220763|heart-and neural crest derivatives-expressed protein 2	-	-	-	gi|802599931|ref|XP_012072671.1|/3.11961e-70/PREDICTED: transcription factor ORG2-like isoform X1 [Jatropha curcas]
scaffold0386_758559	1518	1.226666667	0.586666667	-1.064130337	Down	0.993439157	locus=scaffold0386(756552,760566,+); length=1518; function=Probable anion transporter 3, chloroplastic like;	K08193|1|0.0|819|jcu:105646637|MFS transporter, ACS family, solute carrier family 17 (sodium-dependent inorganic phosphate cotransporter), other	-	-	GO:0006810//transport	gi|753186150|gb|AJH76873.1|/0/phosphate transporter [Manihot esculenta]
scaffold0592_626321	333	2.673333333	0.536666667	-2.316541548	Down	0.999283319	locus=scaffold0592(626155,626487,-); length=333; function=Cytochrome P450 716B1 like;	K20667|1|2e-37|154|rcu:8282167|beta-amyrin 28-monooxygenase [EC:1.14.13.201]	-	GO:0016491//oxidoreductase activity;GO:0005506//iron ion binding	-	gi|1000956704|ref|XP_015577390.1|/1.37922e-36/PREDICTED: cytochrome P450 716B2 [Ricinus communis]
scaffold0300_1299756	1530	0.656666667	2.55	1.957264118	Up	0.999221187	locus=scaffold0300(1298746,1300767,+); length=1530; domain=Cytochrome P450 domain containing; function=Cytochrome P450 CYP749A22 like;	K15639|1|0.0|788|jcu:105630966|PHYB activation tagged suppressor 1 [EC:1.14.-.-]	-	GO:0016491//oxidoreductase activity;GO:0005506//iron ion binding	-	gi|802572770|ref|XP_012068355.1|/0/PREDICTED: cytochrome P450 CYP749A22-like [Jatropha curcas]
scaffold0611_412538	276	0.48	1.163333333	1.277158225	Up	0.927706515	locus=scaffold0611(412299,412777,-); length=276;	-	-	-	-	-
scaffold1028_289619	621	44.68	93.93	1.071956823	Up	1	locus=scaffold1028(288757,290481,-); length=621; function=60S ribosomal protein L13a-3 like;	K02872|1|9e-108|389|jcu:105644395|large subunit ribosomal protein L13Ae	GO:0030529//intracellular ribonucleoprotein complex;GO:0030529//intracellular ribonucleoprotein complex	GO:0005198//structural molecule activity;GO:0005198//structural molecule activity	GO:0010467//gene expression;GO:0010467//gene expression	gi|802716741|ref|XP_012085110.1|/4.35474e-107/PREDICTED: 60S ribosomal protein L13a-4-like [Jatropha curcas]
scaffold0003_4941992	447	4.236666667	1.91	-1.149356986	Down	0.978615991	locus=scaffold0003(4941354,4942631,+); length=447; function=Proline-rich receptor-like protein kinase PERK15 like;	K04730|1|3e-21|101|rcu:8274498|interleukin-1 receptor-associated kinase 1 [EC:2.7.11.1];K04733|3|2e-18|91.7|gmx:100805771|interleukin-1 receptor-associated kinase 4 [EC:2.7.11.1]	GO:0043231//intracellular membrane-bounded organelle;GO:0016020//membrane	GO:0004672//protein kinase activity;GO:0000166//nucleotide binding	-	gi|255549990|ref|XP_002516046.1|/1.39616e-20/PREDICTED: probable leucine-rich repeat receptor-like protein kinase At5g49770 [Ricinus communis]
scaffold0371_939664	564	4.233333333	1.136666667	-1.896984853	Down	0.999387032	locus=scaffold0371(939233,940096,-); length=564; function=Bidirectional sugar transporter SWEET7b like;	K15382|1|9e-64|243|jcu:105641799|solute carrier family 50 (sugar transporter)	GO:0016020//membrane	-	GO:0006810//transport	gi|802542965|ref|XP_012081801.1|/4.01217e-63/PREDICTED: bidirectional sugar transporter SWEET6b [Jatropha curcas]
scaffold0058_71093	189	5.203333333	0.27	-4.268404819	Down	0.99947728	locus=scaffold0058(70999,71187,-); length=189;	K10256|1|5e-14|77.0|jcu:105646514|omega-6 fatty acid desaturase / acyl-lipid omega-6 desaturase (Delta-12 desaturase) [EC:1.14.19.6 1.14.19.22]	-	GO:0016705//oxidoreductase activity, acting on paired donors, with incorporation or reduction of molecular oxygen	GO:0044238//primary metabolic process	gi|698364442|gb|AIT96964.1|/9.54301e-14/FAD2 desaturase [Corylus avellana]
[truncated: 4,986 more rows]
